# Supplementary material for: Post-weaning diarrhea in pigs from a single Danish production herd was not associated with the pre-weaning fecal microbiota composition and diversity
Source: Front Microbiol. 2023 Feb 24;14:1108197. doi: 10.3389/fmicb.2023.1108197 (PMC10010570; doi:10.3389/fmicb.2023.1108197)
Supplement: SUPPLEMENTARY MATERIAL 2 — Results from differential abundance analysis at post-natal day 8. [file Supplementary_material_2.XLSX]

## Sheet: univariable ancom-bc PND 8
taxon	Diff_abund	Domain	Phylum	Class	Order	Family	Genus	Species	log_fold_change	p_val	p_adj	mean_rel_abund
zOTU_1906	TRUE	Bacteria	Bacteroidetes	Bacteroidia	Bacteroidales	Porphyromonadaceae	NA	NA	0.3359	0	0	0.005
zOTU_2287	TRUE	Bacteria	Firmicutes	Bacilli	Lactobacillales	Streptococcaceae	Streptococcus	NA	-0.256626	0	0	0.00272727
zOTU_2692	TRUE	Bacteria	Proteobacteria	Betaproteobacteria	Burkholderiales	Sutterellaceae	Sutterella	Sutterella_stercoricanis	0.290781	0	0	0.00318182
zOTU_2902	TRUE	Bacteria	Bacteroidetes	Bacteroidia	Bacteroidales	Prevotellaceae	Prevotella	NA	0.175256	0	0	0.00136364
zOTU_2971	TRUE	Bacteria	NA	NA	NA	NA	NA	NA	-0.297173	0	0	0.00318182
zOTU_3237	TRUE	Bacteria	Bacteroidetes	Bacteroidia	Bacteroidales	Prevotellaceae	Prevotella	NA	0.216124	0	0	0.00204545
zOTU_349	TRUE	Bacteria	Actinobacteria	Actinobacteria	Actinomycetales	Corynebacteriaceae	Corynebacterium	Corynebacterium_pyruviciproducens	-0.262515	0	0	0.00272727
zOTU_4868	TRUE	Bacteria	Firmicutes	Clostridia	Clostridiales	Ruminococcaceae	Acetanaerobacterium	Acetanaerobacterium_elongatum	-0.234534	0	0	0.00181818
zOTU_5160	TRUE	Bacteria	Firmicutes	Clostridia	Clostridiales	Clostridiaceae_1	Clostridium_sensu_stricto	NA	0.278794	0	0	0.00295455
zOTU_545	TRUE	Bacteria	Bacteroidetes	NA	NA	NA	NA	NA	-0.507158	0	0	0.0159091
zOTU_6997	TRUE	Bacteria	Actinobacteria	Actinobacteria	Coriobacteriales	Coriobacteriaceae	NA	NA	0.158362	0	0	0.00113636
zOTU_987	TRUE	Bacteria	Firmicutes	Bacilli	Lactobacillales	Lactobacillaceae	Lactobacillus	Lactobacillus_animalis	-0.276899	0	0	0.00295455
zOTU_104	FALSE	Bacteria	NA	NA	NA	NA	NA	NA	-0.480521	0.0333758	1	0.0136364
zOTU_112	FALSE	Bacteria	Bacteroidetes	NA	NA	NA	NA	NA	-0.474076	0.0472916	1	0.0193182
zOTU_1282	FALSE	Bacteria	Firmicutes	Clostridia	Clostridiales	Eubacteriaceae	Eubacterium	Eubacterium_desmolans	-0.284123	0.00933596	1	0.00363636
zOTU_137	FALSE	Bacteria	Firmicutes	Bacilli	Lactobacillales	Enterococcaceae	Enterococcus	Enterococcus_faecalis	1.45558	0.00540065	1	0.3725
zOTU_139	FALSE	Bacteria	Firmicutes	Bacilli	Lactobacillales	Enterococcaceae	Enterococcus	Enterococcus_faecalis	1.4112	0.00659742	1	0.359318
zOTU_1572	FALSE	Bacteria	Bacteroidetes	Bacteroidia	Bacteroidales	Porphyromonadaceae	NA	NA	0.258342	0.0364183	1	0.00409091
zOTU_1591	FALSE	Bacteria	Firmicutes	Negativicutes	Selenomonadales	Acidaminococcaceae	Phascolarctobacterium	Phascolarctobacterium_succinatutens	-0.286955	0.0250877	1	0.00568182
zOTU_1784	FALSE	Bacteria	Firmicutes	Clostridia	Clostridiales	Lachnospiraceae	Howardella	Howardella_ureilytica	0.381705	0.0318101	1	0.0122727
zOTU_195	FALSE	Bacteria	Firmicutes	Bacilli	Lactobacillales	Enterococcaceae	Enterococcus	Enterococcus_faecalis	1.34445	0.00608203	1	0.285455
zOTU_197	FALSE	Bacteria	Firmicutes	Clostridia	Clostridiales	Ruminococcaceae	NA	NA	-0.682093	0.0405279	1	0.2
zOTU_213	FALSE	Bacteria	Actinobacteria	Actinobacteria	Actinomycetales	Corynebacteriaceae	Corynebacterium	Corynebacterium_pyruviciproducens	-0.405102	0.0274457	1	0.00818182
zOTU_2322	FALSE	Bacteria	Proteobacteria	Betaproteobacteria	Burkholderiales	Sutterellaceae	Sutterella	Sutterella_stercoricanis	0.27755	0.0461454	1	0.00522727
zOTU_2364	FALSE	Bacteria	Proteobacteria	Betaproteobacteria	Burkholderiales	Sutterellaceae	Sutterella	Sutterella_stercoricanis	0.267242	0.0301839	1	0.00477273
zOTU_2507	FALSE	Bacteria	Firmicutes	Clostridia	Clostridiales	Ruminococcaceae	NA	NA	0.247181	0.0440941	1	0.00409091
zOTU_2897	FALSE	Bacteria	Firmicutes	Clostridia	Clostridiales	NA	NA	NA	0.295467	0.0277343	1	0.00522727
zOTU_292	FALSE	Bacteria	Actinobacteria	Actinobacteria	Actinomycetales	Corynebacteriaceae	Corynebacterium	Corynebacterium_pyruviciproducens	-0.372264	0.0463743	1	0.00704545
zOTU_2972	FALSE	Bacteria	Bacteroidetes	Bacteroidia	Bacteroidales	Prevotellaceae	Prevotella	NA	0.190764	0.0372488	1	0.0025
zOTU_3387	FALSE	Bacteria	NA	NA	NA	NA	NA	NA	0.228253	0.014808	1	0.00295455
zOTU_386	FALSE	Bacteria	Bacteroidetes	Bacteroidia	Bacteroidales	Porphyromonadaceae	Parabacteroides	Parabacteroides_distasonis	0.716212	0.0440037	1	0.0763636
zOTU_4496	FALSE	Bacteria	Lentisphaerae	Lentisphaeria	Victivallales	Victivallaceae	Victivallis	Victivallis_vadensis	-0.245974	0.0305639	1	0.00340909
zOTU_455	FALSE	Bacteria	Bacteroidetes	Bacteroidia	Bacteroidales	Bacteroidaceae	Bacteroides	Bacteroides_helcogenes	0.734699	0.0452565	1	0.12
zOTU_4787	FALSE	Bacteria	Firmicutes	Erysipelotrichia	Erysipelotrichales	Erysipelotrichaceae	Erysipelothrix	NA	-0.21681	0.0341117	1	0.0025
zOTU_482	FALSE	Bacteria	Bacteroidetes	Bacteroidia	Bacteroidales	Bacteroidaceae	Bacteroides	Bacteroides_helcogenes	0.742324	0.0342168	1	0.105909
zOTU_500	FALSE	Bacteria	Bacteroidetes	Bacteroidia	Bacteroidales	Porphyromonadaceae	Parabacteroides	Parabacteroides_distasonis	0.765963	0.0177429	1	0.0602273
zOTU_5242	FALSE	Bacteria	Firmicutes	Clostridia	Clostridiales	NA	NA	NA	-0.130449	0.0418936	1	0.00136364
zOTU_5290	FALSE	Bacteria	Proteobacteria	Betaproteobacteria	Burkholderiales	Sutterellaceae	Parasutterella	Parasutterella_excrementihominis	-0.240311	0.0335124	1	0.00272727
zOTU_542	FALSE	Bacteria	Bacteroidetes	Bacteroidia	Bacteroidales	NA	NA	NA	-0.580632	0.045182	1	0.0315909
zOTU_579	FALSE	Bacteria	Firmicutes	Clostridia	Clostridiales	Clostridiales_Incertae_Sedis_XI	Anaerococcus	Anaerococcus_tetradius	-0.546617	0.0172656	1	0.0143182
zOTU_594	FALSE	Bacteria	Bacteroidetes	Bacteroidia	Bacteroidales	Porphyromonadaceae	Parabacteroides	Parabacteroides_distasonis	0.688513	0.0344741	1	0.0513636
zOTU_680	FALSE	Bacteria	Firmicutes	Clostridia	Clostridiales	Clostridiales_Incertae_Sedis_XI	Anaerococcus	Anaerococcus_tetradius	-0.579528	0.00791598	1	0.0122727
zOTU_881	FALSE	Bacteria	Bacteroidetes	Bacteroidia	Bacteroidales	NA	NA	NA	-0.492384	0.043562	1	0.0188636
zOTU_887	FALSE	Bacteria	Bacteroidetes	Bacteroidia	Bacteroidales	Porphyromonadaceae	NA	NA	-0.468621	0.0488181	1	0.0190909
zOTU_90	FALSE	Bacteria	Firmicutes	Bacilli	Lactobacillales	Enterococcaceae	Enterococcus	Enterococcus_faecalis	1.41734	0.00931524	1	0.495
zOTU_964	FALSE	Bacteria	Proteobacteria	Gammaproteobacteria	Pasteurellales	Pasteurellaceae	Actinobacillus	Actinobacillus_porcinus	0.544992	0.0210364	1	0.0225

## Sheet: multivariable ancom PND 8
taxon	W	detected_0.9	detected_0.8	detected_0.7	detected_0.6	Domain	Phylum	Class	Order	Family	Genus	Species	mean_rel_abund
zOTU_1906	Inf	TRUE	TRUE	TRUE	TRUE	Bacteria	Bacteroidetes	Bacteroidia	Bacteroidales	Porphyromonadaceae	NA	NA	0.005
zOTU_2287	Inf	TRUE	TRUE	TRUE	TRUE	Bacteria	Firmicutes	Bacilli	Lactobacillales	Streptococcaceae	Streptococcus	NA	0.00272727
zOTU_2692	Inf	TRUE	TRUE	TRUE	TRUE	Bacteria	Proteobacteria	Betaproteobacteria	Burkholderiales	Sutterellaceae	Sutterella	Sutterella_stercoricanis	0.00318182
zOTU_2902	Inf	TRUE	TRUE	TRUE	TRUE	Bacteria	Bacteroidetes	Bacteroidia	Bacteroidales	Prevotellaceae	Prevotella	NA	0.00136364
zOTU_2971	Inf	TRUE	TRUE	TRUE	TRUE	Bacteria	NA	NA	NA	NA	NA	NA	0.00318182
zOTU_3237	Inf	TRUE	TRUE	TRUE	TRUE	Bacteria	Bacteroidetes	Bacteroidia	Bacteroidales	Prevotellaceae	Prevotella	NA	0.00204545
zOTU_349	Inf	TRUE	TRUE	TRUE	TRUE	Bacteria	Actinobacteria	Actinobacteria	Actinomycetales	Corynebacteriaceae	Corynebacterium	Corynebacterium_pyruviciproducens	0.00272727
zOTU_4868	Inf	TRUE	TRUE	TRUE	TRUE	Bacteria	Firmicutes	Clostridia	Clostridiales	Ruminococcaceae	Acetanaerobacterium	Acetanaerobacterium_elongatum	0.00181818
zOTU_5160	Inf	TRUE	TRUE	TRUE	TRUE	Bacteria	Firmicutes	Clostridia	Clostridiales	Clostridiaceae_1	Clostridium_sensu_stricto	NA	0.00295455
zOTU_545	Inf	TRUE	TRUE	TRUE	TRUE	Bacteria	Bacteroidetes	NA	NA	NA	NA	NA	0.0159091
zOTU_6997	Inf	TRUE	TRUE	TRUE	TRUE	Bacteria	Actinobacteria	Actinobacteria	Coriobacteriales	Coriobacteriaceae	NA	NA	0.00113636
zOTU_987	Inf	TRUE	TRUE	TRUE	TRUE	Bacteria	Firmicutes	Bacilli	Lactobacillales	Lactobacillaceae	Lactobacillus	Lactobacillus_animalis	0.00295455
