# Supplementary material for: Post-weaning diarrhea in pigs from a single Danish production herd was not associated with the pre-weaning fecal microbiota composition and diversity
Source: Front Microbiol. 2023 Feb 24;14:1108197. doi: 10.3389/fmicb.2023.1108197 (PMC10010570; doi:10.3389/fmicb.2023.1108197)
Supplement: SUPPLEMENTARY MATERIAL 3 — Results from differential abundance analysis at post-natal day 27. [file Supplementary_material_3.XLSX]

## Sheet: univariable ancom-bc PND 27
taxon	Diff_abund	Domain	Phylum	Class	Order	Family	Genus	Species	log_fold_change	p_val	p_adj	mean_rel_abund
zOTU_1006	TRUE	Bacteria	Bacteroidetes	Sphingobacteriia	Sphingobacteriales	Sphingobacteriaceae	NA	NA	0.179755	0	0	0.00162791
zOTU_1664	TRUE	Bacteria	Bacteroidetes	Bacteroidia	Bacteroidales	Bacteroidaceae	Bacteroides	NA	0.284988	0	0	0.00418605
zOTU_2095	TRUE	Bacteria	Proteobacteria	Betaproteobacteria	Burkholderiales	NA	NA	NA	0.254851	0	0	0.00348837
zOTU_2301	TRUE	Bacteria	Bacteroidetes	Bacteroidia	Bacteroidales	Prevotellaceae	Prevotella	NA	0.179755	0	0	0.00162791
zOTU_2428	TRUE	Bacteria	Firmicutes	Bacilli	Lactobacillales	Lactobacillaceae	Lactobacillus	Lactobacillus_sanfranciscensis	-0.402047	0	0	0.0072093
zOTU_3100	TRUE	Bacteria	Bacteroidetes	Bacteroidia	Bacteroidales	Bacteroidaceae	Bacteroides	Bacteroides_xylanisolvens	-0.2149	0	0	0.00162791
zOTU_3341	TRUE	Bacteria	Bacteroidetes	Bacteroidia	Bacteroidales	Prevotellaceae	NA	NA	-0.275098	0	0	0.00232558
zOTU_3400	TRUE	Bacteria	NA	NA	NA	NA	NA	NA	0.388447	0	0	0.00674419
zOTU_3557	TRUE	Bacteria	Firmicutes	Bacilli	Lactobacillales	Lactobacillaceae	Lactobacillus	NA	-0.369954	0	0	0.00581395
zOTU_4217	TRUE	Bacteria	Proteobacteria	Deltaproteobacteria	Desulfovibrionales	Desulfovibrionaceae	Desulfovibrio	NA	-0.174353	0	0	0.00116279
zOTU_4415	TRUE	Bacteria	Firmicutes	Erysipelotrichia	Erysipelotrichales	Erysipelotrichaceae	Turicibacter	Turicibacter_sanguinis	-0.220168	0	0	0.00186047
zOTU_4648	TRUE	Bacteria	Actinobacteria	Actinobacteria	Actinomycetales	Corynebacteriaceae	Corynebacterium	NA	0.167247	0	0	0.00139535
zOTU_4889	TRUE	Bacteria	Firmicutes	Clostridia	Clostridiales	Ruminococcaceae	Clostridium_III	NA	0.184876	0	0	0.00162791
zOTU_5541	TRUE	Bacteria	Firmicutes	Bacilli	Lactobacillales	Lactobacillaceae	Lactobacillus	Lactobacillus_rapi	-0.174353	0	0	0.00116279
zOTU_6129	TRUE	Bacteria	NA	NA	NA	NA	NA	NA	-0.220168	0	0	0.00186047
zOTU_8639	TRUE	Bacteria	Elusimicrobia	Elusimicrobia	Elusimicrobiales	Elusimicrobiaceae	Elusimicrobium	Elusimicrobium_minutum	-0.2149	0	0	0.00162791
zOTU_871	TRUE	Bacteria	Proteobacteria	Gammaproteobacteria	Aeromonadales	Succinivibrionaceae	Succinivibrio	Succinivibrio_dextrinosolvens	0.22752	0	0	0.00186047
zOTU_1009	FALSE	Bacteria	Firmicutes	Negativicutes	Selenomonadales	Veillonellaceae	Megasphaera	NA	0.619408	0.0413219	1	0.0432558
zOTU_1078	FALSE	Bacteria	Firmicutes	Clostridia	Clostridiales	NA	NA	NA	-0.315893	0.0313443	1	0.00581395
zOTU_1079	FALSE	Bacteria	Firmicutes	Clostridia	Clostridiales	Ruminococcaceae	Intestinimonas	Intestinimonas_butyriciproducens	-0.415934	0.040345	1	0.0134884
zOTU_1128	FALSE	Bacteria	Bacteroidetes	Bacteroidia	Bacteroidales	Prevotellaceae	Prevotella	NA	-0.400259	0.0232821	1	0.00813953
zOTU_1238	FALSE	Bacteria	Firmicutes	Negativicutes	Selenomonadales	Veillonellaceae	Megasphaera	Megasphaera_indica	0.546223	0.0386384	1	0.0269767
zOTU_1245	FALSE	Bacteria	Firmicutes	Negativicutes	Selenomonadales	Veillonellaceae	Megasphaera	Megasphaera_indica	0.67136	0.0100759	1	0.0272093
zOTU_1305	FALSE	Bacteria	Firmicutes	Clostridia	Clostridiales	Ruminococcaceae	Oscillibacter	Oscillibacter_valericigenes	-0.297442	0.0426654	1	0.00744186
zOTU_1369	FALSE	Bacteria	Firmicutes	Clostridia	Clostridiales	NA	NA	NA	0.445096	0.0154353	1	0.00976744
zOTU_139	FALSE	Bacteria	Firmicutes	Bacilli	Lactobacillales	Enterococcaceae	Enterococcus	Enterococcus_faecalis	0.746492	0.0391921	1	0.065814
zOTU_1438	FALSE	Bacteria	Firmicutes	Clostridia	Clostridiales	Ruminococcaceae	Ruminococcus	Ruminococcus_bromii	-0.314276	0.0123423	1	0.00348837
zOTU_1439	FALSE	Bacteria	Bacteroidetes	Bacteroidia	Bacteroidales	Prevotellaceae	Prevotella	NA	0.240629	0.0140983	1	0.0027907
zOTU_1508	FALSE	Bacteria	Bacteroidetes	Bacteroidia	Bacteroidales	Porphyromonadaceae	NA	NA	0.269541	0.0204512	1	0.00372093
zOTU_1575	FALSE	Bacteria	NA	NA	NA	NA	NA	NA	-0.379937	0.0488675	1	0.0104651
zOTU_1615	FALSE	Bacteria	Bacteroidetes	Bacteroidia	Bacteroidales	NA	NA	NA	0.180355	0.0231905	1	0.00209302
zOTU_1663	FALSE	Bacteria	Bacteroidetes	Bacteroidia	Bacteroidales	Prevotellaceae	Prevotella	NA	0.202565	0.0408498	1	0.0027907
zOTU_168	FALSE	Bacteria	Firmicutes	Bacilli	Lactobacillales	Streptococcaceae	Streptococcus	Streptococcus_suis	1.14863	0.0107917	1	0.284419
zOTU_1689	FALSE	Bacteria	Bacteroidetes	Bacteroidia	Bacteroidales	Bacteroidaceae	Bacteroides	NA	-0.260639	0.0293481	1	0.00348837
zOTU_1712	FALSE	Bacteria	Firmicutes	Clostridia	Clostridiales	Lachnospiraceae	NA	NA	-0.26494	0.0264819	1	0.00534884
zOTU_1752	FALSE	Bacteria	Firmicutes	Clostridia	Clostridiales	Clostridiales_Incertae_Sedis_XIII	Mogibacterium	NA	-0.497731	0.0344315	1	0.0227907
zOTU_1754	FALSE	Bacteria	Bacteroidetes	NA	NA	NA	NA	NA	0.227067	0.0432739	1	0.0044186
zOTU_1756	FALSE	Bacteria	Bacteroidetes	Bacteroidia	Bacteroidales	NA	NA	NA	-0.724183	0.0110168	1	0.0253488
zOTU_1871	FALSE	Bacteria	Bacteroidetes	Bacteroidia	Bacteroidales	NA	NA	NA	-0.567478	0.0402998	1	0.0248837
zOTU_1899	FALSE	Bacteria	Bacteroidetes	Bacteroidia	Bacteroidales	NA	NA	NA	-0.587129	0.0377838	1	0.0253488
zOTU_2077	FALSE	Bacteria	Firmicutes	Clostridia	Clostridiales	Ruminococcaceae	Oscillibacter	Oscillibacter_valericigenes	0.329915	0.0233176	1	0.0072093
zOTU_2112	FALSE	Bacteria	Firmicutes	Negativicutes	Selenomonadales	Acidaminococcaceae	Phascolarctobacterium	Phascolarctobacterium_succinatutens	-0.274351	0.0108893	1	0.0027907
zOTU_2156	FALSE	Bacteria	Firmicutes	NA	NA	NA	NA	NA	0.496277	0.011688	1	0.0134884
zOTU_2169	FALSE	Bacteria	Bacteroidetes	Bacteroidia	Bacteroidales	NA	NA	NA	-0.642243	0.0170052	1	0.0211628
zOTU_2218	FALSE	Bacteria	Bacteroidetes	Bacteroidia	Bacteroidales	Porphyromonadaceae	NA	NA	-0.223941	0.0220009	1	0.0027907
zOTU_2295	FALSE	Bacteria	Bacteroidetes	Bacteroidia	Bacteroidales	Bacteroidaceae	Bacteroides	NA	0.292976	0.0367531	1	0.00581395
zOTU_2323	FALSE	Bacteria	Proteobacteria	Deltaproteobacteria	Desulfovibrionales	Desulfovibrionaceae	NA	NA	-0.233804	0.00761796	1	0.00209302
zOTU_2362	FALSE	Bacteria	Firmicutes	NA	NA	NA	NA	NA	-0.313982	0.0127072	1	0.00581395
zOTU_2422	FALSE	Bacteria	Firmicutes	Clostridia	Clostridiales	Ruminococcaceae	NA	NA	0.240629	0.0137898	1	0.00302326
zOTU_2454	FALSE	Bacteria	Firmicutes	Clostridia	Clostridiales	NA	NA	NA	0.364696	0.0424455	1	0.0104651
zOTU_2502	FALSE	Bacteria	Firmicutes	Bacilli	Lactobacillales	Streptococcaceae	Streptococcus	NA	0.2611	0.0437016	1	0.00534884
zOTU_2549	FALSE	Bacteria	Bacteroidetes	Bacteroidia	Bacteroidales	NA	NA	NA	-0.464033	0.0397408	1	0.0130233
zOTU_2581	FALSE	Bacteria	Bacteroidetes	Bacteroidia	Bacteroidales	NA	NA	NA	-0.536187	0.0217585	1	0.0139535
zOTU_259	FALSE	Bacteria	Firmicutes	Erysipelotrichia	Erysipelotrichales	Erysipelotrichaceae	Turicibacter	Turicibacter_sanguinis	-0.699662	0.0136894	1	0.0695349
zOTU_2605	FALSE	Bacteria	Bacteroidetes	Bacteroidia	Bacteroidales	Rikenellaceae	Alistipes	Alistipes_shahii	-0.299892	0.0184392	1	0.00348837
zOTU_2623	FALSE	Bacteria	Firmicutes	NA	NA	NA	NA	NA	0.336221	0.0184626	1	0.00534884
zOTU_269	FALSE	Bacteria	Firmicutes	Erysipelotrichia	Erysipelotrichales	Erysipelotrichaceae	Turicibacter	Turicibacter_sanguinis	-0.561007	0.0472602	1	0.0611628
zOTU_2702	FALSE	Bacteria	NA	NA	NA	NA	NA	NA	0.385568	0.0450519	1	0.0123256
zOTU_2790	FALSE	Bacteria	Firmicutes	Clostridia	Clostridiales	NA	NA	NA	-0.240969	0.0144439	1	0.00302326
zOTU_2798	FALSE	Bacteria	Firmicutes	Clostridia	Clostridiales	Lachnospiraceae	NA	NA	0.253737	0.00546459	1	0.00325581
zOTU_2800	FALSE	Bacteria	Firmicutes	Clostridia	Clostridiales	Ruminococcaceae	Oscillibacter	Oscillibacter_valericigenes	-0.199147	0.0296032	1	0.00186047
zOTU_2804	FALSE	Bacteria	Firmicutes	Bacilli	Lactobacillales	Lactobacillaceae	Pediococcus	Pediococcus_inopinatus	-0.325592	0.0382534	1	0.00906977
zOTU_2824	FALSE	Bacteria	Bacteroidetes	NA	NA	NA	NA	NA	0.318531	0.0455598	1	0.00674419
zOTU_2860	FALSE	Bacteria	Bacteroidetes	Bacteroidia	Bacteroidales	NA	NA	NA	-0.46726	0.0166133	1	0.00883721
zOTU_2861	FALSE	Bacteria	Bacteroidetes	NA	NA	NA	NA	NA	0.210492	0.0457519	1	0.00302326
zOTU_2864	FALSE	Bacteria	Firmicutes	Bacilli	Lactobacillales	Streptococcaceae	Streptococcus	NA	0.357317	0.0207011	1	0.00697674
zOTU_2876	FALSE	Bacteria	Bacteroidetes	Bacteroidia	Bacteroidales	Porphyromonadaceae	NA	NA	-0.249482	0.0202332	1	0.00302326
zOTU_2952	FALSE	Bacteria	Bacteroidetes	Bacteroidia	Bacteroidales	Prevotellaceae	Prevotella	NA	0.180355	0.0359462	1	0.00232558
zOTU_2958	FALSE	Bacteria	Firmicutes	Bacilli	Bacillales	Staphylococcaceae	Staphylococcus	NA	0.310604	0.0105897	1	0.00372093
zOTU_2974	FALSE	Bacteria	Firmicutes	Clostridia	Clostridiales	Ruminococcaceae	NA	NA	0.308866	0.0413305	1	0.00674419
zOTU_300	FALSE	Bacteria	Firmicutes	Bacilli	Lactobacillales	Lactobacillaceae	Lactobacillus	NA	-0.570701	0.0218128	1	0.0367442
zOTU_3028	FALSE	Bacteria	Firmicutes	Clostridia	Clostridiales	NA	NA	NA	0.383584	0.0101424	1	0.00860465
zOTU_303	FALSE	Bacteria	Firmicutes	Bacilli	Lactobacillales	Lactobacillaceae	Lactobacillus	NA	-0.528943	0.0327076	1	0.0353488
zOTU_3198	FALSE	Bacteria	NA	NA	NA	NA	NA	NA	0.303379	0.0432962	1	0.00651163
zOTU_3200	FALSE	Bacteria	NA	NA	NA	NA	NA	NA	0.415474	0.0212882	1	0.00976744
zOTU_3363	FALSE	Bacteria	Actinobacteria	Actinobacteria	Actinomycetales	Corynebacteriaceae	Corynebacterium	Corynebacterium_xerosis	0.239575	0.0451259	1	0.00488372
zOTU_3379	FALSE	Bacteria	Bacteroidetes	Bacteroidia	Bacteroidales	Bacteroidaceae	Bacteroides	Bacteroides_xylanisolvens	-0.199147	0.0188612	1	0.00186047
zOTU_3584	FALSE	Bacteria	Firmicutes	Bacilli	NA	NA	NA	NA	0.17259	0.0482896	1	0.00232558
zOTU_378	FALSE	Bacteria	Bacteroidetes	NA	NA	NA	NA	NA	-0.844691	0.0257271	1	0.0890698
zOTU_389	FALSE	Bacteria	Actinobacteria	Actinobacteria	Coriobacteriales	Coriobacteriaceae	Gordonibacter	NA	-0.447311	0.0364146	1	0.0286047
zOTU_3901	FALSE	Bacteria	Proteobacteria	Betaproteobacteria	Burkholderiales	NA	NA	NA	-0.232982	0.0155192	1	0.00348837
zOTU_3940	FALSE	Bacteria	Firmicutes	Clostridia	Clostridiales	NA	NA	NA	-0.213531	0.0172155	1	0.00186047
zOTU_395	FALSE	Bacteria	Bacteroidetes	Bacteroidia	Bacteroidales	Bacteroidaceae	Bacteroides	NA	-0.734399	0.0329314	1	0.0425581
zOTU_4041	FALSE	Bacteria	Bacteroidetes	Bacteroidia	Bacteroidales	Porphyromonadaceae	Butyricimonas	NA	-0.178874	0.0327758	1	0.00162791
zOTU_4163	FALSE	Bacteria	Firmicutes	Clostridia	Clostridiales	NA	NA	NA	0.241229	0.0366365	1	0.00372093
zOTU_4255	FALSE	Bacteria	Firmicutes	Clostridia	Clostridiales	NA	NA	NA	-0.199147	0.0261323	1	0.00186047
zOTU_4528	FALSE	Bacteria	Firmicutes	Bacilli	Lactobacillales	Lactobacillaceae	Lactobacillus	NA	-0.290776	0.0169705	1	0.00325581
zOTU_4564	FALSE	Bacteria	NA	NA	NA	NA	NA	NA	0.180355	0.035523	1	0.00232558
zOTU_469	FALSE	Bacteria	Bacteroidetes	NA	NA	NA	NA	NA	-0.680587	0.0406939	1	0.0602326
zOTU_483	FALSE	Bacteria	Firmicutes	Clostridia	Clostridiales	Ruminococcaceae	NA	NA	-0.568839	0.00827404	1	0.0211628
zOTU_502	FALSE	Bacteria	Actinobacteria	Actinobacteria	Coriobacteriales	Coriobacteriaceae	Collinsella	Collinsella_aerofaciens	-0.432151	0.0364882	1	0.0169767
zOTU_514	FALSE	Bacteria	Firmicutes	Clostridia	Clostridiales	Ruminococcaceae	NA	NA	-0.579977	0.0443282	1	0.0455814
zOTU_516	FALSE	Bacteria	Firmicutes	Clostridia	Clostridiales	Ruminococcaceae	NA	NA	-0.724081	0.0269404	1	0.052093
zOTU_525	FALSE	Bacteria	Bacteroidetes	Bacteroidia	Bacteroidales	Bacteroidaceae	Bacteroides	NA	-0.777955	0.0111887	1	0.0332558
zOTU_5269	FALSE	Bacteria	Bacteroidetes	NA	NA	NA	NA	NA	-0.223941	0.0273288	1	0.0027907
zOTU_532	FALSE	Bacteria	Firmicutes	Clostridia	Clostridiales	Ruminococcaceae	NA	NA	-0.600816	0.0357805	1	0.0625581
zOTU_539	FALSE	Bacteria	Bacteroidetes	Bacteroidia	Bacteroidales	Bacteroidaceae	Bacteroides	NA	-0.659045	0.0313053	1	0.0288372
zOTU_56	FALSE	Bacteria	NA	NA	NA	NA	NA	NA	-0.982022	0.0433976	1	0.400698
zOTU_5620	FALSE	Bacteria	Firmicutes	NA	NA	NA	NA	NA	-0.21942	0.0348045	1	0.00232558
zOTU_610	FALSE	Bacteria	Firmicutes	Clostridia	Clostridiales	Peptostreptococcaceae	Terrisporobacter	Terrisporobacter_glycolicus	-0.544002	0.0225591	1	0.035814
zOTU_616	FALSE	Bacteria	Actinobacteria	Actinobacteria	Coriobacteriales	Coriobacteriaceae	Collinsella	Collinsella_aerofaciens	-0.486438	0.0177461	1	0.0167442
zOTU_622	FALSE	Bacteria	Bacteroidetes	Bacteroidia	Bacteroidales	Bacteroidaceae	Bacteroides	NA	-0.656692	0.0336189	1	0.0302326
zOTU_6278	FALSE	Bacteria	Firmicutes	Bacilli	Lactobacillales	Lactobacillaceae	Lactobacillus	NA	-0.238325	0.0308636	1	0.0027907
zOTU_642	FALSE	Bacteria	Proteobacteria	Epsilonproteobacteria	Campylobacterales	Helicobacteraceae	Helicobacter	NA	0.784784	0.0271162	1	0.121628
zOTU_654	FALSE	Bacteria	Proteobacteria	Epsilonproteobacteria	Campylobacterales	Helicobacteraceae	Helicobacter	NA	0.790069	0.0284183	1	0.119535
zOTU_703	FALSE	Bacteria	Firmicutes	Negativicutes	Selenomonadales	Veillonellaceae	Megasphaera	NA	0.701729	0.0480084	1	0.0706977
zOTU_717	FALSE	Bacteria	Proteobacteria	Epsilonproteobacteria	Campylobacterales	Helicobacteraceae	Helicobacter	NA	0.814371	0.0158174	1	0.106279
zOTU_72	FALSE	Bacteria	NA	NA	NA	NA	NA	NA	-1.11063	0.0210181	1	0.332093
zOTU_772	FALSE	Bacteria	Firmicutes	Clostridia	Clostridiales	Lachnospiraceae	Lachnospiracea_incertae_sedis	Eubacterium_hallii	0.286056	0.0234554	1	0.00511628
zOTU_782	FALSE	Bacteria	Bacteroidetes	Bacteroidia	Bacteroidales	Porphyromonadaceae	NA	NA	0.345769	0.0439434	1	0.0116279
zOTU_814	FALSE	Bacteria	Spirochaetes	Spirochaetia	Spirochaetales	Spirochaetaceae	Sphaerochaeta	NA	0.445499	0.0262127	1	0.0188372
zOTU_821	FALSE	Bacteria	Firmicutes	Negativicutes	Selenomonadales	Veillonellaceae	Megasphaera	NA	0.658551	0.0458141	1	0.0586047
zOTU_844	FALSE	Bacteria	Firmicutes	Clostridia	Clostridiales	NA	NA	NA	0.218479	0.0399176	1	0.00325581
zOTU_847	FALSE	Bacteria	Firmicutes	Clostridia	Clostridiales	NA	NA	NA	-0.62019	0.00598105	1	0.0297674
zOTU_958	FALSE	Bacteria	Firmicutes	Clostridia	Clostridiales	NA	NA	NA	0.260033	0.0217658	1	0.00348837
zOTU_999	FALSE	Bacteria	Firmicutes	Clostridia	Clostridiales	NA	NA	NA	0.438569	0.0378019	1	0.0139535

## Sheet: multivariable ancom PND 27
taxon	W	detected_0.9	detected_0.8	detected_0.7	detected_0.6	Domain	Phylum	Class	Order	Family	Genus	Species	mean_rel_abund
zOTU_1006	Inf	TRUE	TRUE	TRUE	TRUE	Bacteria	Bacteroidetes	Sphingobacteriia	Sphingobacteriales	Sphingobacteriaceae	NA	NA	0.00162791
zOTU_1664	Inf	TRUE	TRUE	TRUE	TRUE	Bacteria	Bacteroidetes	Bacteroidia	Bacteroidales	Bacteroidaceae	Bacteroides	NA	0.00418605
zOTU_2095	Inf	TRUE	TRUE	TRUE	TRUE	Bacteria	Proteobacteria	Betaproteobacteria	Burkholderiales	NA	NA	NA	0.00348837
zOTU_2301	Inf	TRUE	TRUE	TRUE	TRUE	Bacteria	Bacteroidetes	Bacteroidia	Bacteroidales	Prevotellaceae	Prevotella	NA	0.00162791
zOTU_2428	Inf	TRUE	TRUE	TRUE	TRUE	Bacteria	Firmicutes	Bacilli	Lactobacillales	Lactobacillaceae	Lactobacillus	Lactobacillus_sanfranciscensis	0.0072093
zOTU_3100	Inf	TRUE	TRUE	TRUE	TRUE	Bacteria	Bacteroidetes	Bacteroidia	Bacteroidales	Bacteroidaceae	Bacteroides	Bacteroides_xylanisolvens	0.00162791
zOTU_3341	Inf	TRUE	TRUE	TRUE	TRUE	Bacteria	Bacteroidetes	Bacteroidia	Bacteroidales	Prevotellaceae	NA	NA	0.00232558
zOTU_3400	Inf	TRUE	TRUE	TRUE	TRUE	Bacteria	NA	NA	NA	NA	NA	NA	0.00674419
zOTU_3557	Inf	TRUE	TRUE	TRUE	TRUE	Bacteria	Firmicutes	Bacilli	Lactobacillales	Lactobacillaceae	Lactobacillus	NA	0.00581395
zOTU_4217	Inf	TRUE	TRUE	TRUE	TRUE	Bacteria	Proteobacteria	Deltaproteobacteria	Desulfovibrionales	Desulfovibrionaceae	Desulfovibrio	NA	0.00116279
zOTU_4415	Inf	TRUE	TRUE	TRUE	TRUE	Bacteria	Firmicutes	Erysipelotrichia	Erysipelotrichales	Erysipelotrichaceae	Turicibacter	Turicibacter_sanguinis	0.00186047
zOTU_4648	Inf	TRUE	TRUE	TRUE	TRUE	Bacteria	Actinobacteria	Actinobacteria	Actinomycetales	Corynebacteriaceae	Corynebacterium	NA	0.00139535
zOTU_4889	Inf	TRUE	TRUE	TRUE	TRUE	Bacteria	Firmicutes	Clostridia	Clostridiales	Ruminococcaceae	Clostridium_III	NA	0.00162791
zOTU_5541	Inf	TRUE	TRUE	TRUE	TRUE	Bacteria	Firmicutes	Bacilli	Lactobacillales	Lactobacillaceae	Lactobacillus	Lactobacillus_rapi	0.00116279
zOTU_6129	Inf	TRUE	TRUE	TRUE	TRUE	Bacteria	NA	NA	NA	NA	NA	NA	0.00186047
zOTU_8639	Inf	TRUE	TRUE	TRUE	TRUE	Bacteria	Elusimicrobia	Elusimicrobia	Elusimicrobiales	Elusimicrobiaceae	Elusimicrobium	Elusimicrobium_minutum	0.00162791
zOTU_871	Inf	TRUE	TRUE	TRUE	TRUE	Bacteria	Proteobacteria	Gammaproteobacteria	Aeromonadales	Succinivibrionaceae	Succinivibrio	Succinivibrio_dextrinosolvens	0.00186047
