# Supplementary material for: Post-weaning diarrhea in pigs from a single Danish production herd was not associated with the pre-weaning fecal microbiota composition and diversity
Source: Front Microbiol. 2023 Feb 24;14:1108197. doi: 10.3389/fmicb.2023.1108197 (PMC10010570; doi:10.3389/fmicb.2023.1108197)
Supplement: SUPPLEMENTARY MATERIAL 4 — Results from differential abundance analysis at post-natal day 33. [file Supplementary_material_4.XLSX]

## Sheet: univariable ancom-bc PND 33
taxon	Diff_abund	Domain	Phylum	Class	Order	Family	Genus	Species	log_fold_change	p_val	p_adj	mean_rel_abund
zOTU_1534	TRUE	Bacteria	Proteobacteria	Epsilonproteobacteria	Campylobacterales	Campylobacteraceae	Campylobacter	Campylobacter_hyointestinalis_subsp._lawsonii	0.565389	0	0	0.0309302
zOTU_1706	TRUE	Bacteria	NA	NA	NA	NA	NA	NA	0.525659	0	0	0.0227907
zOTU_1841	TRUE	Bacteria	Proteobacteria	Epsilonproteobacteria	Campylobacterales	Campylobacteraceae	Campylobacter	Campylobacter_hyointestinalis_subsp._lawsonii	0.435693	0	0	0.017907
zOTU_1855	TRUE	Bacteria	Proteobacteria	Epsilonproteobacteria	Campylobacterales	Campylobacteraceae	Campylobacter	Campylobacter_hyointestinalis_subsp._lawsonii	0.546496	0	0	0.0213953
zOTU_2076	TRUE	Bacteria	NA	NA	NA	NA	NA	NA	0.449885	0	0	0.0167442
zOTU_2155	TRUE	Bacteria	Bacteroidetes	Bacteroidia	Bacteroidales	Prevotellaceae	Prevotella	NA	0.380406	0	0	0.0123256
zOTU_2174	TRUE	Bacteria	Proteobacteria	Epsilonproteobacteria	Campylobacterales	Campylobacteraceae	Campylobacter	Campylobacter_hyointestinalis_subsp._lawsonii	0.531249	0	0	0.017907
zOTU_2310	TRUE	Bacteria	NA	NA	NA	NA	NA	NA	0.397524	0	0	0.0137209
zOTU_2435	TRUE	Bacteria	Bacteroidetes	Bacteroidia	Bacteroidales	Prevotellaceae	NA	NA	0.30605	0	0	0.0109302
zOTU_2464	TRUE	Bacteria	Bacteroidetes	Bacteroidia	Bacteroidales	Prevotellaceae	Prevotella	NA	0.355384	0	0	0.0125581
zOTU_2468	TRUE	Bacteria	NA	NA	NA	NA	NA	NA	0.324603	0	0	0.00930233
zOTU_2526	TRUE	Bacteria	Bacteroidetes	Bacteroidia	Bacteroidales	Prevotellaceae	Prevotella	NA	0.303469	0	0	0.00906977
zOTU_2740	TRUE	Bacteria	Firmicutes	Clostridia	Clostridiales	Lachnospiraceae	Clostridium_XlVa	Clostridium_fimetarium	0.2672	0	0	0.00744186
zOTU_2791	TRUE	Bacteria	Bacteroidetes	Bacteroidia	Bacteroidales	Prevotellaceae	Prevotella	NA	0.355968	0	0	0.0109302
zOTU_2878	TRUE	Bacteria	Firmicutes	Clostridia	Clostridiales	Ruminococcaceae	NA	NA	0.332457	0	0	0.00883721
zOTU_2929	TRUE	Bacteria	Bacteroidetes	Bacteroidia	Bacteroidales	Prevotellaceae	Prevotella	NA	0.465992	0	0	0.00790698
zOTU_3171	TRUE	Bacteria	Firmicutes	Clostridia	Clostridiales	NA	NA	NA	0.394322	0	0	0.00744186
zOTU_3184	TRUE	Bacteria	Bacteroidetes	Bacteroidia	Bacteroidales	Prevotellaceae	Prevotella	NA	0.435302	0	0	0.00930233
zOTU_3241	TRUE	Bacteria	Bacteroidetes	Bacteroidia	Bacteroidales	NA	NA	NA	0.325233	0	0	0.00511628
zOTU_3305	TRUE	Bacteria	Bacteroidetes	Bacteroidia	Bacteroidales	Bacteroidaceae	Bacteroides	NA	0.258904	0	0	0.00325581
zOTU_3415	TRUE	Bacteria	NA	NA	NA	NA	NA	NA	0.211365	0	0	0.0044186
zOTU_3574	TRUE	Bacteria	Deferribacteres	Deferribacteres	Deferribacterales	Deferribacteraceae	Mucispirillum	Mucispirillum_schaedleri	0.218544	0	0	0.0044186
zOTU_3578	TRUE	Bacteria	NA	NA	NA	NA	NA	NA	0.208164	0	0	0.00325581
zOTU_3634	TRUE	Bacteria	NA	NA	NA	NA	NA	NA	0.203452	0	0	0.00372093
zOTU_3730	TRUE	Bacteria	Bacteroidetes	Bacteroidia	Bacteroidales	NA	NA	NA	0.271414	0	0	0.0055814
zOTU_3885	TRUE	Bacteria	Bacteroidetes	Bacteroidia	Bacteroidales	Prevotellaceae	Prevotella	NA	0.196656	0	0	0.0044186
zOTU_3919	TRUE	Bacteria	Proteobacteria	Deltaproteobacteria	Desulfovibrionales	Desulfovibrionaceae	Desulfovibrio	NA	0.265248	0	0	0.00372093
zOTU_4075	TRUE	Bacteria	Bacteroidetes	Bacteroidia	Bacteroidales	Prevotellaceae	Prevotella	Prevotella_dentasini	0.258904	0	0	0.00465116
zOTU_4108	TRUE	Bacteria	Firmicutes	Clostridia	Clostridiales	NA	NA	NA	0.120275	0	0	0.00186047
zOTU_4187	TRUE	Bacteria	Bacteroidetes	Bacteroidia	Bacteroidales	NA	NA	NA	0.23589	0	0	0.00395349
zOTU_4223	TRUE	Bacteria	Bacteroidetes	Bacteroidia	Bacteroidales	NA	NA	NA	0.243916	0	0	0.00511628
zOTU_4233	TRUE	Bacteria	Bacteroidetes	Bacteroidia	Bacteroidales	Prevotellaceae	Prevotella	NA	0.263615	0	0	0.00348837
zOTU_4283	TRUE	Bacteria	Firmicutes	Erysipelotrichia	Erysipelotrichales	Erysipelotrichaceae	NA	NA	0.256323	0	0	0.00418605
zOTU_4330	TRUE	Bacteria	Bacteroidetes	Bacteroidia	Bacteroidales	Prevotellaceae	NA	NA	0.141205	0	0	0.00209302
zOTU_4400	TRUE	Bacteria	Bacteroidetes	Bacteroidia	Bacteroidales	NA	NA	NA	0.252108	0	0	0.00395349
zOTU_4407	TRUE	Bacteria	Bacteroidetes	Bacteroidia	Bacteroidales	Prevotellaceae	NA	NA	0.136493	0	0	0.00232558
zOTU_4469	TRUE	Bacteria	Bacteroidetes	Bacteroidia	Bacteroidales	Porphyromonadaceae	NA	NA	0.164219	0	0	0.00325581
zOTU_4598	TRUE	Bacteria	NA	NA	NA	NA	NA	NA	0.334337	0	0	0.00488372
zOTU_4700	TRUE	Bacteria	Firmicutes	NA	NA	NA	NA	NA	0.104056	0	0	0.00162791
zOTU_4704	TRUE	Bacteria	Bacteroidetes	NA	NA	NA	NA	NA	0.164219	0	0	0.00232558
zOTU_4764	TRUE	Bacteria	NA	NA	NA	NA	NA	NA	0.316486	0	0	0.00534884
zOTU_4766	TRUE	Bacteria	Actinobacteria	Actinobacteria	Coriobacteriales	Coriobacteriaceae	NA	NA	0.124986	0	0	0.00186047
zOTU_4770	TRUE	Bacteria	Firmicutes	Clostridia	Clostridiales	Ruminococcaceae	NA	NA	-0.370365	0	0	0.00232558
zOTU_4840	TRUE	Bacteria	Bacteroidetes	Bacteroidia	Bacteroidales	Prevotellaceae	Prevotella	NA	0.180438	0	0	0.00232558
zOTU_4861	TRUE	Bacteria	Bacteroidetes	Bacteroidia	Bacteroidales	Prevotellaceae	Prevotella	NA	0.230548	0	0	0.00348837
zOTU_4879	TRUE	Bacteria	Firmicutes	Clostridia	Clostridiales	Lachnospiraceae	NA	NA	0.120275	0	0	0.00186047
zOTU_4970	TRUE	Bacteria	Bacteroidetes	Bacteroidia	Bacteroidales	Bacteroidaceae	Bacteroides	NA	0.212378	0	0	0.00302326
zOTU_5057	TRUE	Bacteria	Bacteroidetes	Bacteroidia	Bacteroidales	Prevotellaceae	Prevotella	NA	0.108767	0	0	0.00162791
zOTU_5114	TRUE	Bacteria	Bacteroidetes	Bacteroidia	Bacteroidales	Prevotellaceae	Prevotella	NA	0.120275	0	0	0.00209302
zOTU_5137	TRUE	Bacteria	Firmicutes	Clostridia	Clostridiales	NA	NA	NA	0.203452	0	0	0.00255814
zOTU_5154	TRUE	Bacteria	Firmicutes	Clostridia	Clostridiales	NA	NA	NA	0.161638	0	0	0.00255814
zOTU_5183	TRUE	Bacteria	Firmicutes	Clostridia	Clostridiales	NA	NA	NA	0.208164	0	0	0.0027907
zOTU_5216	TRUE	Bacteria	Firmicutes	Clostridia	Clostridiales	NA	NA	NA	0.120275	0	0	0.00186047
zOTU_5251	TRUE	Bacteria	Bacteroidetes	Bacteroidia	Bacteroidales	Porphyromonadaceae	Parabacteroides	Parabacteroides_chinchillae	0.148001	0	0	0.00186047
zOTU_5282	TRUE	Bacteria	Bacteroidetes	Bacteroidia	Bacteroidales	Prevotellaceae	Prevotella	NA	0.131782	0	0	0.00209302
zOTU_5404	TRUE	Bacteria	Bacteroidetes	Bacteroidia	Bacteroidales	Prevotellaceae	Prevotella	NA	0.164219	0	0	0.00255814
zOTU_5527	TRUE	Bacteria	Firmicutes	Clostridia	Clostridiales	NA	NA	NA	0.180438	0	0	0.00302326
zOTU_5552	TRUE	Bacteria	Firmicutes	Clostridia	Clostridiales	Ruminococcaceae	NA	NA	-0.42127	0	0	0.0027907
zOTU_558	TRUE	Bacteria	Firmicutes	Clostridia	Clostridiales	NA	NA	NA	-0.315874	0	0	0.00162791
zOTU_5593	TRUE	Bacteria	NA	NA	NA	NA	NA	NA	0.159508	0	0	0.00209302
zOTU_5598	TRUE	Bacteria	Firmicutes	Clostridia	Clostridiales	Ruminococcaceae	Clostridium_III	NA	-0.277366	0	0	0.00139535
zOTU_5717	TRUE	Bacteria	Bacteroidetes	Bacteroidia	Bacteroidales	NA	NA	NA	0.131782	0	0	0.00186047
zOTU_5742	TRUE	Bacteria	Bacteroidetes	Bacteroidia	Bacteroidales	NA	NA	NA	0.148001	0	0	0.00232558
zOTU_5852	TRUE	Bacteria	Fibrobacteres	Fibrobacteria	Fibrobacterales	Fibrobacteraceae	Fibrobacter	Fibrobacter_intestinalis	-0.299892	0	0	0.00162791
zOTU_5862	TRUE	Bacteria	Bacteroidetes	Bacteroidia	Bacteroidales	NA	NA	NA	0.0763301	0	0	0.00116279
zOTU_5869	TRUE	Bacteria	Bacteroidetes	Bacteroidia	Bacteroidales	Prevotellaceae	Prevotella	NA	0.131782	0	0	0.00162791
zOTU_5880	TRUE	Bacteria	Firmicutes	Clostridia	Clostridiales	Lachnospiraceae	Clostridium_XlVb	NA	0.196656	0	0	0.00255814
zOTU_5882	TRUE	Bacteria	Firmicutes	NA	NA	NA	NA	NA	0.0925488	0	0	0.00139535
zOTU_5895	TRUE	Bacteria	Bacteroidetes	Bacteroidia	Bacteroidales	Prevotellaceae	Prevotella	NA	0.104056	0	0	0.00139535
zOTU_5996	TRUE	Bacteria	Bacteroidetes	Bacteroidia	Bacteroidales	Porphyromonadaceae	Parabacteroides	Parabacteroides_chinchillae	0.0763301	0	0	0.00116279
zOTU_6055	TRUE	Bacteria	Bacteroidetes	Bacteroidia	Bacteroidales	Prevotellaceae	Prevotella	NA	0.131782	0	0	0.00186047
zOTU_6226	TRUE	Bacteria	Firmicutes	Clostridia	Clostridiales	Ruminococcaceae	NA	NA	0.0763301	0	0	0.00116279
zOTU_6257	TRUE	Bacteria	NA	NA	NA	NA	NA	NA	0.175726	0	0	0.00255814
zOTU_6293	TRUE	Bacteria	Bacteroidetes	Bacteroidia	Bacteroidales	Prevotellaceae	Prevotella	NA	0.148001	0	0	0.00209302
zOTU_6295	TRUE	Bacteria	Bacteroidetes	Bacteroidia	Bacteroidales	NA	NA	NA	0.104056	0	0	0.00139535
zOTU_6373	TRUE	Bacteria	Bacteroidetes	Bacteroidia	Bacteroidales	NA	NA	NA	0.0925488	0	0	0.00139535
zOTU_6413	TRUE	Bacteria	Firmicutes	Clostridia	Clostridiales	NA	NA	NA	-0.376908	0	0	0.00255814
zOTU_6494	TRUE	Bacteria	Firmicutes	NA	NA	NA	NA	NA	0.0763301	0	0	0.00116279
zOTU_6520	TRUE	Bacteria	Firmicutes	Clostridia	Clostridiales	NA	NA	NA	0.148001	0	0	0.00209302
zOTU_6526	TRUE	Bacteria	Firmicutes	Clostridia	Clostridiales	NA	NA	NA	0.120275	0	0	0.00162791
zOTU_6547	TRUE	Bacteria	Bacteroidetes	Bacteroidia	Bacteroidales	NA	NA	NA	0.140708	0	0	0.00209302
zOTU_6579	TRUE	Bacteria	Bacteroidetes	Bacteroidia	Bacteroidales	NA	NA	NA	0.1292	0	0	0.00209302
zOTU_6604	TRUE	Bacteria	Bacteroidetes	Bacteroidia	Bacteroidales	Prevotellaceae	Alloprevotella	Alloprevotella_rava	0.0763301	0	0	0.00116279
zOTU_6614	TRUE	Bacteria	Bacteroidetes	Bacteroidia	Bacteroidales	Prevotellaceae	Prevotella	NA	0.1292	0	0	0.00209302
zOTU_6698	TRUE	Bacteria	Bacteroidetes	Bacteroidia	Bacteroidales	Prevotellaceae	Prevotella	NA	0.0925488	0	0	0.00139535
zOTU_6715	TRUE	Bacteria	NA	NA	NA	NA	NA	NA	0.120275	0	0	0.00162791
zOTU_6836	TRUE	Bacteria	Bacteroidetes	Bacteroidia	Bacteroidales	Porphyromonadaceae	Parabacteroides	Parabacteroides_chinchillae	0.0925488	0	0	0.00139535
zOTU_6965	TRUE	Bacteria	NA	NA	NA	NA	NA	NA	0.0925488	0	0	0.00139535
zOTU_7004	TRUE	Bacteria	Bacteroidetes	Bacteroidia	Bacteroidales	NA	NA	NA	0.0925488	0	0	0.00139535
zOTU_7063	TRUE	Bacteria	Firmicutes	NA	NA	NA	NA	NA	0.0925488	0	0	0.00139535
zOTU_7185	TRUE	Bacteria	Bacteroidetes	Bacteroidia	Bacteroidales	Porphyromonadaceae	Parabacteroides	Parabacteroides_chinchillae	0.112982	0	0	0.00186047
zOTU_7335	TRUE	Bacteria	Bacteroidetes	Bacteroidia	Bacteroidales	NA	NA	NA	0.0763301	0	0	0.00116279
zOTU_7457	TRUE	Bacteria	NA	NA	NA	NA	NA	NA	0.0763301	0	0	0.00116279
zOTU_7883	TRUE	Bacteria	Lentisphaerae	Oligosphaeria	Oligosphaerales	Oligosphaeraceae	Oligosphaera	Oligosphaera_ethanolica	-0.25484	0	0	0.00116279
zOTU_7987	TRUE	Bacteria	Firmicutes	Clostridia	Clostridiales	Lachnospiraceae	Lachnospiracea_incertae_sedis	NA	0.0925488	0	0	0.00139535
zOTU_821	TRUE	Bacteria	Firmicutes	Negativicutes	Selenomonadales	Veillonellaceae	Megasphaera	NA	-0.638632	0	0	0.0146512
zOTU_855	TRUE	Bacteria	Firmicutes	Negativicutes	Selenomonadales	Veillonellaceae	Megasphaera	NA	-0.642422	0	0	0.0162791
zOTU_950	TRUE	Bacteria	Firmicutes	Clostridia	Clostridiales	Ruminococcaceae	Butyricicoccus	Butyricicoccus_pullicaecorum	0.224382	0	0	0.00325581
zOTU_2497	TRUE	Bacteria	Bacteroidetes	Bacteroidia	Bacteroidales	Prevotellaceae	Prevotella	Prevotella_dentasini	0.652005	1.25941e-05	0.0435505	0.0113953
zOTU_1198	FALSE	Bacteria	Firmicutes	Clostridia	Clostridiales	NA	NA	NA	1.0243	2.82463e-05	0.0976473	0.0376744
zOTU_732	FALSE	Bacteria	Bacteroidetes	Bacteroidia	Bacteroidales	NA	NA	NA	-1.28234	3.62549e-05	0.125297	0.0572093
zOTU_175	FALSE	Bacteria	Firmicutes	Clostridia	Clostridiales	NA	NA	NA	-1.33823	4.35197e-05	0.15036	0.0646512
zOTU_1487	FALSE	Bacteria	Firmicutes	Clostridia	Clostridiales	NA	NA	NA	0.88322	4.80869e-05	0.166092	0.0237209
zOTU_858	FALSE	Bacteria	Bacteroidetes	Bacteroidia	Bacteroidales	NA	NA	NA	-1.09991	5.47692e-05	0.189118	0.042093
zOTU_3312	FALSE	Bacteria	Bacteroidetes	Bacteroidia	Bacteroidales	Prevotellaceae	Prevotella	NA	0.488277	5.82768e-05	0.201171	0.0072093
zOTU_237	FALSE	Bacteria	Firmicutes	Clostridia	Clostridiales	NA	NA	NA	-1.14904	7.55478e-05	0.26064	0.0444186
zOTU_560	FALSE	Bacteria	Firmicutes	Clostridia	Clostridiales	Ruminococcaceae	NA	NA	-0.940864	7.66893e-05	0.264501	0.0595349
zOTU_1049	FALSE	Bacteria	Firmicutes	Clostridia	Clostridiales	NA	NA	NA	1.02355	8.46055e-05	0.29172	0.045814
zOTU_765	FALSE	Bacteria	Firmicutes	Clostridia	Clostridiales	NA	NA	NA	-0.722205	9.1609e-05	0.315776	0.0146512
zOTU_782	FALSE	Bacteria	Bacteroidetes	Bacteroidia	Bacteroidales	Porphyromonadaceae	NA	NA	-1.04176	9.55747e-05	0.32935	0.047907
zOTU_3175	FALSE	Bacteria	Bacteroidetes	Bacteroidia	Bacteroidales	Prevotellaceae	Prevotella	NA	0.535802	0.0001146	0.394797	0.00930233
zOTU_4015	FALSE	Bacteria	Firmicutes	Clostridia	Clostridiales	NA	NA	NA	-0.409255	0.00012386	0.426574	0.00372093
zOTU_2427	FALSE	Bacteria	Firmicutes	Clostridia	Clostridiales	Eubacteriaceae	Eubacterium	Eubacterium_desmolans	0.603892	0.000125703	0.432795	0.01
zOTU_736	FALSE	Bacteria	Bacteroidetes	Bacteroidia	Bacteroidales	NA	NA	NA	-1.16279	0.000150608	0.518394	0.0518605
zOTU_447	FALSE	Bacteria	Firmicutes	Clostridia	Clostridiales	Ruminococcaceae	NA	NA	-0.829	0.00017718	0.609677	0.0744186
zOTU_3346	FALSE	Bacteria	Bacteroidetes	Bacteroidia	Bacteroidales	Prevotellaceae	Prevotella	Prevotella_dentasini	0.45584	0.000195206	0.671507	0.00697674
zOTU_306	FALSE	Bacteria	Firmicutes	Clostridia	Clostridiales	NA	NA	NA	-1.06855	0.000219746	0.755708	0.0386047
zOTU_744	FALSE	Bacteria	Firmicutes	Clostridia	Clostridiales	NA	NA	NA	1.07761	0.000230052	0.790918	0.0825581
zOTU_1214	FALSE	Bacteria	Firmicutes	Clostridia	Clostridiales	NA	NA	NA	0.816	0.000233811	0.803609	0.0276744
zOTU_646	FALSE	Bacteria	Firmicutes	Clostridia	Clostridiales	NA	NA	NA	-0.815111	0.000247881	0.851719	0.022093
zOTU_1105	FALSE	Bacteria	Firmicutes	Clostridia	Clostridiales	Ruminococcaceae	NA	NA	0.603859	0.000289785	0.995411	0.0227907
zOTU_1	FALSE	Bacteria	Proteobacteria	Gammaproteobacteria	Enterobacteriales	Enterobacteriaceae	Escherichia/Shigella	Escherichia_fergusonii	1.03055	0.0247952	1	1.82372
zOTU_100	FALSE	Bacteria	Firmicutes	Clostridia	Clostridiales	Lachnospiraceae	Dorea	Dorea_longicatena	-0.721288	0.031851	1	0.170233
zOTU_1002	FALSE	Bacteria	Spirochaetes	Spirochaetia	Spirochaetales	Spirochaetaceae	Sphaerochaeta	NA	-0.608062	0.00844305	1	0.0248837
zOTU_1007	FALSE	Bacteria	Bacteroidetes	Bacteroidia	Bacteroidales	Prevotellaceae	Prevotella	NA	0.665022	0.0256474	1	0.0430233
zOTU_1008	FALSE	Bacteria	NA	NA	NA	NA	NA	NA	-0.339053	0.0105536	1	0.0027907
zOTU_1010	FALSE	Bacteria	Firmicutes	Clostridia	Clostridiales	Ruminococcaceae	Intestinimonas	Intestinimonas_butyriciproducens	0.589173	0.0218799	1	0.024186
zOTU_1012	FALSE	Bacteria	Spirochaetes	Spirochaetia	Spirochaetales	Spirochaetaceae	NA	NA	-0.7269	0.0100683	1	0.0295349
zOTU_102	FALSE	Bacteria	Proteobacteria	Epsilonproteobacteria	Campylobacterales	Helicobacteraceae	Helicobacter	NA	-0.74913	0.00698895	1	0.0223256
zOTU_1021	FALSE	Bacteria	Firmicutes	Clostridia	Clostridiales	Lachnospiraceae	NA	NA	-0.9518	0.00142793	1	0.0651163
zOTU_103	FALSE	Bacteria	Firmicutes	Clostridia	Clostridiales	Lachnospiraceae	Dorea	Dorea_longicatena	-0.81262	0.0104651	1	0.165116
zOTU_1030	FALSE	Bacteria	Firmicutes	Bacilli	Lactobacillales	Lactobacillaceae	Lactobacillus	Lactobacillus_animalis	0.579811	0.0319855	1	0.0306977
zOTU_1034	FALSE	Bacteria	Bacteroidetes	Bacteroidia	Bacteroidales	Prevotellaceae	Prevotella	Prevotella_stercorea	0.753605	0.0164571	1	0.047907
zOTU_1037	FALSE	Bacteria	Spirochaetes	Spirochaetia	Spirochaetales	NA	NA	NA	-0.84035	0.000564748	1	0.0262791
zOTU_1043	FALSE	Bacteria	Bacteroidetes	Bacteroidia	Bacteroidales	Bacteroidaceae	Bacteroides	NA	0.742935	0.0053116	1	0.0404651
zOTU_105	FALSE	Bacteria	Proteobacteria	Epsilonproteobacteria	Campylobacterales	Campylobacteraceae	Campylobacter	Campylobacter_coli	-1.09213	0.00285515	1	0.0537209
zOTU_1056	FALSE	Bacteria	Bacteroidetes	NA	NA	NA	NA	NA	-0.51627	0.0122425	1	0.0188372
zOTU_106	FALSE	Bacteria	Proteobacteria	Epsilonproteobacteria	Campylobacterales	Helicobacteraceae	Helicobacter	NA	-0.689373	0.0103064	1	0.0204651
zOTU_1071	FALSE	Bacteria	Bacteroidetes	Bacteroidia	Bacteroidales	NA	NA	NA	0.602138	0.0424417	1	0.0386047
zOTU_1072	FALSE	Bacteria	Firmicutes	Clostridia	Clostridiales	Lachnospiraceae	NA	NA	0.769326	0.0101173	1	0.045814
zOTU_1073	FALSE	Bacteria	Firmicutes	Clostridia	Clostridiales	NA	NA	NA	0.789818	0.00172794	1	0.0423256
zOTU_1077	FALSE	Bacteria	Firmicutes	Clostridia	Clostridiales	Lachnospiraceae	NA	NA	-1.12273	0.00033444	1	0.0586047
zOTU_1088	FALSE	Bacteria	Firmicutes	Clostridia	Clostridiales	Lachnospiraceae	NA	NA	0.822725	0.000614095	1	0.0395349
zOTU_1092	FALSE	Bacteria	Bacteroidetes	Bacteroidia	Bacteroidales	Porphyromonadaceae	NA	NA	0.459853	0.0348257	1	0.0330233
zOTU_1095	FALSE	Bacteria	Bacteroidetes	Bacteroidia	Bacteroidales	Bacteroidaceae	Bacteroides	NA	0.612228	0.0141331	1	0.0362791
zOTU_1101	FALSE	Bacteria	Firmicutes	Clostridia	Clostridiales	Ruminococcaceae	NA	NA	0.516997	0.00866406	1	0.0269767
zOTU_1109	FALSE	Bacteria	Bacteroidetes	Bacteroidia	Bacteroidales	Prevotellaceae	Prevotella	NA	0.876057	0.00152694	1	0.0465116
zOTU_1127	FALSE	Bacteria	Bacteroidetes	Bacteroidia	Bacteroidales	Prevotellaceae	Prevotella	NA	0.840953	0.00179564	1	0.0434884
zOTU_1139	FALSE	Bacteria	Firmicutes	Clostridia	Clostridiales	Lachnospiraceae	NA	NA	-0.77048	0.00188848	1	0.045814
zOTU_114	FALSE	Bacteria	Firmicutes	Clostridia	Clostridiales	Lachnospiraceae	Blautia	NA	-0.655088	0.0129102	1	0.120233
zOTU_1151	FALSE	Bacteria	Firmicutes	Clostridia	Clostridiales	Ruminococcaceae	Butyricicoccus	Butyricicoccus_pullicaecorum	-0.205932	0.0438838	1	0.00186047
zOTU_1152	FALSE	Bacteria	NA	NA	NA	NA	NA	NA	-0.403673	0.00107243	1	0.0027907
zOTU_1163	FALSE	Bacteria	Bacteroidetes	Bacteroidia	Bacteroidales	Bacteroidaceae	Bacteroides	NA	0.640333	0.0178191	1	0.0334884
zOTU_1165	FALSE	Bacteria	Bacteroidetes	Bacteroidia	Bacteroidales	NA	NA	NA	0.675498	0.00859701	1	0.0360465
zOTU_1168	FALSE	Bacteria	Bacteroidetes	Bacteroidia	Bacteroidales	Bacteroidaceae	Bacteroides	NA	0.561598	0.0147073	1	0.0190698
zOTU_1170	FALSE	Bacteria	Bacteroidetes	Bacteroidia	Bacteroidales	NA	NA	NA	0.592772	0.0295984	1	0.0393023
zOTU_1172	FALSE	Bacteria	Firmicutes	Clostridia	Clostridiales	NA	NA	NA	-0.500158	0.0214053	1	0.0167442
zOTU_1179	FALSE	Bacteria	Bacteroidetes	Bacteroidia	Bacteroidales	Porphyromonadaceae	NA	NA	-0.443126	0.0036904	1	0.00767442
zOTU_1188	FALSE	Bacteria	Bacteroidetes	Bacteroidia	Bacteroidales	Bacteroidaceae	Bacteroides	NA	0.432825	0.0276456	1	0.0130233
zOTU_120	FALSE	Bacteria	Spirochaetes	Spirochaetia	Spirochaetales	Spirochaetaceae	Treponema	Treponema_brennaborense	-0.506988	0.00988501	1	0.0123256
zOTU_1205	FALSE	Bacteria	Proteobacteria	Gammaproteobacteria	Pasteurellales	Pasteurellaceae	Pasteurella	Pasteurella_aerogenes	-0.211132	0.0131654	1	0.00139535
zOTU_1238	FALSE	Bacteria	Firmicutes	Negativicutes	Selenomonadales	Veillonellaceae	Megasphaera	Megasphaera_indica	-0.455039	0.0346459	1	0.00674419
zOTU_1249	FALSE	Bacteria	Firmicutes	NA	NA	NA	NA	NA	-0.594764	0.0258581	1	0.0386047
zOTU_1252	FALSE	Bacteria	Firmicutes	Clostridia	Clostridiales	Ruminococcaceae	NA	NA	0.33178	0.032411	1	0.0181395
zOTU_1253	FALSE	Bacteria	Firmicutes	Clostridia	Clostridiales	Ruminococcaceae	Ruminococcus	NA	-0.40478	0.0382564	1	0.00744186
zOTU_1256	FALSE	Bacteria	Firmicutes	Clostridia	Clostridiales	Ruminococcaceae	Ruminococcus	NA	-0.46547	0.0278337	1	0.00976744
zOTU_1271	FALSE	Bacteria	Bacteroidetes	Bacteroidia	Bacteroidales	Prevotellaceae	Prevotella	NA	0.841825	0.00181452	1	0.0344186
zOTU_1275	FALSE	Bacteria	Bacteroidetes	Bacteroidia	Bacteroidales	Prevotellaceae	Prevotella	Prevotella_dentasini	-0.643462	0.020338	1	0.0155814
zOTU_1278	FALSE	Bacteria	Bacteroidetes	Bacteroidia	Bacteroidales	Prevotellaceae	Prevotella	NA	0.83123	0.00238965	1	0.0388372
zOTU_1279	FALSE	Bacteria	Firmicutes	Clostridia	Clostridiales	Lachnospiraceae	NA	NA	0.495484	0.0328951	1	0.0344186
zOTU_1287	FALSE	Bacteria	Bacteroidetes	Bacteroidia	Bacteroidales	NA	NA	NA	0.557437	0.0316112	1	0.0353488
zOTU_1289	FALSE	Bacteria	NA	NA	NA	NA	NA	NA	-0.5956	0.00722404	1	0.0227907
zOTU_1309	FALSE	Bacteria	Bacteroidetes	NA	NA	NA	NA	NA	-0.428487	0.00277987	1	0.00767442
zOTU_131	FALSE	Bacteria	Firmicutes	Clostridia	Clostridiales	Ruminococcaceae	NA	NA	-0.830146	0.0144354	1	0.08
zOTU_133	FALSE	Bacteria	Proteobacteria	Epsilonproteobacteria	Campylobacterales	Helicobacteraceae	Helicobacter	NA	-0.641051	0.0230792	1	0.0230233
zOTU_135	FALSE	Bacteria	Firmicutes	Clostridia	Clostridiales	Ruminococcaceae	NA	NA	-0.514404	0.0412416	1	0.0286047
zOTU_140	FALSE	Bacteria	Firmicutes	Clostridia	Clostridiales	Lachnospiraceae	Dorea	Dorea_longicatena	-0.606107	0.0347335	1	0.143721
zOTU_1405	FALSE	Bacteria	Bacteroidetes	Bacteroidia	Bacteroidales	Prevotellaceae	Alloprevotella	Alloprevotella_rava	0.660137	0.00608995	1	0.0255814
zOTU_1441	FALSE	Bacteria	NA	NA	NA	NA	NA	NA	-0.703347	0.00839218	1	0.0281395
zOTU_1447	FALSE	Bacteria	Bacteroidetes	Bacteroidia	Bacteroidales	Bacteroidaceae	Bacteroides	NA	0.392556	0.0435675	1	0.0125581
zOTU_1448	FALSE	Bacteria	Bacteroidetes	Bacteroidia	Bacteroidales	Bacteroidaceae	Bacteroides	NA	0.389213	0.0235861	1	0.0104651
zOTU_1452	FALSE	Bacteria	Firmicutes	Clostridia	Clostridiales	NA	NA	NA	0.38281	0.0184354	1	0.00906977
zOTU_1468	FALSE	Bacteria	NA	NA	NA	NA	NA	NA	-0.429302	0.0429299	1	0.0206977
zOTU_1484	FALSE	Bacteria	Bacteroidetes	Bacteroidia	Bacteroidales	Rikenellaceae	Alistipes	Alistipes_shahii	-0.349982	0.0283028	1	0.00534884
zOTU_1492	FALSE	Bacteria	Bacteroidetes	Bacteroidia	Bacteroidales	Prevotellaceae	Prevotella	Prevotella_dentasini	-0.622254	0.00984096	1	0.012093
zOTU_1497	FALSE	Bacteria	Bacteroidetes	Bacteroidia	Bacteroidales	Prevotellaceae	Prevotella	NA	-0.233658	0.0157372	1	0.00162791
zOTU_1504	FALSE	Bacteria	Firmicutes	Clostridia	Clostridiales	NA	NA	NA	0.685164	0.00177103	1	0.0204651
zOTU_1505	FALSE	Bacteria	Bacteroidetes	NA	NA	NA	NA	NA	-0.467638	0.00530475	1	0.00930233
zOTU_1524	FALSE	Bacteria	Firmicutes	Clostridia	Clostridiales	Lachnospiraceae	Blautia	NA	-0.628092	0.0194676	1	0.0251163
zOTU_153	FALSE	Bacteria	Proteobacteria	Epsilonproteobacteria	Campylobacterales	Campylobacteraceae	Campylobacter	NA	1.03587	0.00202908	1	0.386512
zOTU_1562	FALSE	Bacteria	Spirochaetes	Spirochaetia	Spirochaetales	Spirochaetaceae	NA	NA	-0.457344	0.0456722	1	0.012093
zOTU_1568	FALSE	Bacteria	Firmicutes	Clostridia	Clostridiales	Lachnospiraceae	NA	NA	0.583832	0.00729842	1	0.0260465
zOTU_1580	FALSE	Bacteria	Bacteroidetes	Bacteroidia	Bacteroidales	Bacteroidaceae	Bacteroides	NA	0.426941	0.0238673	1	0.0134884
zOTU_1583	FALSE	Bacteria	Firmicutes	Clostridia	Clostridiales	Ruminococcaceae	NA	NA	-0.72802	0.0146186	1	0.0248837
zOTU_159	FALSE	Bacteria	Firmicutes	Clostridia	Clostridiales	Lachnospiraceae	Blautia	Blautia_stercoris	-0.577591	0.0348195	1	0.0972093
zOTU_160	FALSE	Bacteria	Proteobacteria	Epsilonproteobacteria	Campylobacterales	Campylobacteraceae	Campylobacter	Campylobacter_coli	-0.917663	0.0072695	1	0.0406977
zOTU_1613	FALSE	Bacteria	Bacteroidetes	Bacteroidia	Bacteroidales	Prevotellaceae	Prevotella	NA	0.600487	0.0235458	1	0.0267442
zOTU_1625	FALSE	Bacteria	Firmicutes	Clostridia	Clostridiales	NA	NA	NA	-0.678351	0.0145032	1	0.0181395
zOTU_1652	FALSE	Bacteria	Firmicutes	Clostridia	Clostridiales	NA	NA	NA	0.600611	0.00445377	1	0.0190698
zOTU_166	FALSE	Bacteria	Proteobacteria	Epsilonproteobacteria	Campylobacterales	Campylobacteraceae	Campylobacter	Campylobacter_coli	-0.936273	0.00530716	1	0.0374419
zOTU_1663	FALSE	Bacteria	Bacteroidetes	Bacteroidia	Bacteroidales	Prevotellaceae	Prevotella	NA	0.561534	0.0252983	1	0.0239535
zOTU_1671	FALSE	Bacteria	Firmicutes	Clostridia	Clostridiales	Ruminococcaceae	Faecalibacterium	Faecalibacterium_prausnitzii	0.42593	0.0300465	1	0.0174419
zOTU_1684	FALSE	Bacteria	NA	NA	NA	NA	NA	NA	-0.471924	0.014208	1	0.00767442
zOTU_1699	FALSE	Bacteria	Bacteroidetes	Bacteroidia	Bacteroidales	Bacteroidaceae	Bacteroides	NA	0.376877	0.0200299	1	0.00906977
zOTU_1707	FALSE	Bacteria	Bacteroidetes	Bacteroidia	Bacteroidales	Prevotellaceae	Prevotella	NA	0.494829	0.0363065	1	0.02
zOTU_1711	FALSE	Bacteria	Bacteroidetes	Bacteroidia	Bacteroidales	Prevotellaceae	Prevotella	NA	0.644483	0.00366865	1	0.022093
zOTU_1722	FALSE	Bacteria	Firmicutes	Clostridia	Clostridiales	Ruminococcaceae	NA	NA	-0.825858	0.00944276	1	0.0211628
zOTU_1730	FALSE	Bacteria	Firmicutes	Clostridia	Clostridiales	Ruminococcaceae	NA	NA	-0.24964	0.0242981	1	0.00186047
zOTU_1743	FALSE	Bacteria	Bacteroidetes	Bacteroidia	Bacteroidales	Porphyromonadaceae	NA	NA	-0.445253	0.0263454	1	0.0109302
zOTU_1745	FALSE	Bacteria	NA	NA	NA	NA	NA	NA	0.437061	0.0236798	1	0.0137209
zOTU_1761	FALSE	Bacteria	NA	NA	NA	NA	NA	NA	-0.441759	0.0292373	1	0.0176744
zOTU_1763	FALSE	Bacteria	Bacteroidetes	NA	NA	NA	NA	NA	-0.476855	0.0155159	1	0.0106977
zOTU_1779	FALSE	Bacteria	Bacteroidetes	Bacteroidia	Bacteroidales	Prevotellaceae	Prevotella	Prevotella_dentasini	-0.530987	0.0151293	1	0.00953488
zOTU_1782	FALSE	Bacteria	NA	NA	NA	NA	NA	NA	-0.444088	0.0322201	1	0.0169767
zOTU_179	FALSE	Bacteria	Spirochaetes	Spirochaetia	Spirochaetales	Spirochaetaceae	Treponema	Treponema_brennaborense	-0.438966	0.026443	1	0.0130233
zOTU_1807	FALSE	Bacteria	NA	NA	NA	NA	NA	NA	-0.431855	0.0211828	1	0.00953488
zOTU_1835	FALSE	Bacteria	Firmicutes	Clostridia	Clostridiales	Ruminococcaceae	NA	NA	-0.684951	0.00870626	1	0.0195349
zOTU_1836	FALSE	Bacteria	Bacteroidetes	Bacteroidia	Bacteroidales	Prevotellaceae	Alloprevotella	Alloprevotella_rava	0.598709	0.010101	1	0.0223256
zOTU_1839	FALSE	Bacteria	Bacteroidetes	Bacteroidia	Bacteroidales	Prevotellaceae	Alloprevotella	Alloprevotella_rava	0.484702	0.0255018	1	0.0181395
zOTU_184	FALSE	Bacteria	Firmicutes	Clostridia	Clostridiales	Ruminococcaceae	NA	NA	-0.603847	0.0337355	1	0.064186
zOTU_1840	FALSE	Bacteria	Bacteroidetes	Bacteroidia	Bacteroidales	Prevotellaceae	Prevotella	NA	0.621619	0.00319977	1	0.0213953
zOTU_1882	FALSE	Bacteria	Firmicutes	Negativicutes	Selenomonadales	Acidaminococcaceae	Phascolarctobacterium	Phascolarctobacterium_succinatutens	-0.293494	0.0058045	1	0.00302326
zOTU_1902	FALSE	Bacteria	Firmicutes	Clostridia	Clostridiales	Ruminococcaceae	NA	NA	-0.445324	0.0486244	1	0.0160465
zOTU_1912	FALSE	Bacteria	Bacteroidetes	Bacteroidia	Bacteroidales	Rikenellaceae	Alistipes	Alistipes_shahii	-0.339053	0.0232453	1	0.00325581
zOTU_1916	FALSE	Bacteria	Bacteroidetes	Bacteroidia	Bacteroidales	Rikenellaceae	Alistipes	Alistipes_shahii	-0.343387	0.0437844	1	0.00488372
zOTU_192	FALSE	Bacteria	Bacteroidetes	Bacteroidia	Bacteroidales	Porphyromonadaceae	NA	NA	-1.00817	0.00372814	1	0.193488
zOTU_193	FALSE	Bacteria	Bacteroidetes	Bacteroidia	Bacteroidales	Bacteroidaceae	Bacteroides	NA	-0.365874	0.0323582	1	0.00790698
zOTU_1933	FALSE	Bacteria	Firmicutes	Clostridia	Clostridiales	NA	NA	NA	-0.585919	0.0195596	1	0.014186
zOTU_1946	FALSE	Bacteria	NA	NA	NA	NA	NA	NA	-0.374982	0.0213482	1	0.00604651
zOTU_1951	FALSE	Bacteria	Firmicutes	Negativicutes	Selenomonadales	Acidaminococcaceae	Phascolarctobacterium	Phascolarctobacterium_succinatutens	-0.288148	0.00308524	1	0.00186047
zOTU_197	FALSE	Bacteria	Firmicutes	Clostridia	Clostridiales	Ruminococcaceae	NA	NA	-0.603611	0.00389334	1	0.022093
zOTU_1975	FALSE	Bacteria	Bacteroidetes	Bacteroidia	Bacteroidales	Prevotellaceae	Prevotella	NA	0.496337	0.0309759	1	0.0174419
zOTU_1976	FALSE	Bacteria	Bacteroidetes	Bacteroidia	Bacteroidales	Prevotellaceae	Prevotella	NA	0.56022	0.00783884	1	0.0183721
zOTU_1997	FALSE	Bacteria	Proteobacteria	Gammaproteobacteria	Aeromonadales	Succinivibrionaceae	Succinivibrio	Succinivibrio_dextrinosolvens	-0.378432	0.0385296	1	0.00604651
zOTU_2	FALSE	Bacteria	Proteobacteria	Gammaproteobacteria	Enterobacteriales	Enterobacteriaceae	Escherichia/Shigella	Escherichia_fergusonii	0.977466	0.0260313	1	1.3686
zOTU_2011	FALSE	Bacteria	Firmicutes	Clostridia	Clostridiales	NA	NA	NA	-0.172388	0.0258414	1	0.00139535
zOTU_2027	FALSE	Bacteria	Bacteroidetes	Bacteroidia	Bacteroidales	Bacteroidaceae	Bacteroides	NA	0.322647	0.0300769	1	0.00744186
zOTU_2029	FALSE	Bacteria	Bacteroidetes	Bacteroidia	Bacteroidales	Prevotellaceae	Alloprevotella	Alloprevotella_rava	0.410311	0.0374246	1	0.0139535
zOTU_2037	FALSE	Bacteria	Bacteroidetes	Bacteroidia	Bacteroidales	Prevotellaceae	Prevotella	NA	-0.318434	0.0474941	1	0.00604651
zOTU_204	FALSE	Bacteria	Firmicutes	Clostridia	Clostridiales	Eubacteriaceae	Eubacterium	Eubacterium_coprostanoligenes	0.879638	0.0460243	1	0.316279
zOTU_2049	FALSE	Bacteria	Bacteroidetes	Bacteroidia	Bacteroidales	Prevotellaceae	Prevotella	NA	-0.448055	0.0244993	1	0.0111628
zOTU_2066	FALSE	Bacteria	NA	NA	NA	NA	NA	NA	0.529499	0.00122411	1	0.01
zOTU_2073	FALSE	Bacteria	Firmicutes	Clostridia	Clostridiales	NA	NA	NA	-0.582633	0.0130671	1	0.0132558
zOTU_2084	FALSE	Bacteria	Firmicutes	Clostridia	Clostridiales	Ruminococcaceae	NA	NA	-0.596585	0.0373304	1	0.0153488
zOTU_2092	FALSE	Bacteria	Bacteroidetes	Bacteroidia	Bacteroidales	Prevotellaceae	NA	NA	0.397254	0.0415759	1	0.0139535
zOTU_211	FALSE	Bacteria	Proteobacteria	Epsilonproteobacteria	Campylobacterales	Campylobacteraceae	Campylobacter	Campylobacter_coli	-0.880351	0.00882582	1	0.0383721
zOTU_2127	FALSE	Bacteria	Bacteroidetes	Bacteroidia	Bacteroidales	Prevotellaceae	NA	NA	0.534533	0.00911988	1	0.0160465
zOTU_2134	FALSE	Bacteria	Firmicutes	Clostridia	Clostridiales	NA	NA	NA	0.452293	0.0398088	1	0.0160465
zOTU_2171	FALSE	Bacteria	NA	NA	NA	NA	NA	NA	-0.330685	0.0401637	1	0.0044186
zOTU_2172	FALSE	Bacteria	NA	NA	NA	NA	NA	NA	-0.408562	0.0418364	1	0.00930233
zOTU_2190	FALSE	Bacteria	Bacteroidetes	Bacteroidia	Bacteroidales	Prevotellaceae	Prevotella	NA	0.481721	0.0366479	1	0.0183721
zOTU_2199	FALSE	Bacteria	Bacteroidetes	Bacteroidia	Bacteroidales	Porphyromonadaceae	Parabacteroides	Parabacteroides_chinchillae	0.388587	0.0265007	1	0.0155814
zOTU_22	FALSE	Bacteria	Firmicutes	Clostridia	Clostridiales	Ruminococcaceae	NA	NA	-0.866082	0.00563943	1	0.361628
zOTU_2205	FALSE	Bacteria	NA	NA	NA	NA	NA	NA	0.475757	0.0251682	1	0.0153488
zOTU_2210	FALSE	Bacteria	Bacteroidetes	Bacteroidia	Bacteroidales	Prevotellaceae	Prevotella	NA	0.510331	0.017451	1	0.0169767
zOTU_2216	FALSE	Bacteria	Firmicutes	Clostridia	Clostridiales	Ruminococcaceae	NA	NA	-0.533032	0.0310487	1	0.0155814
zOTU_2237	FALSE	Bacteria	Bacteroidetes	Bacteroidia	Bacteroidales	Prevotellaceae	Prevotella	NA	-0.393926	0.011683	1	0.0055814
zOTU_2242	FALSE	Bacteria	Bacteroidetes	Bacteroidia	Bacteroidales	NA	NA	NA	0.430844	0.012244	1	0.0139535
zOTU_23	FALSE	Bacteria	Firmicutes	Clostridia	Clostridiales	Lachnospiraceae	NA	NA	0.557901	0.00401406	1	0.0181395
zOTU_2303	FALSE	Bacteria	Bacteroidetes	Bacteroidia	Bacteroidales	Prevotellaceae	Prevotella	NA	0.497019	0.00628516	1	0.0130233
zOTU_2345	FALSE	Bacteria	Firmicutes	Clostridia	Clostridiales	NA	NA	NA	0.464201	0.0167755	1	0.0146512
zOTU_2348	FALSE	Bacteria	Firmicutes	Clostridia	Clostridiales	NA	NA	NA	0.494127	0.00167977	1	0.0127907
zOTU_2362	FALSE	Bacteria	Firmicutes	NA	NA	NA	NA	NA	-0.385039	0.013936	1	0.00697674
zOTU_2372	FALSE	Bacteria	Firmicutes	Clostridia	Clostridiales	Lachnospiraceae	Howardella	Howardella_ureilytica	0.399657	0.038569	1	0.0148837
zOTU_240	FALSE	Bacteria	Firmicutes	Clostridia	Clostridiales	NA	NA	NA	-1.1183	0.000296829	1	0.0425581
zOTU_2400	FALSE	Bacteria	NA	NA	NA	NA	NA	NA	0.334154	0.0231399	1	0.00697674
zOTU_2411	FALSE	Bacteria	Firmicutes	Clostridia	Clostridiales	NA	NA	NA	-0.589636	0.00882852	1	0.0113953
zOTU_2425	FALSE	Bacteria	Firmicutes	Clostridia	Clostridiales	Ruminococcaceae	NA	NA	-0.650875	0.0021812	1	0.0139535
zOTU_244	FALSE	Bacteria	Bacteroidetes	Bacteroidia	Bacteroidales	Bacteroidaceae	Bacteroides	NA	-0.300691	0.0400538	1	0.00418605
zOTU_2441	FALSE	Bacteria	Firmicutes	Clostridia	Clostridiales	NA	NA	NA	-0.566669	0.00499844	1	0.0102326
zOTU_2451	FALSE	Bacteria	Bacteroidetes	Bacteroidia	Bacteroidales	Prevotellaceae	Prevotella	NA	0.436733	0.0221029	1	0.0137209
zOTU_2460	FALSE	Bacteria	NA	NA	NA	NA	NA	NA	-0.518826	0.00737854	1	0.00790698
zOTU_2461	FALSE	Bacteria	NA	NA	NA	NA	NA	NA	0.470553	0.00999144	1	0.0116279
zOTU_247	FALSE	Bacteria	Bacteroidetes	Bacteroidia	Bacteroidales	Porphyromonadaceae	NA	NA	-1.12553	0.0028429	1	0.180698
zOTU_2472	FALSE	Bacteria	Firmicutes	Bacilli	Lactobacillales	Lactobacillaceae	Lactobacillus	Lactobacillus_paraplantarum	-0.409596	0.0208029	1	0.00837209
zOTU_2474	FALSE	Bacteria	Firmicutes	Clostridia	Clostridiales	NA	NA	NA	-0.647829	0.000749173	1	0.00883721
zOTU_2475	FALSE	Bacteria	Bacteroidetes	Bacteroidia	Bacteroidales	Prevotellaceae	Prevotella	NA	0.403694	0.0176002	1	0.0118605
zOTU_248	FALSE	Bacteria	Proteobacteria	Epsilonproteobacteria	Campylobacterales	Campylobacteraceae	Campylobacter	NA	0.951624	0.00314777	1	0.288837
zOTU_249	FALSE	Bacteria	Proteobacteria	Epsilonproteobacteria	Campylobacterales	Campylobacteraceae	Campylobacter	NA	0.908467	0.00593546	1	0.282326
zOTU_2511	FALSE	Bacteria	NA	NA	NA	NA	NA	NA	0.461302	0.00935147	1	0.012093
zOTU_2523	FALSE	Bacteria	Bacteroidetes	Bacteroidia	Bacteroidales	Prevotellaceae	Prevotella	NA	0.391559	0.0371073	1	0.0118605
zOTU_2535	FALSE	Bacteria	NA	NA	NA	NA	NA	NA	-0.481454	0.00119945	1	0.00651163
zOTU_2543	FALSE	Bacteria	Firmicutes	Bacilli	Lactobacillales	Lactobacillaceae	Pediococcus	Pediococcus_inopinatus	-0.348221	0.00337397	1	0.00348837
zOTU_2558	FALSE	Bacteria	NA	NA	NA	NA	NA	NA	-0.494624	0.024898	1	0.0111628
zOTU_2589	FALSE	Bacteria	Firmicutes	Clostridia	Clostridiales	Ruminococcaceae	Pseudoflavonifractor	Pseudoflavonifractor_capillosus	-0.375711	0.00258278	1	0.00325581
zOTU_260	FALSE	Bacteria	Bacteroidetes	NA	NA	NA	NA	NA	-0.381529	0.0124774	1	0.00488372
zOTU_262	FALSE	Bacteria	Bacteroidetes	Bacteroidia	Bacteroidales	Porphyromonadaceae	NA	NA	-0.733963	0.0310902	1	0.147209
zOTU_2621	FALSE	Bacteria	NA	NA	NA	NA	NA	NA	-0.382636	0.0156754	1	0.00604651
zOTU_2647	FALSE	Bacteria	Bacteroidetes	Bacteroidia	Bacteroidales	Prevotellaceae	Prevotella	NA	0.387868	0.0252753	1	0.0102326
zOTU_2659	FALSE	Bacteria	Bacteroidetes	Bacteroidia	Bacteroidales	Prevotellaceae	Prevotella	Prevotella_oulorum	-0.466759	0.0171111	1	0.0102326
zOTU_2663	FALSE	Bacteria	Bacteroidetes	Bacteroidia	Bacteroidales	Prevotellaceae	Prevotella	NA	0.367325	0.0329203	1	0.00953488
zOTU_2665	FALSE	Bacteria	Actinobacteria	Actinobacteria	Coriobacteriales	Coriobacteriaceae	NA	NA	-0.653031	0.0039061	1	0.0123256
zOTU_268	FALSE	Bacteria	Bacteroidetes	Bacteroidia	Bacteroidales	Porphyromonadaceae	NA	NA	-0.964115	0.00946839	1	0.159535
zOTU_2687	FALSE	Bacteria	Actinobacteria	Actinobacteria	NA	NA	NA	NA	-0.298931	0.0196888	1	0.00255814
zOTU_2696	FALSE	Bacteria	Firmicutes	Clostridia	Clostridiales	NA	NA	NA	-0.568041	0.00101587	1	0.00674419
zOTU_2709	FALSE	Bacteria	Firmicutes	Clostridia	Clostridiales	NA	NA	NA	0.402836	0.010437	1	0.01
zOTU_2717	FALSE	Bacteria	Bacteroidetes	Bacteroidia	Bacteroidales	Prevotellaceae	NA	NA	0.414667	0.0273192	1	0.012093
zOTU_2745	FALSE	Bacteria	Firmicutes	Erysipelotrichia	Erysipelotrichales	Erysipelotrichaceae	NA	NA	0.351299	0.0376668	1	0.0109302
zOTU_2761	FALSE	Bacteria	Firmicutes	NA	NA	NA	NA	NA	-0.267529	0.0321882	1	0.00488372
zOTU_2781	FALSE	Bacteria	NA	NA	NA	NA	NA	NA	-0.295074	0.0213523	1	0.00348837
zOTU_2787	FALSE	Bacteria	Bacteroidetes	Bacteroidia	Bacteroidales	Prevotellaceae	Prevotella	NA	0.449769	0.00589142	1	0.0102326
zOTU_2807	FALSE	Bacteria	NA	NA	NA	NA	NA	NA	0.372352	0.0302652	1	0.01
zOTU_282	FALSE	Bacteria	Actinobacteria	Actinobacteria	Coriobacteriales	Coriobacteriaceae	Collinsella	Collinsella_aerofaciens	-0.791208	0.0391977	1	0.140233
zOTU_2841	FALSE	Bacteria	Firmicutes	Clostridia	Clostridiales	Ruminococcaceae	Ruminococcus	Ruminococcus_bromii	-0.470253	0.021403	1	0.0109302
zOTU_2851	FALSE	Bacteria	Firmicutes	Clostridia	Clostridiales	NA	NA	NA	-0.538284	0.00374771	1	0.00744186
zOTU_2862	FALSE	Bacteria	Firmicutes	Bacilli	Lactobacillales	Lactobacillaceae	Pediococcus	Pediococcus_inopinatus	-0.22726	0.0483087	1	0.00325581
zOTU_2868	FALSE	Bacteria	Firmicutes	Clostridia	Clostridiales	Ruminococcaceae	NA	NA	-0.673159	0.000691226	1	0.00953488
zOTU_2879	FALSE	Bacteria	Bacteroidetes	Bacteroidia	Bacteroidales	Prevotellaceae	Prevotella	NA	0.342797	0.0396176	1	0.00860465
zOTU_288	FALSE	Bacteria	Proteobacteria	Epsilonproteobacteria	Campylobacterales	Campylobacteraceae	Campylobacter	NA	1.06769	0.0010588	1	0.231395
zOTU_2902	FALSE	Bacteria	Bacteroidetes	Bacteroidia	Bacteroidales	Prevotellaceae	Prevotella	NA	-0.405854	0.0285376	1	0.00674419
zOTU_2908	FALSE	Bacteria	Firmicutes	Clostridia	Clostridiales	NA	NA	NA	0.342172	0.00642642	1	0.00651163
zOTU_2912	FALSE	Bacteria	Firmicutes	Clostridia	Clostridiales	NA	NA	NA	-0.293494	0.0268074	1	0.00395349
zOTU_2934	FALSE	Bacteria	NA	NA	NA	NA	NA	NA	-0.381293	0.00877354	1	0.00465116
zOTU_2945	FALSE	Bacteria	Firmicutes	Clostridia	Clostridiales	Lachnospiraceae	Howardella	Howardella_ureilytica	0.39304	0.026137	1	0.0118605
zOTU_2946	FALSE	Bacteria	Firmicutes	Clostridia	Clostridiales	Eubacteriaceae	Eubacterium	Eubacterium_desmolans	0.430828	0.0137765	1	0.00976744
zOTU_2985	FALSE	Bacteria	Bacteroidetes	Bacteroidia	Bacteroidales	Prevotellaceae	Prevotella	Prevotella_oulorum	-0.432413	0.0419313	1	0.0109302
zOTU_2990	FALSE	Bacteria	Firmicutes	Clostridia	Clostridiales	NA	NA	NA	-0.216714	0.0405725	1	0.00232558
zOTU_2994	FALSE	Bacteria	Firmicutes	Erysipelotrichia	Erysipelotrichales	Erysipelotrichaceae	NA	NA	0.311345	0.0365633	1	0.0072093
zOTU_2996	FALSE	Bacteria	NA	NA	NA	NA	NA	NA	-0.34191	0.0326652	1	0.00511628
zOTU_3	FALSE	Bacteria	Proteobacteria	Gammaproteobacteria	Enterobacteriales	Enterobacteriaceae	Escherichia/Shigella	Escherichia_fergusonii	1.01185	0.016684	1	1.35744
zOTU_3005	FALSE	Bacteria	Bacteroidetes	Bacteroidia	Bacteroidales	Prevotellaceae	Prevotella	NA	0.306282	0.0324116	1	0.00767442
zOTU_3006	FALSE	Bacteria	Firmicutes	Clostridia	Clostridiales	Eubacteriaceae	Eubacterium	Eubacterium_desmolans	0.488372	0.00072651	1	0.00813953
zOTU_301	FALSE	Bacteria	Firmicutes	Clostridia	Clostridiales	Eubacteriaceae	Eubacterium	Eubacterium_coprostanoligenes	0.966232	0.0284305	1	0.217442
zOTU_302	FALSE	Bacteria	Bacteroidetes	NA	NA	NA	NA	NA	-0.574495	0.0489289	1	0.0418605
zOTU_3043	FALSE	Bacteria	Firmicutes	Clostridia	Clostridiales	Ruminococcaceae	NA	NA	-0.531087	0.00185011	1	0.00651163
zOTU_3046	FALSE	Bacteria	NA	NA	NA	NA	NA	NA	-0.265768	0.0337134	1	0.00348837
zOTU_3051	FALSE	Bacteria	Firmicutes	Clostridia	Clostridiales	Lachnospiraceae	NA	NA	0.339591	0.0352571	1	0.00883721
zOTU_3052	FALSE	Bacteria	Bacteroidetes	NA	NA	NA	NA	NA	-0.289837	0.0475996	1	0.00488372
zOTU_3065	FALSE	Bacteria	Firmicutes	Clostridia	Clostridiales	NA	NA	NA	0.351823	0.00484755	1	0.0072093
zOTU_307	FALSE	Bacteria	Firmicutes	Clostridia	Clostridiales	Eubacteriaceae	Eubacterium	Eubacterium_coprostanoligenes	0.976026	0.0174604	1	0.225814
zOTU_3074	FALSE	Bacteria	Bacteroidetes	Bacteroidia	Bacteroidales	Prevotellaceae	Prevotella	Prevotella_dentasini	0.347326	0.024127	1	0.00906977
zOTU_3102	FALSE	Bacteria	Firmicutes	Clostridia	Clostridiales	NA	NA	NA	-0.420999	0.00829553	1	0.00418605
zOTU_3115	FALSE	Bacteria	Firmicutes	Bacilli	Lactobacillales	Lactobacillaceae	Lactobacillus	Lactobacillus_paraplantarum	-0.456702	0.00281777	1	0.00744186
zOTU_3116	FALSE	Bacteria	Bacteroidetes	Bacteroidia	Bacteroidales	NA	NA	NA	-0.243861	0.0396999	1	0.0044186
zOTU_3119	FALSE	Bacteria	Firmicutes	Clostridia	Clostridiales	Lachnospiraceae	NA	NA	0.277977	0.0171949	1	0.00465116
zOTU_3136	FALSE	Bacteria	Firmicutes	Clostridia	Clostridiales	Eubacteriaceae	Eubacterium	Eubacterium_desmolans	0.350957	0.0341267	1	0.00860465
zOTU_3149	FALSE	Bacteria	Firmicutes	Clostridia	Clostridiales	NA	NA	NA	0.257138	0.0245385	1	0.00581395
zOTU_3163	FALSE	Bacteria	Bacteroidetes	Bacteroidia	Bacteroidales	Prevotellaceae	Prevotella	NA	0.369446	0.00779961	1	0.0072093
zOTU_3186	FALSE	Bacteria	Firmicutes	Clostridia	Clostridiales	Lachnospiraceae	NA	NA	-0.327838	0.0121486	1	0.00604651
zOTU_3189	FALSE	Bacteria	Firmicutes	Clostridia	Clostridiales	Lachnospiraceae	NA	NA	0.302214	0.0489233	1	0.00697674
zOTU_319	FALSE	Bacteria	Bacteroidetes	Bacteroidia	Bacteroidales	Porphyromonadaceae	NA	NA	-0.901283	0.00671702	1	0.123023
zOTU_3193	FALSE	Bacteria	Firmicutes	Clostridia	Clostridiales	NA	NA	NA	0.32599	0.0147501	1	0.00674419
zOTU_3212	FALSE	Bacteria	NA	NA	NA	NA	NA	NA	-0.461196	0.00105453	1	0.00651163
zOTU_3215	FALSE	Bacteria	Bacteroidetes	Bacteroidia	Bacteroidales	Porphyromonadaceae	Parabacteroides	Parabacteroides_chinchillae	0.41833	0.00706116	1	0.00883721
zOTU_3227	FALSE	Bacteria	Actinobacteria	Actinobacteria	Coriobacteriales	Coriobacteriaceae	NA	NA	-0.703606	0.000563295	1	0.00860465
zOTU_3232	FALSE	Bacteria	Actinobacteria	Actinobacteria	Coriobacteriales	Coriobacteriaceae	NA	NA	-0.541576	0.0113755	1	0.01
zOTU_3244	FALSE	Bacteria	Firmicutes	Clostridia	Clostridiales	Ruminococcaceae	NA	NA	-0.359865	0.0453153	1	0.00581395
zOTU_3248	FALSE	Bacteria	Bacteroidetes	Bacteroidia	Bacteroidales	Prevotellaceae	Prevotella	NA	-0.18317	0.0446327	1	0.00186047
zOTU_3251	FALSE	Bacteria	Proteobacteria	Gammaproteobacteria	Pasteurellales	Pasteurellaceae	NA	NA	-0.400087	0.00688547	1	0.00395349
zOTU_3256	FALSE	Bacteria	Firmicutes	Clostridia	Clostridiales	NA	NA	NA	-0.423019	0.00388103	1	0.00418605
zOTU_3259	FALSE	Bacteria	Proteobacteria	Gammaproteobacteria	Pasteurellales	Pasteurellaceae	NA	NA	-0.319238	0.019272	1	0.00302326
zOTU_3274	FALSE	Bacteria	Firmicutes	Clostridia	Clostridiales	Ruminococcaceae	NA	NA	-0.410003	0.0135145	1	0.00604651
zOTU_330	FALSE	Bacteria	Bacteroidetes	Bacteroidia	Bacteroidales	Porphyromonadaceae	NA	NA	-0.817596	0.0226487	1	0.125116
zOTU_3307	FALSE	Bacteria	NA	NA	NA	NA	NA	NA	-0.248825	0.0438041	1	0.0044186
zOTU_3324	FALSE	Bacteria	Bacteroidetes	Bacteroidia	Bacteroidales	NA	NA	NA	0.258994	0.0350814	1	0.00581395
zOTU_333	FALSE	Bacteria	Bacteroidetes	Bacteroidia	Bacteroidales	NA	NA	NA	-0.991697	0.00223531	1	0.12
zOTU_3340	FALSE	Bacteria	Firmicutes	Clostridia	Clostridiales	Ruminococcaceae	NA	NA	-0.310674	0.00464527	1	0.00232558
zOTU_3344	FALSE	Bacteria	Firmicutes	Clostridia	Clostridiales	NA	NA	NA	-0.373976	0.0218978	1	0.00372093
zOTU_3350	FALSE	Bacteria	Bacteroidetes	Bacteroidia	Bacteroidales	Porphyromonadaceae	NA	NA	0.280559	0.00377433	1	0.00372093
zOTU_3355	FALSE	Bacteria	Bacteroidetes	Bacteroidia	Bacteroidales	NA	NA	NA	0.263469	0.0388594	1	0.00534884
zOTU_3356	FALSE	Bacteria	Bacteroidetes	Bacteroidia	Bacteroidales	NA	NA	NA	0.272395	0.0299251	1	0.0055814
zOTU_337	FALSE	Bacteria	Bacteroidetes	Bacteroidia	Bacteroidales	Porphyromonadaceae	NA	NA	-1.22565	0.000304244	1	0.101395
zOTU_3378	FALSE	Bacteria	Firmicutes	Clostridia	Clostridiales	NA	NA	NA	-0.445691	0.00316587	1	0.00604651
zOTU_34	FALSE	Bacteria	Firmicutes	Clostridia	Clostridiales	Lachnospiraceae	NA	NA	0.428784	0.0116435	1	0.0123256
zOTU_340	FALSE	Bacteria	Firmicutes	Clostridia	Clostridiales	Ruminococcaceae	NA	NA	1.07654	0.012481	1	0.145349
zOTU_3437	FALSE	Bacteria	Firmicutes	Clostridia	Clostridiales	Ruminococcaceae	Pseudoflavonifractor	Pseudoflavonifractor_capillosus	-0.283602	0.0270198	1	0.00302326
zOTU_3442	FALSE	Bacteria	Firmicutes	Clostridia	Clostridiales	NA	NA	NA	0.294921	0.0204497	1	0.00604651
zOTU_3453	FALSE	Bacteria	Bacteroidetes	Bacteroidia	Bacteroidales	Bacteroidaceae	Bacteroides	Bacteroides_plebeius	0.230544	0.0448637	1	0.00488372
zOTU_3456	FALSE	Bacteria	Firmicutes	Clostridia	Clostridiales	NA	NA	NA	-0.377562	0.00566977	1	0.00302326
zOTU_3457	FALSE	Bacteria	Firmicutes	Clostridia	Clostridiales	Ruminococcaceae	Oscillibacter	Oscillibacter_valericigenes	-0.307984	0.0343308	1	0.0044186
zOTU_3481	FALSE	Bacteria	NA	NA	NA	NA	NA	NA	-0.373761	0.0360987	1	0.00883721
zOTU_3492	FALSE	Bacteria	Firmicutes	Clostridia	Clostridiales	Ruminococcaceae	Clostridium_IV	NA	0.222526	0.0344708	1	0.00372093
zOTU_35	FALSE	Bacteria	Firmicutes	Clostridia	Clostridiales	Ruminococcaceae	NA	NA	-0.705983	0.0122289	1	0.276047
zOTU_3502	FALSE	Bacteria	Actinobacteria	Actinobacteria	Coriobacteriales	Coriobacteriaceae	NA	NA	-0.435156	0.0398264	1	0.00767442
zOTU_3504	FALSE	Bacteria	Bacteroidetes	Bacteroidia	Bacteroidales	Bacteroidaceae	Bacteroides	NA	0.231903	0.0241087	1	0.00372093
zOTU_3528	FALSE	Bacteria	Firmicutes	Clostridia	Clostridiales	Lachnospiraceae	Lachnospiracea_incertae_sedis	Eubacterium_eligens	0.29192	0.0302587	1	0.00651163
zOTU_353	FALSE	Bacteria	Firmicutes	Clostridia	Clostridiales	Eubacteriaceae	Eubacterium	Eubacterium_coprostanoligenes	0.855638	0.0354788	1	0.195814
zOTU_3552	FALSE	Bacteria	Bacteroidetes	Bacteroidia	Bacteroidales	Porphyromonadaceae	Parabacteroides	Parabacteroides_chinchillae	0.290305	0.0284855	1	0.00627907
zOTU_3557	FALSE	Bacteria	Firmicutes	Bacilli	Lactobacillales	Lactobacillaceae	Lactobacillus	NA	-0.294692	0.0123964	1	0.00232558
zOTU_3566	FALSE	Bacteria	Firmicutes	Clostridia	Clostridiales	Ruminococcaceae	Pseudoflavonifractor	Pseudoflavonifractor_capillosus	-0.344636	0.0330402	1	0.00418605
zOTU_3577	FALSE	Bacteria	Firmicutes	Clostridia	Clostridiales	NA	NA	NA	0.289485	0.0406397	1	0.00604651
zOTU_3630	FALSE	Bacteria	Firmicutes	Clostridia	Clostridiales	NA	NA	NA	-0.244204	0.0330146	1	0.00255814
zOTU_367	FALSE	Bacteria	Firmicutes	Clostridia	Clostridiales	Lachnospiraceae	NA	NA	0.3747	0.00458253	1	0.00837209
zOTU_3679	FALSE	Bacteria	Firmicutes	Clostridia	Clostridiales	NA	NA	NA	-0.461121	0.00120766	1	0.00372093
zOTU_3697	FALSE	Bacteria	Firmicutes	Clostridia	Clostridiales	Ruminococcaceae	Ruminococcus	Ruminococcus_bromii	-0.404854	0.0202918	1	0.00790698
zOTU_3712	FALSE	Bacteria	NA	NA	NA	NA	NA	NA	-0.288948	0.043053	1	0.00465116
zOTU_3715	FALSE	Bacteria	Bacteroidetes	Bacteroidia	Bacteroidales	Prevotellaceae	Prevotella	NA	-0.204971	0.0359825	1	0.00255814
zOTU_373	FALSE	Bacteria	Firmicutes	Negativicutes	Selenomonadales	Acidaminococcaceae	Phascolarctobacterium	Phascolarctobacterium_succinatutens	-0.662191	0.0165929	1	0.034186
zOTU_3737	FALSE	Bacteria	Bacteroidetes	Bacteroidia	Bacteroidales	Porphyromonadaceae	Parabacteroides	NA	0.281321	0.0382127	1	0.00581395
zOTU_3751	FALSE	Bacteria	Firmicutes	Clostridia	Clostridiales	Lachnospiraceae	NA	NA	0.265102	0.0440559	1	0.0055814
zOTU_378	FALSE	Bacteria	Bacteroidetes	NA	NA	NA	NA	NA	-0.641009	0.0220416	1	0.0344186
zOTU_3783	FALSE	Bacteria	Firmicutes	Clostridia	Clostridiales	Ruminococcaceae	NA	NA	-0.370747	0.0465846	1	0.00627907
zOTU_3785	FALSE	Bacteria	Firmicutes	Clostridia	Clostridiales	Lachnospiraceae	NA	NA	0.269777	0.032723	1	0.00511628
zOTU_3786	FALSE	Bacteria	Actinobacteria	Actinobacteria	NA	NA	NA	NA	-0.288148	0.00251889	1	0.00186047
zOTU_381	FALSE	Bacteria	Bacteroidetes	Bacteroidia	Bacteroidales	NA	NA	NA	-1.0691	0.00187188	1	0.102558
zOTU_3830	FALSE	Bacteria	Bacteroidetes	Bacteroidia	Bacteroidales	NA	NA	NA	-0.289184	0.0209672	1	0.00395349
zOTU_3894	FALSE	Bacteria	NA	NA	NA	NA	NA	NA	-0.204971	0.0239332	1	0.00255814
zOTU_3933	FALSE	Bacteria	Actinobacteria	Actinobacteria	Coriobacteriales	Coriobacteriaceae	Slackia	Slackia_isoflavoniconvertens	-0.391176	0.0283441	1	0.0055814
zOTU_3939	FALSE	Bacteria	NA	NA	NA	NA	NA	NA	0.327194	0.0212018	1	0.00697674
zOTU_3960	FALSE	Bacteria	Actinobacteria	Actinobacteria	NA	NA	NA	NA	-0.359003	0.000320278	1	0.00348837
zOTU_397	FALSE	Bacteria	Bacteroidetes	NA	NA	NA	NA	NA	-0.648489	0.0226614	1	0.0369767
zOTU_3971	FALSE	Bacteria	Proteobacteria	Betaproteobacteria	Burkholderiales	Sutterellaceae	Sutterella	Sutterella_stercoricanis	-0.216714	0.0494058	1	0.00255814
zOTU_3992	FALSE	Bacteria	Firmicutes	Clostridia	Clostridiales	Ruminococcaceae	NA	NA	0.269872	0.0433675	1	0.00604651
zOTU_4	FALSE	Bacteria	Proteobacteria	Gammaproteobacteria	Enterobacteriales	Enterobacteriaceae	Escherichia/Shigella	Escherichia_fergusonii	1.18233	0.00919955	1	1.14674
zOTU_40	FALSE	Bacteria	Firmicutes	Clostridia	Clostridiales	Ruminococcaceae	NA	NA	-0.639771	0.0255445	1	0.254186
zOTU_401	FALSE	Bacteria	Firmicutes	Bacilli	Lactobacillales	Lactobacillaceae	Lactobacillus	Lactobacillus_salivarius	-0.43536	0.0268605	1	0.00953488
zOTU_4040	FALSE	Bacteria	Bacteroidetes	Bacteroidia	Bacteroidales	Prevotellaceae	Prevotella	NA	-0.233658	0.0292789	1	0.00162791
zOTU_4043	FALSE	Bacteria	Bacteroidetes	Bacteroidia	Bacteroidales	NA	NA	NA	-0.265768	0.0133217	1	0.00325581
zOTU_4060	FALSE	Bacteria	Bacteroidetes	Bacteroidia	Bacteroidales	NA	NA	NA	-0.24964	0.0136665	1	0.00186047
zOTU_4070	FALSE	Bacteria	Bacteroidetes	Bacteroidia	Bacteroidales	Prevotellaceae	Prevotella	NA	-0.293731	0.0461029	1	0.00372093
zOTU_4073	FALSE	Bacteria	Bacteroidetes	Bacteroidia	Bacteroidales	Prevotellaceae	Prevotella	NA	0.217814	0.025908	1	0.00348837
zOTU_4105	FALSE	Bacteria	Bacteroidetes	Bacteroidia	Bacteroidales	NA	NA	NA	0.208889	0.0228468	1	0.00325581
zOTU_4117	FALSE	Bacteria	Bacteroidetes	Bacteroidia	Bacteroidales	Porphyromonadaceae	Parabacteroides	Parabacteroides_chinchillae	0.374609	0.000496038	1	0.00604651
zOTU_415	FALSE	Bacteria	Firmicutes	Clostridia	Clostridiales	Lachnospiraceae	NA	NA	0.815053	0.0489446	1	0.15814
zOTU_4161	FALSE	Bacteria	Firmicutes	Clostridia	Clostridiales	Ruminococcaceae	Pseudoflavonifractor	Pseudoflavonifractor_capillosus	-0.232697	0.0473867	1	0.00255814
zOTU_4182	FALSE	Bacteria	Firmicutes	Clostridia	Clostridiales	NA	NA	NA	-0.475871	0.00171081	1	0.00627907
zOTU_419	FALSE	Bacteria	Firmicutes	Bacilli	Lactobacillales	Streptococcaceae	Streptococcus	NA	0.348338	0.0219213	1	0.00767442
zOTU_42	FALSE	Bacteria	Firmicutes	Clostridia	Clostridiales	Lachnospiraceae	NA	NA	0.417422	0.0418213	1	0.477674
zOTU_4231	FALSE	Bacteria	NA	NA	NA	NA	NA	NA	-0.227114	0.00897517	1	0.00162791
zOTU_4246	FALSE	Bacteria	NA	NA	NA	NA	NA	NA	-0.221914	0.010635	1	0.00186047
zOTU_425	FALSE	Bacteria	Firmicutes	Clostridia	Clostridiales	Ruminococcaceae	NA	NA	-0.342091	0.0494557	1	0.00813953
zOTU_4276	FALSE	Bacteria	Bacteroidetes	Bacteroidia	Bacteroidales	Porphyromonadaceae	Parabacteroides	Parabacteroides_chinchillae	0.313721	0.00188628	1	0.00465116
zOTU_4279	FALSE	Bacteria	NA	NA	NA	NA	NA	NA	-0.254986	0.00555019	1	0.0027907
zOTU_4293	FALSE	Bacteria	Firmicutes	Clostridia	Clostridiales	NA	NA	NA	-0.232697	0.0383032	1	0.00255814
zOTU_4296	FALSE	Bacteria	NA	NA	NA	NA	NA	NA	-0.260422	0.0124664	1	0.00232558
zOTU_4332	FALSE	Bacteria	NA	NA	NA	NA	NA	NA	-0.322564	0.00791925	1	0.00348837
zOTU_4336	FALSE	Bacteria	Firmicutes	Clostridia	Clostridiales	Ruminococcaceae	NA	NA	-0.354765	0.0167934	1	0.00418605
zOTU_434	FALSE	Bacteria	Firmicutes	Clostridia	Clostridiales	Ruminococcaceae	NA	NA	1.05753	0.00805629	1	0.107907
zOTU_4341	FALSE	Bacteria	Firmicutes	Clostridia	Clostridiales	Ruminococcaceae	NA	NA	-0.493181	0.00383429	1	0.0055814
zOTU_4344	FALSE	Bacteria	Bacteroidetes	Bacteroidia	Bacteroidales	Porphyromonadaceae	Parabacteroides	Parabacteroides_chinchillae	0.281284	0.0255671	1	0.00511628
zOTU_435	FALSE	Bacteria	Firmicutes	Clostridia	Clostridiales	Ruminococcaceae	NA	NA	0.927109	0.0295568	1	0.112791
zOTU_4363	FALSE	Bacteria	Actinobacteria	Actinobacteria	NA	NA	NA	NA	-0.304131	0.00381295	1	0.00209302
zOTU_4395	FALSE	Bacteria	NA	NA	NA	NA	NA	NA	-0.323488	0.0393693	1	0.00465116
zOTU_4403	FALSE	Bacteria	Firmicutes	Clostridia	Clostridiales	NA	NA	NA	-0.361489	0.0111321	1	0.00511628
zOTU_441	FALSE	Bacteria	Bacteroidetes	Bacteroidia	Bacteroidales	Porphyromonadaceae	NA	NA	-1.05797	0.00143544	1	0.0718605
zOTU_442	FALSE	Bacteria	Bacteroidetes	Bacteroidia	Bacteroidales	NA	NA	NA	-0.949	0.00206073	1	0.0744186
zOTU_4430	FALSE	Bacteria	Bacteroidetes	Bacteroidia	Bacteroidales	Prevotellaceae	Prevotella	NA	-0.311569	0.0390304	1	0.0044186
zOTU_4571	FALSE	Bacteria	Proteobacteria	Betaproteobacteria	Burkholderiales	Sutterellaceae	Sutterella	Sutterella_stercoricanis	-0.16088	0.0344989	1	0.00139535
zOTU_466	FALSE	Bacteria	Firmicutes	Negativicutes	Selenomonadales	Acidaminococcaceae	Phascolarctobacterium	Phascolarctobacterium_succinatutens	-0.663987	0.000657358	1	0.00837209
zOTU_4664	FALSE	Bacteria	Actinobacteria	Actinobacteria	Coriobacteriales	Coriobacteriaceae	NA	NA	-0.281987	0.0496941	1	0.00372093
zOTU_468	FALSE	Bacteria	Firmicutes	Negativicutes	Selenomonadales	Acidaminococcaceae	Phascolarctobacterium	Phascolarctobacterium_succinatutens	-0.523523	0.038435	1	0.0225581
zOTU_469	FALSE	Bacteria	Bacteroidetes	NA	NA	NA	NA	NA	-0.611786	0.0136697	1	0.0267442
zOTU_4694	FALSE	Bacteria	Bacteroidetes	Bacteroidia	Bacteroidales	Prevotellaceae	Prevotella	NA	-0.227114	0.00127852	1	0.00139535
zOTU_474	FALSE	Bacteria	Bacteroidetes	Bacteroidia	Bacteroidales	Porphyromonadaceae	Butyricimonas	Butyricimonas_virosa	-0.587491	0.017431	1	0.0144186
zOTU_475	FALSE	Bacteria	Firmicutes	Clostridia	Clostridiales	Lachnospiraceae	NA	NA	0.841044	0.0380292	1	0.136977
zOTU_476	FALSE	Bacteria	Firmicutes	Clostridia	Clostridiales	Eubacteriaceae	Eubacterium	Eubacterium_coprostanoligenes	-1.22173	0.0107207	1	0.131395
zOTU_4800	FALSE	Bacteria	Firmicutes	Bacilli	Lactobacillales	Lactobacillaceae	Lactobacillus	Lactobacillus_silagei	-0.265768	0.0372077	1	0.00372093
zOTU_4825	FALSE	Bacteria	Firmicutes	Clostridia	Clostridiales	NA	NA	NA	-0.271205	0.0121429	1	0.0027907
zOTU_484	FALSE	Bacteria	Firmicutes	Clostridia	Clostridiales	Lachnospiraceae	NA	NA	1.2162	0.00185201	1	0.130698
zOTU_4848	FALSE	Bacteria	Actinobacteria	Actinobacteria	Coriobacteriales	Coriobacteriaceae	NA	NA	0.24554	0.0207141	1	0.00395349
zOTU_4858	FALSE	Bacteria	Firmicutes	Clostridia	Clostridiales	NA	NA	NA	-0.272819	0.0255525	1	0.0027907
zOTU_4863	FALSE	Bacteria	Firmicutes	Clostridia	Clostridiales	NA	NA	NA	-0.347453	0.0128829	1	0.00372093
zOTU_4890	FALSE	Bacteria	Bacteroidetes	Bacteroidia	Bacteroidales	Prevotellaceae	Prevotella	NA	-0.26673	0.046845	1	0.00348837
zOTU_49	FALSE	Bacteria	Firmicutes	Clostridia	Clostridiales	Ruminococcaceae	NA	NA	-0.812739	0.0101996	1	0.231395
zOTU_4900	FALSE	Bacteria	Firmicutes	Bacilli	Lactobacillales	Lactobacillaceae	Lactobacillus	NA	-0.183406	0.0232373	1	0.00162791
zOTU_4913	FALSE	Bacteria	Firmicutes	NA	NA	NA	NA	NA	-0.311056	0.0358837	1	0.00395349
zOTU_4934	FALSE	Bacteria	Actinobacteria	Actinobacteria	Coriobacteriales	Coriobacteriaceae	NA	NA	-0.293731	0.0270082	1	0.00325581
zOTU_495	FALSE	Bacteria	NA	NA	NA	NA	NA	NA	-0.741013	0.0245115	1	0.0502326
zOTU_5006	FALSE	Bacteria	Actinobacteria	Actinobacteria	NA	NA	NA	NA	-0.172388	0.0321701	1	0.00139535
zOTU_502	FALSE	Bacteria	Actinobacteria	Actinobacteria	Coriobacteriales	Coriobacteriaceae	Collinsella	Collinsella_aerofaciens	-0.592404	0.0303945	1	0.0348837
zOTU_5028	FALSE	Bacteria	Firmicutes	Clostridia	Clostridiales	Ruminococcaceae	Saccharofermentans	Saccharofermentans_acetigenes	-0.357757	0.00648734	1	0.00348837
zOTU_5072	FALSE	Bacteria	Firmicutes	Clostridia	Clostridiales	Ruminococcaceae	NA	NA	-0.239965	0.0184987	1	0.00209302
zOTU_508	FALSE	Bacteria	NA	NA	NA	NA	NA	NA	-0.752399	0.0205129	1	0.0439535
zOTU_509	FALSE	Bacteria	Firmicutes	Clostridia	Clostridiales	Ruminococcaceae	NA	NA	1.11841	0.00261776	1	0.0937209
zOTU_5095	FALSE	Bacteria	Firmicutes	Clostridia	Clostridiales	Ruminococcaceae	NA	NA	-0.340803	0.0182845	1	0.00395349
zOTU_5132	FALSE	Bacteria	Fibrobacteres	Fibrobacteria	Fibrobacterales	Fibrobacteraceae	Fibrobacter	Fibrobacter_intestinalis	-0.24444	0.0318032	1	0.00232558
zOTU_5217	FALSE	Bacteria	Firmicutes	Clostridia	Clostridiales	Ruminococcaceae	Clostridium_III	NA	-0.210171	0.028513	1	0.00232558
zOTU_5223	FALSE	Bacteria	Firmicutes	NA	NA	NA	NA	NA	-0.293731	0.0101277	1	0.00302326
zOTU_5310	FALSE	Bacteria	Proteobacteria	Betaproteobacteria	Burkholderiales	Oxalobacteraceae	NA	NA	-0.232697	0.0108319	1	0.00232558
zOTU_5314	FALSE	Bacteria	Firmicutes	Clostridia	Clostridiales	NA	NA	NA	-0.23246	0.00964245	1	0.00255814
zOTU_532	FALSE	Bacteria	Firmicutes	Clostridia	Clostridiales	Ruminococcaceae	NA	NA	-0.326802	0.0117452	1	0.00418605
zOTU_5325	FALSE	Bacteria	Firmicutes	Clostridia	Clostridiales	Ruminococcaceae	Oscillibacter	Oscillibacter_valericigenes	-0.211132	0.00696851	1	0.00139535
zOTU_5360	FALSE	Bacteria	NA	NA	NA	NA	NA	NA	-0.326802	0.0407516	1	0.00465116
zOTU_54	FALSE	Bacteria	Firmicutes	Clostridia	Clostridiales	Peptostreptococcaceae	Clostridium_XI	Clostridium_ghonii	-0.687446	0.0334555	1	0.103953
zOTU_542	FALSE	Bacteria	Bacteroidetes	Bacteroidia	Bacteroidales	NA	NA	NA	-0.980654	0.000351197	1	0.0616279
zOTU_547	FALSE	Bacteria	Firmicutes	Clostridia	Clostridiales	Ruminococcaceae	NA	NA	-0.801237	0.00207457	1	0.0665116
zOTU_5486	FALSE	Bacteria	Firmicutes	Clostridia	Clostridiales	NA	NA	NA	-0.244204	0.0146196	1	0.00232558
zOTU_5528	FALSE	Bacteria	Proteobacteria	Betaproteobacteria	Burkholderiales	Oxalobacteraceae	NA	NA	-0.255222	0.00899681	1	0.00255814
zOTU_5577	FALSE	Bacteria	Firmicutes	Clostridia	Clostridiales	Ruminococcaceae	NA	NA	-0.194913	0.038341	1	0.00162791
zOTU_562	FALSE	Bacteria	Firmicutes	Clostridia	Clostridiales	NA	NA	NA	1.12844	0.00153404	1	0.11186
zOTU_5645	FALSE	Bacteria	Firmicutes	Clostridia	Clostridiales	Ruminococcaceae	Saccharofermentans	Saccharofermentans_acetigenes	-0.245093	0.0258769	1	0.0027907
zOTU_571	FALSE	Bacteria	Bacteroidetes	Bacteroidia	Bacteroidales	Porphyromonadaceae	NA	NA	-0.821171	0.00610232	1	0.0651163
zOTU_5720	FALSE	Bacteria	Firmicutes	Clostridia	Clostridiales	Christensenellaceae	Christensenella	Christensenella_minuta	-0.205932	0.0334985	1	0.00186047
zOTU_5763	FALSE	Bacteria	Firmicutes	Clostridia	Clostridiales	Ruminococcaceae	NA	NA	-0.221678	0.0156949	1	0.00209302
zOTU_5797	FALSE	Bacteria	Firmicutes	Clostridia	Clostridiales	Ruminococcaceae	NA	NA	-0.227496	0.0282336	1	0.0027907
zOTU_5815	FALSE	Bacteria	Firmicutes	Clostridia	Clostridiales	NA	NA	NA	-0.283602	0.0445666	1	0.00348837
zOTU_585	FALSE	Bacteria	Firmicutes	Negativicutes	Selenomonadales	Acidaminococcaceae	Phascolarctobacterium	Phascolarctobacterium_succinatutens	-0.519539	0.00479529	1	0.00837209
zOTU_595	FALSE	Bacteria	Firmicutes	Negativicutes	Selenomonadales	Acidaminococcaceae	Phascolarctobacterium	Phascolarctobacterium_succinatutens	-0.604227	0.0150846	1	0.0195349
zOTU_5958	FALSE	Bacteria	Tenericutes	Mollicutes	NA	NA	NA	NA	-0.260422	0.0401909	1	0.00255814
zOTU_596	FALSE	Bacteria	Bacteroidetes	Bacteroidia	Bacteroidales	NA	NA	NA	-0.819179	0.0176941	1	0.0697674
zOTU_5968	FALSE	Bacteria	NA	NA	NA	NA	NA	NA	-0.3332	0.00234284	1	0.00255814
zOTU_5995	FALSE	Bacteria	Firmicutes	Clostridia	Clostridiales	Ruminococcaceae	Saccharofermentans	Saccharofermentans_acetigenes	-0.216714	0.0425916	1	0.00255814
zOTU_6034	FALSE	Bacteria	Firmicutes	Clostridia	Clostridiales	NA	NA	NA	-0.183406	0.0209034	1	0.00162791
zOTU_6077	FALSE	Bacteria	Firmicutes	Clostridia	Clostridiales	Eubacteriaceae	Anaerofustis	Anaerofustis_stercorihominis	-0.237897	0.00739894	1	0.00186047
zOTU_6078	FALSE	Bacteria	Firmicutes	Bacilli	Lactobacillales	Lactobacillaceae	Lactobacillus	NA	-0.199388	0.033103	1	0.00186047
zOTU_609	FALSE	Bacteria	Firmicutes	Clostridia	Clostridiales	Lachnospiraceae	NA	NA	0.958881	0.015485	1	0.102326
zOTU_617	FALSE	Bacteria	NA	NA	NA	NA	NA	NA	-0.691301	0.029832	1	0.0402326
zOTU_623	FALSE	Bacteria	Firmicutes	Clostridia	Clostridiales	Lachnospiraceae	NA	NA	1.00942	0.00592496	1	0.0846512
zOTU_6233	FALSE	Bacteria	Firmicutes	Clostridia	Clostridiales	Eubacteriaceae	Anaerofustis	Anaerofustis_stercorihominis	-0.265622	0.0017576	1	0.00162791
zOTU_625	FALSE	Bacteria	Firmicutes	Clostridia	Clostridiales	Eubacteriaceae	Eubacterium	Eubacterium_coprostanoligenes	-1.09827	0.0155324	1	0.0986047
zOTU_629	FALSE	Bacteria	Firmicutes	Clostridia	Clostridiales	Eubacteriaceae	Eubacterium	Eubacterium_coprostanoligenes	-1.05273	0.0262639	1	0.101163
zOTU_6318	FALSE	Bacteria	NA	NA	NA	NA	NA	NA	-0.24964	0.00343551	1	0.00162791
zOTU_6398	FALSE	Bacteria	Firmicutes	Clostridia	Clostridiales	NA	NA	NA	-0.260422	0.0119096	1	0.00209302
zOTU_6403	FALSE	Bacteria	Firmicutes	Clostridia	Clostridiales	Ruminococcaceae	NA	NA	-0.18317	0.0294953	1	0.00186047
zOTU_641	FALSE	Bacteria	Firmicutes	Clostridia	Clostridiales	Lachnospiraceae	NA	NA	1.04631	0.00422059	1	0.0932558
zOTU_645	FALSE	Bacteria	Firmicutes	Clostridia	Clostridiales	Eubacteriaceae	Eubacterium	Eubacterium_coprostanoligenes	1.10022	0.00535329	1	0.101163
zOTU_6450	FALSE	Bacteria	Firmicutes	Bacilli	Lactobacillales	Lactobacillaceae	Lactobacillus	Lactobacillus_paraplantarum	-0.199388	0.0399086	1	0.00186047
zOTU_6516	FALSE	Bacteria	Bacteroidetes	Bacteroidia	Bacteroidales	Porphyromonadaceae	Parabacteroides	Parabacteroides_chinchillae	-0.16088	0.0294058	1	0.00139535
zOTU_6533	FALSE	Bacteria	Firmicutes	Clostridia	Clostridiales	Lachnospiraceae	NA	NA	-0.205932	0.0448118	1	0.00186047
zOTU_656	FALSE	Bacteria	Bacteroidetes	Bacteroidia	Bacteroidales	Porphyromonadaceae	NA	NA	-0.997836	0.00029154	1	0.0590698
zOTU_6675	FALSE	Bacteria	Bacteroidetes	Bacteroidia	Bacteroidales	Prevotellaceae	Prevotella	Prevotella_oulorum	-0.199388	0.0279094	1	0.00162791
zOTU_6700	FALSE	Bacteria	Actinobacteria	Actinobacteria	Coriobacteriales	Coriobacteriaceae	NA	NA	-0.221914	0.0349829	1	0.00186047
zOTU_671	FALSE	Bacteria	Firmicutes	Clostridia	Clostridiales	Ruminococcaceae	NA	NA	-0.703481	0.00993273	1	0.0481395
zOTU_692	FALSE	Bacteria	Bacteroidetes	Bacteroidia	Bacteroidales	NA	NA	NA	-0.983553	0.00117635	1	0.0525581
zOTU_694	FALSE	Bacteria	Bacteroidetes	Bacteroidia	Bacteroidales	NA	NA	NA	-0.841467	0.0017139	1	0.0513953
zOTU_702	FALSE	Bacteria	Firmicutes	Clostridia	Clostridiales	Ruminococcaceae	Faecalibacterium	Faecalibacterium_prausnitzii	-0.711795	0.0426792	1	0.0634884
zOTU_705	FALSE	Bacteria	Firmicutes	Negativicutes	Selenomonadales	Acidaminococcaceae	Phascolarctobacterium	Phascolarctobacterium_succinatutens	-0.632906	0.000514122	1	0.00906977
zOTU_7101	FALSE	Bacteria	Firmicutes	Clostridia	Clostridiales	Ruminococcaceae	NA	NA	-0.262037	0.017332	1	0.00209302
zOTU_7189	FALSE	Bacteria	Firmicutes	Clostridia	Clostridiales	Clostridiaceae_1	Clostridium_sensu_stricto	Clostridium_bornimense	-0.210896	0.0184687	1	0.00162791
zOTU_719	FALSE	Bacteria	Firmicutes	Clostridia	Clostridiales	Eubacteriaceae	Eubacterium	Eubacterium_coprostanoligenes	-1.02989	0.0239378	1	0.082093
zOTU_721	FALSE	Bacteria	Firmicutes	Negativicutes	Selenomonadales	Acidaminococcaceae	Phascolarctobacterium	Phascolarctobacterium_succinatutens	-0.414601	0.0114615	1	0.00581395
zOTU_724	FALSE	Bacteria	Firmicutes	Clostridia	Clostridiales	NA	NA	NA	0.881644	0.0048266	1	0.0874419
zOTU_738	FALSE	Bacteria	Spirochaetes	Spirochaetia	Spirochaetales	Spirochaetaceae	NA	NA	-1.05067	0.000657438	1	0.044186
zOTU_739	FALSE	Bacteria	Firmicutes	Clostridia	Clostridiales	Lachnospiraceae	NA	NA	0.870167	0.0149332	1	0.0793023
zOTU_76	FALSE	Bacteria	Proteobacteria	Epsilonproteobacteria	Campylobacterales	Helicobacteraceae	Helicobacter	NA	-0.636557	0.0447745	1	0.0337209
zOTU_762	FALSE	Bacteria	Firmicutes	Clostridia	Clostridiales	Ruminococcaceae	NA	NA	-0.485812	0.0368839	1	0.0406977
zOTU_771	FALSE	Bacteria	Proteobacteria	Gammaproteobacteria	Aeromonadales	Succinivibrionaceae	Succinivibrio	Succinivibrio_dextrinosolvens	-0.645955	0.0304209	1	0.0290698
zOTU_7847	FALSE	Bacteria	Actinobacteria	Actinobacteria	Coriobacteriales	Coriobacteriaceae	NA	NA	-0.199388	0.0180544	1	0.00162791
zOTU_786	FALSE	Bacteria	Firmicutes	Clostridia	Clostridiales	Eubacteriaceae	Eubacterium	Eubacterium_coprostanoligenes	0.80185	0.0243452	1	0.0786047
zOTU_788	FALSE	Bacteria	Firmicutes	Clostridia	Clostridiales	Lachnospiraceae	NA	NA	0.890137	0.0103502	1	0.0665116
zOTU_794	FALSE	Bacteria	Firmicutes	Clostridia	Clostridiales	Lachnospiraceae	NA	NA	-0.775247	0.00829365	1	0.0760465
zOTU_795	FALSE	Bacteria	Firmicutes	Clostridia	Clostridiales	Eubacteriaceae	Eubacterium	Eubacterium_coprostanoligenes	0.907178	0.00946743	1	0.0746512
zOTU_796	FALSE	Bacteria	Firmicutes	Clostridia	Clostridiales	Lachnospiraceae	NA	NA	0.863639	0.0142621	1	0.0686047
zOTU_799	FALSE	Bacteria	Firmicutes	Clostridia	Clostridiales	NA	NA	NA	-0.604261	0.00244743	1	0.0151163
zOTU_80	FALSE	Bacteria	Firmicutes	Clostridia	Clostridiales	Lachnospiraceae	Dorea	Dorea_longicatena	-0.779471	0.0377415	1	0.22907
zOTU_805	FALSE	Bacteria	Bacteroidetes	Bacteroidia	Bacteroidales	Porphyromonadaceae	NA	NA	-0.828776	0.00312028	1	0.0460465
zOTU_81	FALSE	Bacteria	Bacteroidetes	NA	NA	NA	NA	NA	-0.431855	0.0254173	1	0.00976744
zOTU_811	FALSE	Bacteria	Firmicutes	Clostridia	Clostridiales	Ruminococcaceae	Faecalibacterium	Faecalibacterium_prausnitzii	-0.86528	0.00696087	1	0.0525581
zOTU_815	FALSE	Bacteria	Bacteroidetes	Bacteroidia	Bacteroidales	NA	NA	NA	-0.566256	0.0480253	1	0.0483721
zOTU_816	FALSE	Bacteria	Firmicutes	Clostridia	Clostridiales	Lachnospiraceae	NA	NA	-1.15498	0.00137821	1	0.0834884
zOTU_82	FALSE	Bacteria	Firmicutes	Clostridia	Clostridiales	Lachnospiraceae	Blautia	NA	-0.712608	0.00334332	1	0.145581
zOTU_828	FALSE	Bacteria	Bacteroidetes	Bacteroidia	Bacteroidales	Porphyromonadaceae	NA	NA	-0.737383	0.00795111	1	0.0469767
zOTU_830	FALSE	Bacteria	Spirochaetes	Spirochaetia	Spirochaetales	Spirochaetaceae	NA	NA	-0.606658	0.0139316	1	0.0337209
zOTU_832	FALSE	Bacteria	Firmicutes	Clostridia	Clostridiales	Ruminococcaceae	Faecalibacterium	Faecalibacterium_prausnitzii	-0.686002	0.0422761	1	0.0486047
zOTU_839	FALSE	Bacteria	Firmicutes	Bacilli	Lactobacillales	Lactobacillaceae	Lactobacillus	Lactobacillus_animalis	0.818123	0.00308521	1	0.0423256
zOTU_841	FALSE	Bacteria	Firmicutes	Clostridia	Clostridiales	NA	NA	NA	1.02976	0.00052185	1	0.062093
zOTU_844	FALSE	Bacteria	Firmicutes	Clostridia	Clostridiales	NA	NA	NA	-0.486925	0.00423211	1	0.00581395
zOTU_869	FALSE	Bacteria	Firmicutes	Negativicutes	Selenomonadales	Acidaminococcaceae	Phascolarctobacterium	Phascolarctobacterium_succinatutens	-0.450727	0.00760004	1	0.00697674
zOTU_871	FALSE	Bacteria	Proteobacteria	Gammaproteobacteria	Aeromonadales	Succinivibrionaceae	Succinivibrio	Succinivibrio_dextrinosolvens	-0.862646	0.0181512	1	0.0588372
zOTU_877	FALSE	Bacteria	Spirochaetes	Spirochaetia	Spirochaetales	Spirochaetaceae	NA	NA	-0.666174	0.0295212	1	0.0418605
zOTU_884	FALSE	Bacteria	Firmicutes	Clostridia	Clostridiales	NA	NA	NA	-0.441829	0.0177807	1	0.0139535
zOTU_894	FALSE	Bacteria	Firmicutes	Clostridia	Clostridiales	Eubacteriaceae	Eubacterium	Eubacterium_coprostanoligenes	0.85636	0.0132614	1	0.0665116
zOTU_897	FALSE	Bacteria	NA	NA	NA	NA	NA	NA	-0.410362	0.0129299	1	0.00534884
zOTU_900	FALSE	Bacteria	Spirochaetes	Spirochaetia	Spirochaetales	Spirochaetaceae	NA	NA	-0.731574	0.00873731	1	0.0311628
zOTU_903	FALSE	Bacteria	Bacteroidetes	Bacteroidia	Bacteroidales	NA	NA	NA	0.847928	0.00369308	1	0.0493023
zOTU_906	FALSE	Bacteria	Spirochaetes	Spirochaetia	Spirochaetales	NA	NA	NA	-0.75851	0.0114231	1	0.0367442
zOTU_907	FALSE	Bacteria	Firmicutes	Clostridia	Clostridiales	NA	NA	NA	0.923456	0.00122642	1	0.055814
zOTU_913	FALSE	Bacteria	Firmicutes	Clostridia	Clostridiales	Ruminococcaceae	NA	NA	0.607244	0.00107127	1	0.0327907
zOTU_914	FALSE	Bacteria	Firmicutes	Clostridia	Clostridiales	Ruminococcaceae	NA	NA	-0.479802	0.0299111	1	0.0113953
zOTU_915	FALSE	Bacteria	Firmicutes	Clostridia	Clostridiales	Lachnospiraceae	Dorea	Dorea_formicigenerans	-0.704974	0.0231474	1	0.0581395
zOTU_920	FALSE	Bacteria	Bacteroidetes	Bacteroidia	Bacteroidales	Prevotellaceae	Prevotella	NA	0.955585	0.000719002	1	0.0616279
zOTU_928	FALSE	Bacteria	Firmicutes	Clostridia	Clostridiales	Lachnospiraceae	NA	NA	-1.03016	0.00135002	1	0.0739535
zOTU_934	FALSE	Bacteria	Firmicutes	Clostridia	Clostridiales	Lachnospiraceae	NA	NA	0.729687	0.0239661	1	0.0539535
zOTU_942	FALSE	Bacteria	Proteobacteria	Gammaproteobacteria	Aeromonadales	Succinivibrionaceae	Succinivibrio	Succinivibrio_dextrinosolvens	-0.831788	0.0195125	1	0.0490698
zOTU_946	FALSE	Bacteria	Bacteroidetes	Bacteroidia	Bacteroidales	Porphyromonadaceae	NA	NA	-0.662614	0.0185152	1	0.0346512
zOTU_952	FALSE	Bacteria	Firmicutes	Clostridia	Clostridiales	Ruminococcaceae	Faecalibacterium	Faecalibacterium_prausnitzii	-0.83699	0.00215362	1	0.0330233
zOTU_956	FALSE	Bacteria	Firmicutes	Clostridia	Clostridiales	Lachnospiraceae	NA	NA	-1.12285	0.000943418	1	0.0755814
zOTU_969	FALSE	Bacteria	Firmicutes	Clostridia	Clostridiales	NA	NA	NA	-0.585559	0.0186616	1	0.0225581
zOTU_979	FALSE	Bacteria	NA	NA	NA	NA	NA	NA	-0.426947	0.00881331	1	0.00511628
zOTU_982	FALSE	Bacteria	Bacteroidetes	Bacteroidia	Bacteroidales	NA	NA	NA	0.681556	0.0205812	1	0.0493023
zOTU_987	FALSE	Bacteria	Firmicutes	Bacilli	Lactobacillales	Lactobacillaceae	Lactobacillus	Lactobacillus_animalis	0.63921	0.0207739	1	0.0355814
zOTU_99	FALSE	Bacteria	Firmicutes	Clostridia	Clostridiales	Ruminococcaceae	NA	NA	-0.697615	0.0468447	1	0.0972093
zOTU_998	FALSE	Bacteria	Firmicutes	Clostridia	Clostridiales	Lachnospiraceae	NA	NA	-0.972053	0.00103881	1	0.0506977

## Sheet: multivariable ancom PND 33
taxon	W	detected_0.9	detected_0.8	detected_0.7	detected_0.6	Domain	Phylum	Class	Order	Family	Genus	Species	mean_rel_abund
zOTU_1534	Inf	TRUE	TRUE	TRUE	TRUE	Bacteria	Proteobacteria	Epsilonproteobacteria	Campylobacterales	Campylobacteraceae	Campylobacter	Campylobacter_hyointestinalis_subsp._lawsonii	0.0309302
zOTU_1706	Inf	TRUE	TRUE	TRUE	TRUE	Bacteria	NA	NA	NA	NA	NA	NA	0.0227907
zOTU_1841	Inf	TRUE	TRUE	TRUE	TRUE	Bacteria	Proteobacteria	Epsilonproteobacteria	Campylobacterales	Campylobacteraceae	Campylobacter	Campylobacter_hyointestinalis_subsp._lawsonii	0.017907
zOTU_1855	Inf	TRUE	TRUE	TRUE	TRUE	Bacteria	Proteobacteria	Epsilonproteobacteria	Campylobacterales	Campylobacteraceae	Campylobacter	Campylobacter_hyointestinalis_subsp._lawsonii	0.0213953
zOTU_2076	Inf	TRUE	TRUE	TRUE	TRUE	Bacteria	NA	NA	NA	NA	NA	NA	0.0167442
zOTU_2155	Inf	TRUE	TRUE	TRUE	TRUE	Bacteria	Bacteroidetes	Bacteroidia	Bacteroidales	Prevotellaceae	Prevotella	NA	0.0123256
zOTU_2174	Inf	TRUE	TRUE	TRUE	TRUE	Bacteria	Proteobacteria	Epsilonproteobacteria	Campylobacterales	Campylobacteraceae	Campylobacter	Campylobacter_hyointestinalis_subsp._lawsonii	0.017907
zOTU_2310	Inf	TRUE	TRUE	TRUE	TRUE	Bacteria	NA	NA	NA	NA	NA	NA	0.0137209
zOTU_2435	Inf	TRUE	TRUE	TRUE	TRUE	Bacteria	Bacteroidetes	Bacteroidia	Bacteroidales	Prevotellaceae	NA	NA	0.0109302
zOTU_2464	Inf	TRUE	TRUE	TRUE	TRUE	Bacteria	Bacteroidetes	Bacteroidia	Bacteroidales	Prevotellaceae	Prevotella	NA	0.0125581
zOTU_2468	Inf	TRUE	TRUE	TRUE	TRUE	Bacteria	NA	NA	NA	NA	NA	NA	0.00930233
zOTU_2526	Inf	TRUE	TRUE	TRUE	TRUE	Bacteria	Bacteroidetes	Bacteroidia	Bacteroidales	Prevotellaceae	Prevotella	NA	0.00906977
zOTU_2740	Inf	TRUE	TRUE	TRUE	TRUE	Bacteria	Firmicutes	Clostridia	Clostridiales	Lachnospiraceae	Clostridium_XlVa	Clostridium_fimetarium	0.00744186
zOTU_2791	Inf	TRUE	TRUE	TRUE	TRUE	Bacteria	Bacteroidetes	Bacteroidia	Bacteroidales	Prevotellaceae	Prevotella	NA	0.0109302
zOTU_2878	Inf	TRUE	TRUE	TRUE	TRUE	Bacteria	Firmicutes	Clostridia	Clostridiales	Ruminococcaceae	NA	NA	0.00883721
zOTU_2929	Inf	TRUE	TRUE	TRUE	TRUE	Bacteria	Bacteroidetes	Bacteroidia	Bacteroidales	Prevotellaceae	Prevotella	NA	0.00790698
zOTU_3171	Inf	TRUE	TRUE	TRUE	TRUE	Bacteria	Firmicutes	Clostridia	Clostridiales	NA	NA	NA	0.00744186
zOTU_3184	Inf	TRUE	TRUE	TRUE	TRUE	Bacteria	Bacteroidetes	Bacteroidia	Bacteroidales	Prevotellaceae	Prevotella	NA	0.00930233
zOTU_3241	Inf	TRUE	TRUE	TRUE	TRUE	Bacteria	Bacteroidetes	Bacteroidia	Bacteroidales	NA	NA	NA	0.00511628
zOTU_3305	Inf	TRUE	TRUE	TRUE	TRUE	Bacteria	Bacteroidetes	Bacteroidia	Bacteroidales	Bacteroidaceae	Bacteroides	NA	0.00325581
zOTU_3415	Inf	TRUE	TRUE	TRUE	TRUE	Bacteria	NA	NA	NA	NA	NA	NA	0.0044186
zOTU_3574	Inf	TRUE	TRUE	TRUE	TRUE	Bacteria	Deferribacteres	Deferribacteres	Deferribacterales	Deferribacteraceae	Mucispirillum	Mucispirillum_schaedleri	0.0044186
zOTU_3578	Inf	TRUE	TRUE	TRUE	TRUE	Bacteria	NA	NA	NA	NA	NA	NA	0.00325581
zOTU_3634	Inf	TRUE	TRUE	TRUE	TRUE	Bacteria	NA	NA	NA	NA	NA	NA	0.00372093
zOTU_3730	Inf	TRUE	TRUE	TRUE	TRUE	Bacteria	Bacteroidetes	Bacteroidia	Bacteroidales	NA	NA	NA	0.0055814
zOTU_3885	Inf	TRUE	TRUE	TRUE	TRUE	Bacteria	Bacteroidetes	Bacteroidia	Bacteroidales	Prevotellaceae	Prevotella	NA	0.0044186
zOTU_3919	Inf	TRUE	TRUE	TRUE	TRUE	Bacteria	Proteobacteria	Deltaproteobacteria	Desulfovibrionales	Desulfovibrionaceae	Desulfovibrio	NA	0.00372093
zOTU_4075	Inf	TRUE	TRUE	TRUE	TRUE	Bacteria	Bacteroidetes	Bacteroidia	Bacteroidales	Prevotellaceae	Prevotella	Prevotella_dentasini	0.00465116
zOTU_4108	Inf	TRUE	TRUE	TRUE	TRUE	Bacteria	Firmicutes	Clostridia	Clostridiales	NA	NA	NA	0.00186047
zOTU_4187	Inf	TRUE	TRUE	TRUE	TRUE	Bacteria	Bacteroidetes	Bacteroidia	Bacteroidales	NA	NA	NA	0.00395349
zOTU_4223	Inf	TRUE	TRUE	TRUE	TRUE	Bacteria	Bacteroidetes	Bacteroidia	Bacteroidales	NA	NA	NA	0.00511628
zOTU_4233	Inf	TRUE	TRUE	TRUE	TRUE	Bacteria	Bacteroidetes	Bacteroidia	Bacteroidales	Prevotellaceae	Prevotella	NA	0.00348837
zOTU_4283	Inf	TRUE	TRUE	TRUE	TRUE	Bacteria	Firmicutes	Erysipelotrichia	Erysipelotrichales	Erysipelotrichaceae	NA	NA	0.00418605
zOTU_4330	Inf	TRUE	TRUE	TRUE	TRUE	Bacteria	Bacteroidetes	Bacteroidia	Bacteroidales	Prevotellaceae	NA	NA	0.00209302
zOTU_4400	Inf	TRUE	TRUE	TRUE	TRUE	Bacteria	Bacteroidetes	Bacteroidia	Bacteroidales	NA	NA	NA	0.00395349
zOTU_4407	Inf	TRUE	TRUE	TRUE	TRUE	Bacteria	Bacteroidetes	Bacteroidia	Bacteroidales	Prevotellaceae	NA	NA	0.00232558
zOTU_4469	Inf	TRUE	TRUE	TRUE	TRUE	Bacteria	Bacteroidetes	Bacteroidia	Bacteroidales	Porphyromonadaceae	NA	NA	0.00325581
zOTU_4598	Inf	TRUE	TRUE	TRUE	TRUE	Bacteria	NA	NA	NA	NA	NA	NA	0.00488372
zOTU_4700	Inf	TRUE	TRUE	TRUE	TRUE	Bacteria	Firmicutes	NA	NA	NA	NA	NA	0.00162791
zOTU_4704	Inf	TRUE	TRUE	TRUE	TRUE	Bacteria	Bacteroidetes	NA	NA	NA	NA	NA	0.00232558
zOTU_4764	Inf	TRUE	TRUE	TRUE	TRUE	Bacteria	NA	NA	NA	NA	NA	NA	0.00534884
zOTU_4766	Inf	TRUE	TRUE	TRUE	TRUE	Bacteria	Actinobacteria	Actinobacteria	Coriobacteriales	Coriobacteriaceae	NA	NA	0.00186047
zOTU_4770	Inf	TRUE	TRUE	TRUE	TRUE	Bacteria	Firmicutes	Clostridia	Clostridiales	Ruminococcaceae	NA	NA	0.00232558
zOTU_4840	Inf	TRUE	TRUE	TRUE	TRUE	Bacteria	Bacteroidetes	Bacteroidia	Bacteroidales	Prevotellaceae	Prevotella	NA	0.00232558
zOTU_4861	Inf	TRUE	TRUE	TRUE	TRUE	Bacteria	Bacteroidetes	Bacteroidia	Bacteroidales	Prevotellaceae	Prevotella	NA	0.00348837
zOTU_4879	Inf	TRUE	TRUE	TRUE	TRUE	Bacteria	Firmicutes	Clostridia	Clostridiales	Lachnospiraceae	NA	NA	0.00186047
zOTU_4970	Inf	TRUE	TRUE	TRUE	TRUE	Bacteria	Bacteroidetes	Bacteroidia	Bacteroidales	Bacteroidaceae	Bacteroides	NA	0.00302326
zOTU_5057	Inf	TRUE	TRUE	TRUE	TRUE	Bacteria	Bacteroidetes	Bacteroidia	Bacteroidales	Prevotellaceae	Prevotella	NA	0.00162791
zOTU_5114	Inf	TRUE	TRUE	TRUE	TRUE	Bacteria	Bacteroidetes	Bacteroidia	Bacteroidales	Prevotellaceae	Prevotella	NA	0.00209302
zOTU_5137	Inf	TRUE	TRUE	TRUE	TRUE	Bacteria	Firmicutes	Clostridia	Clostridiales	NA	NA	NA	0.00255814
zOTU_5154	Inf	TRUE	TRUE	TRUE	TRUE	Bacteria	Firmicutes	Clostridia	Clostridiales	NA	NA	NA	0.00255814
zOTU_5183	Inf	TRUE	TRUE	TRUE	TRUE	Bacteria	Firmicutes	Clostridia	Clostridiales	NA	NA	NA	0.0027907
zOTU_5216	Inf	TRUE	TRUE	TRUE	TRUE	Bacteria	Firmicutes	Clostridia	Clostridiales	NA	NA	NA	0.00186047
zOTU_5251	Inf	TRUE	TRUE	TRUE	TRUE	Bacteria	Bacteroidetes	Bacteroidia	Bacteroidales	Porphyromonadaceae	Parabacteroides	Parabacteroides_chinchillae	0.00186047
zOTU_5282	Inf	TRUE	TRUE	TRUE	TRUE	Bacteria	Bacteroidetes	Bacteroidia	Bacteroidales	Prevotellaceae	Prevotella	NA	0.00209302
zOTU_5404	Inf	TRUE	TRUE	TRUE	TRUE	Bacteria	Bacteroidetes	Bacteroidia	Bacteroidales	Prevotellaceae	Prevotella	NA	0.00255814
zOTU_5527	Inf	TRUE	TRUE	TRUE	TRUE	Bacteria	Firmicutes	Clostridia	Clostridiales	NA	NA	NA	0.00302326
zOTU_5552	Inf	TRUE	TRUE	TRUE	TRUE	Bacteria	Firmicutes	Clostridia	Clostridiales	Ruminococcaceae	NA	NA	0.0027907
zOTU_558	Inf	TRUE	TRUE	TRUE	TRUE	Bacteria	Firmicutes	Clostridia	Clostridiales	NA	NA	NA	0.00162791
zOTU_5593	Inf	TRUE	TRUE	TRUE	TRUE	Bacteria	NA	NA	NA	NA	NA	NA	0.00209302
zOTU_5598	Inf	TRUE	TRUE	TRUE	TRUE	Bacteria	Firmicutes	Clostridia	Clostridiales	Ruminococcaceae	Clostridium_III	NA	0.00139535
zOTU_5717	Inf	TRUE	TRUE	TRUE	TRUE	Bacteria	Bacteroidetes	Bacteroidia	Bacteroidales	NA	NA	NA	0.00186047
zOTU_5742	Inf	TRUE	TRUE	TRUE	TRUE	Bacteria	Bacteroidetes	Bacteroidia	Bacteroidales	NA	NA	NA	0.00232558
zOTU_5852	Inf	TRUE	TRUE	TRUE	TRUE	Bacteria	Fibrobacteres	Fibrobacteria	Fibrobacterales	Fibrobacteraceae	Fibrobacter	Fibrobacter_intestinalis	0.00162791
zOTU_5862	Inf	TRUE	TRUE	TRUE	TRUE	Bacteria	Bacteroidetes	Bacteroidia	Bacteroidales	NA	NA	NA	0.00116279
zOTU_5869	Inf	TRUE	TRUE	TRUE	TRUE	Bacteria	Bacteroidetes	Bacteroidia	Bacteroidales	Prevotellaceae	Prevotella	NA	0.00162791
zOTU_5880	Inf	TRUE	TRUE	TRUE	TRUE	Bacteria	Firmicutes	Clostridia	Clostridiales	Lachnospiraceae	Clostridium_XlVb	NA	0.00255814
zOTU_5882	Inf	TRUE	TRUE	TRUE	TRUE	Bacteria	Firmicutes	NA	NA	NA	NA	NA	0.00139535
zOTU_5895	Inf	TRUE	TRUE	TRUE	TRUE	Bacteria	Bacteroidetes	Bacteroidia	Bacteroidales	Prevotellaceae	Prevotella	NA	0.00139535
zOTU_5996	Inf	TRUE	TRUE	TRUE	TRUE	Bacteria	Bacteroidetes	Bacteroidia	Bacteroidales	Porphyromonadaceae	Parabacteroides	Parabacteroides_chinchillae	0.00116279
zOTU_6055	Inf	TRUE	TRUE	TRUE	TRUE	Bacteria	Bacteroidetes	Bacteroidia	Bacteroidales	Prevotellaceae	Prevotella	NA	0.00186047
zOTU_6226	Inf	TRUE	TRUE	TRUE	TRUE	Bacteria	Firmicutes	Clostridia	Clostridiales	Ruminococcaceae	NA	NA	0.00116279
zOTU_6257	Inf	TRUE	TRUE	TRUE	TRUE	Bacteria	NA	NA	NA	NA	NA	NA	0.00255814
zOTU_6293	Inf	TRUE	TRUE	TRUE	TRUE	Bacteria	Bacteroidetes	Bacteroidia	Bacteroidales	Prevotellaceae	Prevotella	NA	0.00209302
zOTU_6295	Inf	TRUE	TRUE	TRUE	TRUE	Bacteria	Bacteroidetes	Bacteroidia	Bacteroidales	NA	NA	NA	0.00139535
zOTU_6373	Inf	TRUE	TRUE	TRUE	TRUE	Bacteria	Bacteroidetes	Bacteroidia	Bacteroidales	NA	NA	NA	0.00139535
zOTU_6413	Inf	TRUE	TRUE	TRUE	TRUE	Bacteria	Firmicutes	Clostridia	Clostridiales	NA	NA	NA	0.00255814
zOTU_6494	Inf	TRUE	TRUE	TRUE	TRUE	Bacteria	Firmicutes	NA	NA	NA	NA	NA	0.00116279
zOTU_6520	Inf	TRUE	TRUE	TRUE	TRUE	Bacteria	Firmicutes	Clostridia	Clostridiales	NA	NA	NA	0.00209302
zOTU_6526	Inf	TRUE	TRUE	TRUE	TRUE	Bacteria	Firmicutes	Clostridia	Clostridiales	NA	NA	NA	0.00162791
zOTU_6547	Inf	TRUE	TRUE	TRUE	TRUE	Bacteria	Bacteroidetes	Bacteroidia	Bacteroidales	NA	NA	NA	0.00209302
zOTU_6579	Inf	TRUE	TRUE	TRUE	TRUE	Bacteria	Bacteroidetes	Bacteroidia	Bacteroidales	NA	NA	NA	0.00209302
zOTU_6604	Inf	TRUE	TRUE	TRUE	TRUE	Bacteria	Bacteroidetes	Bacteroidia	Bacteroidales	Prevotellaceae	Alloprevotella	Alloprevotella_rava	0.00116279
zOTU_6614	Inf	TRUE	TRUE	TRUE	TRUE	Bacteria	Bacteroidetes	Bacteroidia	Bacteroidales	Prevotellaceae	Prevotella	NA	0.00209302
zOTU_6698	Inf	TRUE	TRUE	TRUE	TRUE	Bacteria	Bacteroidetes	Bacteroidia	Bacteroidales	Prevotellaceae	Prevotella	NA	0.00139535
zOTU_6715	Inf	TRUE	TRUE	TRUE	TRUE	Bacteria	NA	NA	NA	NA	NA	NA	0.00162791
zOTU_6836	Inf	TRUE	TRUE	TRUE	TRUE	Bacteria	Bacteroidetes	Bacteroidia	Bacteroidales	Porphyromonadaceae	Parabacteroides	Parabacteroides_chinchillae	0.00139535
zOTU_6965	Inf	TRUE	TRUE	TRUE	TRUE	Bacteria	NA	NA	NA	NA	NA	NA	0.00139535
zOTU_7004	Inf	TRUE	TRUE	TRUE	TRUE	Bacteria	Bacteroidetes	Bacteroidia	Bacteroidales	NA	NA	NA	0.00139535
zOTU_7063	Inf	TRUE	TRUE	TRUE	TRUE	Bacteria	Firmicutes	NA	NA	NA	NA	NA	0.00139535
zOTU_7185	Inf	TRUE	TRUE	TRUE	TRUE	Bacteria	Bacteroidetes	Bacteroidia	Bacteroidales	Porphyromonadaceae	Parabacteroides	Parabacteroides_chinchillae	0.00186047
zOTU_7335	Inf	TRUE	TRUE	TRUE	TRUE	Bacteria	Bacteroidetes	Bacteroidia	Bacteroidales	NA	NA	NA	0.00116279
zOTU_7457	Inf	TRUE	TRUE	TRUE	TRUE	Bacteria	NA	NA	NA	NA	NA	NA	0.00116279
zOTU_7883	Inf	TRUE	TRUE	TRUE	TRUE	Bacteria	Lentisphaerae	Oligosphaeria	Oligosphaerales	Oligosphaeraceae	Oligosphaera	Oligosphaera_ethanolica	0.00116279
zOTU_7987	Inf	TRUE	TRUE	TRUE	TRUE	Bacteria	Firmicutes	Clostridia	Clostridiales	Lachnospiraceae	Lachnospiracea_incertae_sedis	NA	0.00139535
zOTU_821	Inf	TRUE	TRUE	TRUE	TRUE	Bacteria	Firmicutes	Negativicutes	Selenomonadales	Veillonellaceae	Megasphaera	NA	0.0146512
zOTU_855	Inf	TRUE	TRUE	TRUE	TRUE	Bacteria	Firmicutes	Negativicutes	Selenomonadales	Veillonellaceae	Megasphaera	NA	0.0162791
zOTU_950	Inf	TRUE	TRUE	TRUE	TRUE	Bacteria	Firmicutes	Clostridia	Clostridiales	Ruminococcaceae	Butyricicoccus	Butyricicoccus_pullicaecorum	0.00325581
