# Supplementary material for: Post-weaning diarrhea in pigs from a single Danish production herd was not associated with the pre-weaning fecal microbiota composition and diversity
Source: Front Microbiol. 2023 Feb 24;14:1108197. doi: 10.3389/fmicb.2023.1108197 (PMC10010570; doi:10.3389/fmicb.2023.1108197)
Supplement: SUPPLEMENTARY MATERIAL 6 — Meta data for microbiome analysis. [file Supplementary_material_6.CSV]

SampleID	study	sow_no	Eartag_ID	Timepoint	Diarrhea_pw	Weaning_weight_kg	d7pw_weight_kg
NXT050_MA06	march_study	sow_3419	I1	Early	yes	9.16	9.2
NXT050_MA07	march_study	sow_2754	K3	Early	yes	7.7	8.5
NXT050_MA08	march_study	sow_3789	Q6	Early	yes	8.74	8.6
NXT050_MA14	march_study	sow_3419	I2	Early	no	7.6	6.85
NXT050_MA15	march_study	sow_2754	K4	Early	yes	8.05	7.9
NXT050_MA16	march_study	sow_3416	P1	Early	yes	7.1	7.1
NXT050_MA21	march_study	sow_3379	F1	Early	no	4.28	5.15
NXT050_MA217	march_study	sow_3379	F1	Weaning	no	4.28	5.15
NXT050_MA218	march_study	sow_3419	I3	Weaning	yes	9.8	9.3
NXT050_MA219	march_study	sow_2754	K5	Weaning	no	11.1	11.05
NXT050_MA22	march_study	sow_3419	I3	Early	yes	9.8	9.3
NXT050_MA220	march_study	sow_3416	P2	Weaning	yes	8.62	8.7
NXT050_MA221	march_study	sow_3379	F5	7dpw	no	5.62	7.3
NXT050_MA222	march_study	sow_2632	J1	7dpw	yes	7.96	8.05
NXT050_MA223	march_study	sow_2421	R3	7dpw	yes	9.3	8.6
NXT050_MA224	march_study	sow_2742	O1	7dpw	no	7.94	7.95
NXT050_MA225	march_study	sow_3379	F3	Weaning	no	6.06	6.55
NXT050_MA226	march_study	sow_3419	I4	Weaning	yes	8.56	8.5
NXT050_MA227	march_study	sow_2421	R1	Weaning	yes	10.3	10.5
NXT050_MA228	march_study	sow_3416	P3	Weaning	no	9.16	9.1
NXT050_MA229	march_study	sow_3379	F6	7dpw	no	6.24	7.15
NXT050_MA23	march_study	sow_2754	K5	Early	no	11.1	11.05
NXT050_MA230	march_study	sow_2632	J2	7dpw	no	6.38	6.35
NXT050_MA231	march_study	sow_2421	R4	7dpw	yes	10.6	10.6
NXT050_MA232	march_study	sow_2742	O2	7dpw	yes	9.8	11.2
NXT050_MA233	march_study	sow_3379	F4	Weaning	no	7.36	8.2
NXT050_MA234	march_study	sow_3419	I6	Weaning	yes	8.1	8.2
NXT050_MA235	march_study	sow_2421	R2	Weaning	yes	6.95	7.15
NXT050_MA236	march_study	sow_3416	P4	Weaning	yes	11.1	10.4
NXT050_MA237	march_study	sow_3121	G2	7dpw	no	7.3	8.1
NXT050_MA238	march_study	sow_2632	J3	7dpw	yes	9.7	9.9
NXT050_MA239	march_study	sow_2421	R5	7dpw	no	8.25	7.7
NXT050_MA24	march_study	sow_3416	P2	Early	yes	8.62	8.7
NXT050_MA240	march_study	sow_2742	O3	7dpw	yes	8.9	10
NXT050_MA241	march_study	sow_3379	F5	Weaning	no	5.62	7.3
NXT050_MA242	march_study	sow_2632	J1	Weaning	yes	7.96	8.05
NXT050_MA243	march_study	sow_2421	R3	Weaning	yes	9.3	8.6
NXT050_MA244	march_study	sow_3416	P6	Weaning	no	9.7	10
NXT050_MA245	march_study	sow_3121	G3	7dpw	no	6.16	6.5
NXT050_MA246	march_study	sow_2632	J4	7dpw	yes	5.04	5.6
NXT050_MA247	march_study	sow_3789	Q1	7dpw	no	6.86	6.95
NXT050_MA248	march_study	sow_2742	O4	7dpw	no	10.3	11.2
NXT050_MA249	march_study	sow_3379	F6	Weaning	no	6.24	7.15
NXT050_MA250	march_study	sow_2632	J2	Weaning	no	6.38	6.35
NXT050_MA251	march_study	sow_2421	R4	Weaning	yes	10.6	10.6
NXT050_MA252	march_study	sow_2742	O1	Weaning	no	7.94	7.95
NXT050_MA253	march_study	sow_3121	G4	7dpw	no	7.3	7.9
NXT050_MA254	march_study	sow_2632	J5	7dpw	no	6.18	7.4
NXT050_MA255	march_study	sow_3789	Q2	7dpw	no	8.4	9.4
NXT050_MA256	march_study	sow_2742	O6	7dpw	yes	9.2	10.1
NXT050_MA257	march_study	sow_3121	G2	Weaning	no	7.3	8.1
NXT050_MA258	march_study	sow_2632	J3	Weaning	yes	9.7	9.9
NXT050_MA259	march_study	sow_2421	R5	Weaning	no	8.25	7.7
NXT050_MA260	march_study	sow_2742	O2	Weaning	yes	9.8	11.2
NXT050_MA261	march_study	sow_3121	G5	7dpw	yes	9.9	10
NXT050_MA262	march_study	sow_2754	K1	7dpw	yes	6.1	6.25
NXT050_MA263	march_study	sow_3789	Q3	7dpw	no	8.9	10
NXT050_MA265	march_study	sow_3121	G3	Weaning	no	6.16	6.5
NXT050_MA266	march_study	sow_2632	J4	Weaning	yes	5.04	5.6
NXT050_MA267	march_study	sow_3789	Q1	Weaning	no	6.86	6.95
NXT050_MA268	march_study	sow_2742	O3	Weaning	yes	8.9	10
NXT050_MA269	march_study	sow_3121	G6	7dpw	yes	11.3	11.55
NXT050_MA270	march_study	sow_2754	K2	7dpw	yes	7.84	7.3
NXT050_MA271	march_study	sow_3789	Q5	7dpw	yes	6.76	6.85
NXT050_MA273	march_study	sow_3121	G4	Weaning	no	7.3	7.9
NXT050_MA274	march_study	sow_2632	J5	Weaning	no	6.18	7.4
NXT050_MA275	march_study	sow_3789	Q2	Weaning	no	8.4	9.4
NXT050_MA276	march_study	sow_2742	O4	Weaning	no	10.3	11.2
NXT050_MA277	march_study	sow_3419	I1	7dpw	yes	9.16	9.2
NXT050_MA278	march_study	sow_2754	K3	7dpw	yes	7.7	8.5
NXT050_MA279	march_study	sow_3789	Q6	7dpw	yes	8.74	8.6
NXT050_MA281	march_study	sow_3121	G5	Weaning	yes	9.9	10
NXT050_MA282	march_study	sow_2754	K1	Weaning	yes	6.1	6.25
NXT050_MA283	march_study	sow_3789	Q3	Weaning	no	8.9	10
NXT050_MA286	march_study	sow_2754	K4	7dpw	yes	8.05	7.9
NXT050_MA287	march_study	sow_3416	P1	7dpw	yes	7.1	7.1
NXT050_MA289	march_study	sow_3121	G6	Weaning	yes	11.3	11.55
NXT050_MA29	march_study	sow_3379	F3	Early	no	6.06	6.55
NXT050_MA290	march_study	sow_2754	K2	Weaning	yes	7.84	7.3
NXT050_MA291	march_study	sow_3789	Q5	Weaning	yes	6.76	6.85
NXT050_MA292	march_study	sow_3379	F1	7dpw	no	4.28	5.15
NXT050_MA293	march_study	sow_3419	I3	7dpw	yes	9.8	9.3
NXT050_MA294	march_study	sow_2754	K5	7dpw	no	11.1	11.05
NXT050_MA295	march_study	sow_3416	P2	7dpw	yes	8.62	8.7
NXT050_MA298	march_study	sow_2754	K3	Weaning	yes	7.7	8.5
NXT050_MA299	march_study	sow_3789	Q6	Weaning	yes	8.74	8.6
NXT050_MA30	march_study	sow_3419	I4	Early	yes	8.56	8.5
NXT050_MA300	march_study	sow_3379	F3	7dpw	no	6.06	6.55
NXT050_MA301	march_study	sow_3419	I4	7dpw	yes	8.56	8.5
NXT050_MA302	march_study	sow_2421	R1	7dpw	yes	10.3	10.5
NXT050_MA303	march_study	sow_3416	P4	7dpw	yes	11.1	10.4
NXT050_MA305	march_study	sow_3419	I2	Weaning	no	7.6	6.85
NXT050_MA306	march_study	sow_2754	K4	Weaning	yes	8.05	7.9
NXT050_MA307	march_study	sow_3416	P1	Weaning	yes	7.1	7.1
NXT050_MA308	march_study	sow_3379	F4	7dpw	no	7.36	8.2
NXT050_MA309	march_study	sow_3419	I6	7dpw	yes	8.1	8.2
NXT050_MA310	march_study	sow_2421	R2	7dpw	yes	6.95	7.15
NXT050_MA311	march_study	sow_3416	P6	7dpw	no	9.7	10
NXT050_MA32	march_study	sow_3416	P3	Early	no	9.16	9.1
NXT050_MA37	march_study	sow_3379	F4	Early	no	7.36	8.2
NXT050_MA38	march_study	sow_3419	I6	Early	yes	8.1	8.2
NXT050_MA39	march_study	sow_2421	R2	Early	yes	6.95	7.15
NXT050_MA40	march_study	sow_3416	P4	Early	yes	11.1	10.4
NXT050_MA45	march_study	sow_3379	F5	Early	no	5.62	7.3
NXT050_MA46	march_study	sow_2632	J1	Early	yes	7.96	8.05
NXT050_MA47	march_study	sow_2421	R3	Early	yes	9.3	8.6
NXT050_MA48	march_study	sow_3416	P6	Early	no	9.7	10
NXT050_MA53	march_study	sow_3379	F6	Early	no	6.24	7.15
NXT050_MA54	march_study	sow_2632	J2	Early	no	6.38	6.35
NXT050_MA55	march_study	sow_2421	R4	Early	yes	10.6	10.6
NXT050_MA56	march_study	sow_2742	O1	Early	no	7.94	7.95
NXT050_MA61	march_study	sow_3121	G2	Early	no	7.3	8.1
NXT050_MA62	march_study	sow_2632	J3	Early	yes	9.7	9.9
NXT050_MA63	march_study	sow_2421	R5	Early	no	8.25	7.7
NXT050_MA64	march_study	sow_2742	O2	Early	yes	9.8	11.2
NXT050_MA69	march_study	sow_3121	G3	Early	no	6.16	6.5
NXT050_MA70	march_study	sow_2632	J4	Early	yes	5.04	5.6
NXT050_MA71	march_study	sow_3789	Q1	Early	no	6.86	6.95
NXT050_MA72	march_study	sow_2742	O3	Early	yes	8.9	10
NXT050_MA77	march_study	sow_3121	G4	Early	no	7.3	7.9
NXT050_MA78	march_study	sow_2632	J5	Early	no	6.18	7.4
NXT050_MA79	march_study	sow_3789	Q2	Early	no	8.4	9.4
NXT050_MA80	march_study	sow_2742	O4	Early	no	10.3	11.2
NXT050_MA85	march_study	sow_3121	G5	Early	yes	9.9	10
NXT050_MA86	march_study	sow_2754	K1	Early	yes	6.1	6.25
NXT050_MA87	march_study	sow_3789	Q3	Early	no	8.9	10
NXT050_MA88	march_study	sow_2742	O6	Early	yes	9.2	10.1
NXT050_MA93	march_study	sow_3121	G6	Early	yes	11.3	11.55
NXT050_MA94	march_study	sow_2754	K2	Early	yes	7.84	7.3
NXT050_MA95	march_study	sow_3789	Q5	Early	yes	6.76	6.85
