# Supplementary material for: Post-weaning diarrhea in pigs from a single Danish production herd was not associated with the pre-weaning fecal microbiota composition and diversity
Source: Front Microbiol. 2023 Feb 24;14:1108197. doi: 10.3389/fmicb.2023.1108197 (PMC10010570; doi:10.3389/fmicb.2023.1108197)
Supplement: SUPPLEMENTARY MATERIAL 7 — zOTU table for microbiome analysis. [file Supplementary_material_7.CSV]

zOTU	NXT050_MA06	NXT050_MA07	NXT050_MA08	NXT050_MA14	NXT050_MA15	NXT050_MA16	NXT050_MA21	NXT050_MA217	NXT050_MA218	NXT050_MA219	NXT050_MA22	NXT050_MA220	NXT050_MA221	NXT050_MA222	NXT050_MA223	NXT050_MA224	NXT050_MA225	NXT050_MA226	NXT050_MA227	NXT050_MA228	NXT050_MA229	NXT050_MA23	NXT050_MA230	NXT050_MA231	NXT050_MA232	NXT050_MA233	NXT050_MA234	NXT050_MA235	NXT050_MA236	NXT050_MA237	NXT050_MA238	NXT050_MA239	NXT050_MA24	NXT050_MA240	NXT050_MA241	NXT050_MA242	NXT050_MA243	NXT050_MA244	NXT050_MA245	NXT050_MA246	NXT050_MA247	NXT050_MA248	NXT050_MA249	NXT050_MA250	NXT050_MA251	NXT050_MA252	NXT050_MA253	NXT050_MA254	NXT050_MA255
zOTU_1	1927	4268	227	730	3620	8403	2541	600	16060	480	1001	528	25	1031	128	301	2	75	98	150	444	772	2913	40	935	346	9275	1248	1361	460	1318	476	570	89	422	504	4832	1561	95	673	85	653	606	3145	69	367	364	1	210
zOTU_10	1066	225	822	1147	787	10	7	13	119	18	474	17	281	94	409	339	32	505	157	8	196	440	425	35	83	361	44	50	22	35	157	1119	2241	119	125	949	8	3	192	109	150	59	157	59	5	479	62	31	176
zOTU_100	0	0	163	62	8	0	2	11	69	22	29	32	112	86	34	29	23	212	123	15	12	76	65	241	22	37	12	112	30	175	13	22	209	289	35	49	0	2	20	30	176	42	0	22	0	195	14	81	32
zOTU_1000	0	0	0	1	1	0	0	0	0	1	0	4	12	7	4	22	0	0	0	0	2	0	0	0	55	0	0	0	0	2	3	0	0	5	0	6	0	0	88	4	0	2	0	3	0	0	8	29	1
zOTU_10000	0	0	0	0	0	0	0	0	0	0	0	0	0	0	0	0	0	0	0	0	0	0	0	0	0	0	0	1	0	0	0	0	0	0	0	0	0	0	0	0	0	0	1	0	0	0	0	0	0
zOTU_10001	0	0	0	0	0	0	0	0	0	0	0	0	0	0	0	0	0	0	0	0	0	0	0	0	4	0	0	0	0	0	0	0	0	0	0	0	0	0	0	0	0	0	0	0	0	0	1	0	0
zOTU_10002	0	0	0	0	0	0	0	0	0	0	0	0	0	0	0	0	0	0	0	0	0	0	0	0	0	0	0	0	0	0	0	0	0	0	0	0	0	0	0	0	0	0	0	0	0	0	0	0	0
zOTU_10003	0	0	0	0	0	0	0	0	0	1	0	0	0	0	0	0	0	0	0	0	0	0	0	0	0	0	0	0	0	0	0	0	0	0	0	0	0	0	0	0	0	0	0	0	0	0	0	0	0
zOTU_10004	0	0	0	0	0	0	0	0	0	0	0	0	0	0	0	0	0	0	0	0	0	1	0	0	0	0	0	0	0	0	0	0	0	0	0	0	0	0	0	0	0	0	0	2	0	0	0	0	0
zOTU_10005	0	0	0	0	0	0	0	0	0	0	0	0	0	0	0	0	0	0	0	0	0	0	0	0	0	0	0	0	0	0	0	0	0	0	0	0	0	0	0	0	0	0	0	0	0	0	0	0	0
zOTU_10006	0	0	0	0	0	0	0	0	0	0	0	0	0	0	0	0	0	0	0	0	0	0	0	0	0	0	0	0	0	0	0	0	0	0	0	0	0	0	0	0	0	0	0	0	0	0	0	0	0
zOTU_10007	0	0	0	0	0	0	0	0	0	0	0	0	0	0	0	0	0	0	0	0	0	1	0	0	0	0	0	0	1	0	0	0	0	0	0	0	0	0	0	0	0	0	0	0	0	0	0	0	0
zOTU_10008	0	0	0	0	0	0	0	0	0	0	0	0	0	0	0	0	0	0	0	0	0	0	0	0	0	0	0	0	0	0	0	0	0	0	0	0	0	0	0	0	0	0	0	0	0	0	0	0	0
zOTU_10009	0	0	0	0	0	0	0	0	0	0	0	0	0	0	0	0	0	0	0	0	0	0	0	0	0	0	0	0	0	0	0	0	0	0	0	0	0	0	0	0	0	0	0	0	0	0	0	0	0
zOTU_1001	0	0	0	0	0	0	0	1	4	0	0	0	0	20	23	1	1	204	24	0	0	0	0	10	0	99	0	10	0	0	25	42	0	0	2	17	0	0	1	1	2	0	0	1	0	1	3	0	0
zOTU_10010	0	0	0	0	0	0	0	0	0	0	0	0	0	0	0	0	0	0	0	0	0	0	0	0	0	0	0	0	0	0	0	0	0	0	0	1	0	0	0	0	0	0	0	0	0	0	0	0	0
zOTU_10011	0	0	0	0	0	0	0	0	0	0	0	0	0	0	0	0	0	0	0	0	0	0	0	0	0	0	0	0	0	0	0	0	0	0	0	0	0	0	0	0	0	0	0	0	0	0	0	0	0
zOTU_10012	0	0	0	0	0	0	0	0	0	0	0	0	0	0	0	0	0	0	0	0	0	0	0	0	1	0	0	0	0	0	0	0	0	0	0	0	0	0	0	4	0	0	0	0	0	0	0	0	0
zOTU_10013	0	0	0	0	0	0	0	0	0	0	0	0	0	0	0	0	0	0	0	0	0	0	0	3	0	0	0	0	0	0	0	0	0	0	0	0	0	0	0	0	0	0	0	0	0	0	0	0	0
zOTU_10014	0	0	0	0	0	0	0	0	0	0	0	0	0	0	0	0	0	0	0	0	0	0	0	4	0	0	0	0	0	0	0	0	0	3	0	0	0	0	0	0	0	0	0	0	0	0	0	0	0
zOTU_10015	0	0	0	0	0	0	0	0	0	0	0	0	0	0	0	0	0	0	0	0	0	0	0	0	0	0	0	0	0	0	0	0	0	0	0	0	0	0	0	0	0	0	0	0	0	0	0	0	0
zOTU_10016	0	0	1	0	0	0	0	0	0	0	0	0	0	0	0	0	0	0	0	0	0	0	0	0	0	0	0	0	0	0	0	0	0	0	0	0	0	0	0	0	0	0	0	0	0	0	0	0	0
zOTU_10017	0	0	0	0	0	0	0	0	0	0	0	0	1	0	0	0	0	0	0	0	0	0	0	0	1	0	0	0	0	0	0	1	0	0	0	0	0	0	0	0	0	0	0	0	0	0	0	1	1
zOTU_10018	0	0	0	0	0	0	0	3	0	0	0	0	0	0	0	0	0	1	0	0	0	0	0	0	0	0	1	0	0	0	0	0	0	0	0	0	0	0	0	0	0	0	0	0	0	0	0	0	0
zOTU_10019	0	0	0	0	0	0	0	1	0	0	0	0	0	0	0	0	0	0	0	0	0	0	0	0	0	0	0	0	0	0	0	0	0	0	0	0	0	0	0	0	0	0	0	0	0	0	0	0	0
zOTU_1002	0	0	0	0	0	0	0	0	2	0	0	1	0	34	0	42	5	9	76	4	3	0	1	11	6	0	8	0	0	1	4	1	0	39	0	0	0	0	2	0	19	39	0	0	0	5	10	18	23
zOTU_10020	0	0	0	0	0	0	0	0	0	0	0	0	0	0	0	0	0	0	0	0	0	0	0	0	1	0	0	0	0	0	0	0	0	0	0	0	0	0	0	0	0	0	0	0	0	0	0	0	0
zOTU_10021	0	0	0	0	0	0	0	0	0	0	0	0	0	0	0	0	0	5	0	0	0	0	0	0	0	0	0	0	0	0	0	0	0	0	0	0	0	0	0	0	0	0	0	0	0	0	0	0	0
zOTU_10022	0	0	0	0	0	0	0	0	0	0	0	0	0	0	0	0	1	0	0	0	0	0	0	0	0	0	0	0	0	0	0	0	0	0	0	0	0	0	0	0	0	0	0	0	0	0	0	0	0
zOTU_10023	0	0	0	0	0	0	0	0	0	0	0	0	0	0	0	0	0	0	0	0	0	0	0	0	0	1	0	0	0	0	0	0	0	0	3	0	0	0	0	0	0	0	0	0	0	0	0	0	0
zOTU_10024	0	0	0	0	0	0	0	0	0	0	0	0	0	0	0	0	0	0	1	0	0	0	0	0	0	0	0	0	0	0	0	0	0	0	0	0	0	0	0	0	0	0	0	0	0	0	0	0	0
zOTU_10025	0	0	0	0	0	0	0	0	0	0	0	0	0	0	0	0	0	0	0	0	0	0	0	0	0	0	0	0	1	0	1	0	0	0	0	0	0	0	0	0	0	0	0	0	0	0	0	0	0
zOTU_10026	0	0	0	0	0	0	0	0	0	0	0	0	0	0	0	0	1	1	0	0	0	1	0	0	0	0	0	0	1	0	0	0	0	0	0	0	0	0	0	0	0	0	0	0	0	0	0	0	0
zOTU_10027	0	0	0	0	0	0	0	0	0	0	0	0	0	0	0	0	0	0	0	0	0	0	0	0	0	0	0	0	0	0	0	0	0	0	0	0	0	0	0	0	0	1	0	0	0	0	0	0	0
zOTU_10028	0	0	0	0	0	0	0	0	0	0	0	0	0	0	0	0	0	0	0	0	0	0	0	0	0	0	0	0	0	0	0	0	0	0	0	0	0	0	0	0	0	0	0	1	0	0	0	0	0
zOTU_10029	0	0	0	0	0	0	0	0	0	0	0	0	0	0	0	0	0	0	0	0	0	0	0	1	2	0	0	0	0	0	1	0	0	0	0	0	0	0	0	0	0	0	0	0	0	0	0	0	0
zOTU_1003	0	10	0	0	0	0	0	2	6	0	0	1	2	2	0	1	5	56	9	2	5	0	2	1	0	25	5	8	1	3	0	0	4	12	0	76	0	0	1	2	11	0	0	3	1	34	0	1	22
zOTU_10030	0	0	0	0	0	0	0	0	0	0	0	0	0	0	0	0	0	0	0	0	0	0	0	0	0	0	0	0	0	0	0	0	0	0	0	0	0	0	1	0	0	0	0	0	0	2	0	0	0
zOTU_10031	0	0	0	0	0	0	0	0	0	0	0	0	0	0	0	0	0	0	0	0	0	0	0	0	0	0	0	0	0	0	0	0	0	0	0	0	0	0	0	0	0	0	0	0	0	0	0	0	0
zOTU_10032	0	0	0	0	0	0	0	0	0	0	0	0	0	0	0	1	0	0	0	0	0	0	0	0	0	0	0	0	0	0	0	0	0	0	0	0	0	0	0	0	0	0	0	0	0	0	0	0	0
zOTU_10033	0	0	0	0	0	0	0	0	0	0	0	0	0	0	0	0	0	0	0	0	0	0	0	0	0	0	0	0	0	0	0	0	0	0	0	0	0	0	0	0	0	0	0	2	0	0	0	0	0
zOTU_10034	0	0	0	0	0	0	0	0	0	0	0	0	0	0	0	0	0	0	0	0	0	0	0	0	0	0	0	0	0	0	0	0	0	0	0	0	0	0	0	0	0	0	0	0	0	0	0	0	0
zOTU_10035	0	0	0	0	0	0	0	0	0	0	0	0	0	0	0	0	0	0	0	0	0	0	0	0	0	0	1	0	0	0	0	0	0	0	0	0	0	0	0	0	0	0	0	0	0	0	0	0	0
zOTU_10036	0	0	0	0	0	0	0	0	0	0	0	0	0	0	0	0	0	0	0	0	0	0	0	0	0	0	0	0	0	0	0	0	0	0	0	0	0	0	0	0	0	0	0	0	0	0	0	0	0
zOTU_10037	0	0	0	0	0	0	0	0	0	0	0	0	0	0	0	0	0	0	1	0	0	0	0	0	0	0	0	0	0	0	0	0	0	0	0	0	0	0	0	0	0	0	0	0	0	1	0	0	0
zOTU_10038	0	0	0	0	0	0	0	0	0	0	0	0	0	0	0	0	0	0	0	0	0	0	0	0	0	0	0	0	0	0	0	0	0	2	0	0	0	0	0	0	0	0	0	0	0	0	0	0	0
zOTU_10039	0	0	0	0	0	0	0	0	0	0	0	0	0	0	0	0	0	0	0	0	0	0	0	0	0	0	0	0	0	0	0	0	0	0	0	0	0	0	0	0	0	0	0	0	0	0	0	0	0
zOTU_1004	0	0	0	190	82	0	0	0	0	0	498	1	0	0	0	0	0	0	0	1	0	3	0	0	0	0	0	0	0	0	0	0	7	0	0	0	0	0	0	0	0	0	0	0	0	0	0	0	0
zOTU_10040	0	0	0	0	0	0	0	0	0	0	0	0	0	0	0	0	0	0	0	0	0	0	0	1	0	0	0	0	0	0	0	0	0	0	0	0	0	0	0	0	0	0	0	0	0	0	0	0	0
zOTU_10041	0	0	0	0	0	0	0	0	0	0	0	0	0	0	0	0	0	0	0	0	0	0	0	1	0	0	0	0	0	0	0	0	0	0	0	0	0	0	0	0	0	0	0	0	0	0	0	0	1
zOTU_10042	0	0	0	0	0	0	0	0	0	0	0	0	0	0	0	0	0	0	0	0	0	1	0	0	0	0	0	0	0	0	0	0	0	0	0	1	0	0	0	0	0	0	0	0	0	0	0	0	0
zOTU_10043	0	0	0	0	0	0	0	0	0	0	0	0	0	0	0	0	0	0	0	0	0	0	0	0	0	0	0	0	0	0	0	0	0	0	0	0	0	0	0	0	0	0	0	0	0	2	0	0	0
zOTU_10044	0	0	0	0	0	0	0	0	0	0	0	0	0	0	0	0	0	0	0	0	0	0	0	0	0	0	0	0	0	0	0	0	0	0	0	0	0	0	0	0	0	0	0	0	0	0	0	0	0
zOTU_10045	0	0	0	0	0	0	0	0	1	0	0	0	0	0	0	0	0	0	0	0	0	0	0	0	0	0	0	0	0	0	0	0	0	0	0	0	0	0	0	0	0	0	0	0	0	0	0	0	0
zOTU_10046	0	0	0	0	0	0	0	0	0	0	0	0	0	0	0	0	0	0	0	0	0	0	0	0	0	0	0	0	0	0	0	0	0	0	0	0	0	0	0	0	0	0	0	0	0	0	0	0	0
zOTU_10047	0	0	0	0	0	0	0	0	0	0	0	0	0	0	0	0	0	0	0	0	0	0	0	0	0	0	0	0	0	0	0	0	0	0	0	0	0	0	0	0	0	0	0	1	0	0	0	0	0
zOTU_10048	0	0	0	0	0	0	0	0	0	0	0	0	0	0	0	0	0	0	0	0	0	0	0	0	0	0	0	0	0	0	0	0	0	0	0	0	0	0	0	0	0	0	0	0	0	0	0	0	0
zOTU_10049	0	0	0	0	0	0	0	0	0	0	0	0	0	0	0	0	0	0	0	0	0	0	1	0	0	0	0	0	0	1	0	0	0	0	0	0	0	0	0	0	0	0	0	0	0	0	0	0	0
zOTU_1005	0	0	7	0	0	5	5	0	0	0	0	0	0	0	0	0	0	0	0	0	0	3	0	0	0	2	0	0	0	0	0	0	44	0	0	0	0	0	0	0	0	0	0	0	0	0	0	0	0
zOTU_10050	0	0	0	0	0	0	0	0	0	0	0	0	0	0	0	0	0	0	0	0	0	0	0	0	0	0	0	0	0	0	0	0	0	0	0	0	0	0	0	0	0	0	0	0	0	0	1	0	0
zOTU_10051	0	0	0	0	0	0	0	0	0	0	0	0	0	0	0	0	0	0	0	0	0	0	0	0	0	0	0	0	0	0	0	0	0	0	0	0	0	0	0	0	0	0	0	0	0	0	0	0	0
zOTU_10052	0	0	0	0	0	0	0	0	0	0	0	0	0	0	0	0	0	0	0	0	0	0	0	0	0	0	0	0	0	0	0	0	0	0	0	0	0	0	0	0	0	0	0	0	0	0	0	0	0
zOTU_10053	0	0	0	0	0	0	0	0	0	0	0	0	0	0	0	0	0	0	4	0	0	0	0	0	0	0	0	0	0	0	0	0	0	0	0	0	0	0	0	0	0	0	0	0	0	0	0	0	0
zOTU_10054	0	0	0	0	0	0	0	0	0	0	0	0	0	0	0	0	0	0	0	0	0	0	0	0	0	0	0	0	0	0	0	0	0	0	0	0	0	1	0	0	0	0	0	0	0	0	1	0	0
zOTU_10055	0	0	0	0	0	0	0	0	0	0	0	0	0	0	0	0	0	0	0	0	0	0	0	0	0	0	0	0	0	0	0	0	0	0	0	0	0	0	0	0	0	0	0	0	0	0	0	0	0
zOTU_10056	0	0	0	0	0	0	0	0	0	0	0	0	0	0	0	0	0	0	0	1	0	0	0	0	0	0	0	0	0	0	0	0	0	0	0	0	0	0	0	0	0	0	0	0	0	0	0	0	0
zOTU_10057	0	0	0	0	0	0	0	0	0	0	0	0	0	0	0	0	0	0	0	0	0	0	0	0	0	1	0	0	0	0	0	0	0	0	0	3	0	0	0	0	0	0	0	0	0	0	0	0	0
zOTU_10058	0	0	0	1	0	0	0	0	0	0	0	0	0	0	0	0	0	0	0	0	0	0	0	0	0	0	0	0	0	0	0	0	0	0	0	0	0	0	0	0	0	0	0	0	0	0	0	0	0
zOTU_10059	0	0	0	0	0	0	0	0	0	0	0	0	0	0	0	0	0	0	0	0	0	0	0	0	0	0	0	0	0	0	0	0	0	0	0	0	0	0	0	0	0	0	0	0	0	0	0	0	0
zOTU_1006	0	0	0	0	0	0	0	0	0	0	0	0	0	26	1	0	3	0	14	0	0	0	0	26	0	0	1	0	1	0	13	0	0	0	0	0	0	0	0	0	292	1	0	0	0	0	0	0	0
zOTU_10060	0	0	0	0	0	0	0	0	0	0	0	0	0	0	0	0	0	0	0	0	0	0	0	0	0	0	0	0	0	0	0	0	0	0	0	0	0	0	0	0	0	0	0	0	0	0	0	0	0
zOTU_10061	0	0	0	0	0	0	0	0	0	0	0	0	0	0	0	0	0	0	0	0	0	0	0	0	0	0	0	0	0	0	0	0	0	0	0	0	0	0	0	0	0	0	0	0	0	0	0	0	0
zOTU_10062	0	0	0	0	0	0	0	0	0	0	0	0	0	0	0	0	0	0	0	0	1	0	0	0	0	0	0	0	0	0	0	0	0	0	0	0	0	0	2	0	0	0	0	0	0	0	0	3	0
zOTU_10063	0	0	0	0	0	0	0	0	0	0	0	0	0	0	0	0	0	0	0	0	0	0	0	0	0	0	0	0	0	0	0	0	0	0	0	0	0	0	0	0	0	0	0	1	0	0	0	0	0
zOTU_10064	0	0	0	0	0	0	0	0	0	0	0	0	0	0	0	0	0	0	0	0	0	0	0	0	0	0	0	0	0	0	0	0	0	0	0	0	0	0	0	0	0	0	0	0	0	0	0	0	0
zOTU_10065	0	0	0	0	0	0	0	0	0	0	0	0	0	0	0	0	0	0	0	0	0	0	0	0	0	0	0	0	0	0	0	0	0	0	0	0	0	0	0	0	0	1	0	0	0	0	0	0	0
zOTU_10066	0	0	0	0	0	1	0	0	0	0	0	0	0	0	0	2	0	0	0	0	0	0	0	0	1	0	0	0	0	1	0	1	0	1	0	0	0	0	0	0	0	0	0	0	0	0	0	0	0
zOTU_10067	0	0	0	0	0	0	0	0	0	0	0	0	0	0	0	0	0	0	1	0	0	0	0	0	0	0	0	0	0	0	0	0	0	0	0	0	0	0	0	0	1	0	0	0	0	0	0	0	0
zOTU_10068	0	0	0	0	0	0	0	0	0	0	0	0	0	0	0	0	0	0	2	0	0	0	0	0	0	0	0	0	0	0	0	0	0	0	0	0	0	0	0	0	0	0	0	0	0	0	0	0	0
zOTU_10069	0	0	0	0	0	0	0	0	0	0	0	0	0	0	0	0	0	0	0	0	0	0	0	3	0	0	0	0	0	0	0	0	0	1	0	0	0	0	0	0	0	0	0	0	0	0	0	0	0
zOTU_1007	0	0	0	0	0	0	0	0	0	0	0	0	0	33	0	2	5	20	0	1	3	0	0	30	1	0	1	8	0	0	3	7	0	0	0	0	0	1	0	1	0	2	0	0	0	0	0	4	3
zOTU_10070	0	0	0	0	0	0	0	0	0	1	0	0	0	0	0	0	0	0	0	0	0	0	0	0	0	0	0	0	0	0	0	0	0	0	1	0	0	0	0	0	0	0	0	0	0	0	0	0	0
zOTU_10071	0	0	0	0	0	0	0	0	0	0	0	0	0	0	0	0	0	0	0	0	0	0	0	0	0	0	0	0	1	0	0	0	0	0	0	0	0	0	0	0	0	0	0	0	0	0	0	0	0
zOTU_10072	0	0	0	0	0	0	0	0	0	0	0	0	0	0	0	0	0	0	0	0	0	0	0	0	0	0	0	0	0	0	0	0	0	0	0	0	0	0	0	0	0	0	0	0	0	0	0	0	0
zOTU_10073	0	0	0	0	0	0	0	0	0	0	0	0	0	0	0	0	0	0	0	0	0	0	0	0	0	0	0	0	0	0	3	0	0	0	0	0	0	0	1	0	0	0	0	0	0	0	0	0	0
zOTU_10074	0	0	0	0	1	0	0	0	0	0	0	0	0	0	0	0	0	0	0	0	0	0	0	0	0	0	0	0	0	0	0	0	0	0	0	0	0	0	0	0	0	0	0	0	0	0	0	0	0
zOTU_10075	0	0	0	0	0	0	0	0	0	0	0	0	0	0	0	0	0	0	0	0	0	0	0	0	0	0	0	0	0	0	0	0	0	0	0	0	0	0	0	0	0	0	0	0	0	0	0	0	0
zOTU_10076	0	0	0	0	0	0	0	0	0	0	0	1	0	0	0	0	0	0	0	1	0	0	0	0	0	0	0	0	0	0	0	0	0	0	0	0	0	0	0	0	0	0	0	0	0	0	0	0	0
zOTU_10077	0	0	0	0	0	0	0	0	0	0	0	0	0	0	0	0	0	0	0	0	0	0	0	0	0	0	0	0	0	0	0	0	0	0	0	0	0	0	0	0	0	0	0	0	0	0	0	0	0
zOTU_10078	0	0	0	0	0	0	0	0	0	0	0	0	0	0	0	0	0	0	0	0	0	0	0	0	0	0	0	0	0	0	0	0	0	0	0	0	0	0	0	0	0	0	0	0	0	0	0	0	0
zOTU_10079	0	0	0	0	0	0	0	0	0	0	0	0	0	0	0	0	0	0	0	0	0	0	0	0	0	0	0	0	0	0	0	0	0	0	0	0	0	0	0	0	0	0	0	0	0	0	0	0	0
zOTU_1008	3	2	51	23	6	0	0	0	0	7	27	0	1	4	1	9	6	4	0	1	0	18	16	0	0	8	0	2	0	0	0	8	30	0	0	4	0	0	0	1	0	0	0	0	0	8	0	0	9
zOTU_10080	0	0	0	0	0	0	0	0	0	0	0	0	0	0	0	0	0	1	1	0	0	0	0	0	0	0	0	0	0	0	0	0	0	0	0	0	0	0	0	0	0	0	0	0	0	0	0	0	0
zOTU_10081	0	0	0	0	0	0	0	0	0	0	0	0	0	0	0	0	0	0	0	0	0	0	0	0	0	0	0	0	0	0	0	0	0	0	0	0	0	0	0	0	0	0	0	0	0	0	0	0	0
zOTU_10082	0	0	0	0	0	0	0	0	0	0	0	0	0	0	0	0	0	0	0	0	0	0	0	0	0	0	0	0	0	0	0	0	0	0	0	0	0	0	0	0	0	0	0	0	0	0	0	0	0
zOTU_10083	0	0	0	2	0	0	0	0	0	0	0	0	0	0	0	0	0	0	0	0	0	0	0	0	0	0	0	0	0	0	0	0	0	0	0	0	0	0	0	0	0	0	0	0	0	0	0	0	0
zOTU_10084	0	0	0	0	0	0	0	0	0	0	0	0	0	0	0	0	0	0	0	0	0	0	0	3	0	0	0	0	0	0	0	0	0	0	0	0	0	0	0	0	0	0	0	0	0	0	0	0	0
zOTU_10085	0	0	0	0	0	0	0	0	0	0	0	0	0	0	0	0	0	0	0	0	0	0	0	0	0	0	0	0	0	0	0	0	0	0	0	0	0	0	0	0	0	0	0	0	0	0	0	0	0
zOTU_10086	0	0	0	0	0	0	0	0	0	0	0	0	0	0	0	0	5	2	0	0	0	0	0	0	0	0	0	0	0	0	0	0	0	0	1	0	0	0	0	0	0	0	0	0	0	0	0	0	0
zOTU_10087	0	0	0	0	0	0	0	0	0	0	0	0	0	0	0	0	0	0	0	0	0	0	0	0	0	0	0	0	0	0	1	0	0	0	0	0	0	0	0	0	0	0	0	0	0	0	0	0	0
zOTU_10089	0	0	0	0	0	0	0	0	0	0	0	0	0	0	0	0	0	0	0	0	0	0	0	0	0	0	0	0	0	0	0	0	0	0	0	0	0	0	0	0	0	0	0	0	0	0	0	0	0
zOTU_1009	0	0	0	0	0	0	0	0	13	6	4	8	101	0	0	0	0	14	0	13	0	0	0	1	0	0	1	11	5	0	0	0	0	0	0	145	0	1	0	0	0	0	0	2	23	0	0	1	0
zOTU_10090	0	0	0	0	0	0	0	0	0	0	0	0	0	0	0	0	0	0	0	0	0	0	0	0	0	0	0	0	0	0	0	0	0	0	0	0	0	0	0	0	0	0	0	0	0	0	0	0	0
zOTU_10091	0	0	0	0	0	0	0	0	0	0	0	0	0	0	0	0	0	0	0	0	0	0	0	0	0	0	0	0	0	0	0	0	0	0	0	0	0	0	0	0	0	0	0	0	0	0	0	0	0
zOTU_10092	0	0	0	0	0	0	0	0	0	0	0	0	0	0	0	0	0	0	0	0	0	0	0	0	0	0	0	0	0	0	0	0	0	0	0	0	0	0	0	0	0	0	0	0	0	0	0	0	0
zOTU_10093	0	0	0	0	0	0	0	0	0	0	0	0	0	0	0	0	0	0	0	0	0	0	0	0	0	0	0	0	0	0	0	0	0	0	0	0	0	0	0	0	0	0	0	0	0	0	0	0	0
zOTU_10094	0	0	0	0	0	0	0	0	0	0	0	0	0	0	0	0	0	0	0	0	0	0	0	0	0	0	0	0	0	0	0	0	0	0	0	0	0	0	0	0	0	0	0	0	0	0	0	0	0
zOTU_10095	0	0	0	0	0	0	0	0	0	0	0	0	0	0	0	0	0	0	0	0	0	0	0	0	0	0	0	0	0	0	0	0	0	0	0	0	0	0	0	0	0	0	0	0	0	0	0	0	0
zOTU_10096	0	0	0	0	0	0	0	0	0	0	0	0	0	0	0	0	4	1	0	0	0	0	0	0	0	0	0	0	0	0	0	0	0	0	3	0	0	0	0	0	0	0	0	0	0	0	0	0	0
zOTU_10097	0	0	0	0	0	1	0	0	0	0	0	0	0	0	0	0	0	0	0	0	0	0	0	0	0	0	0	0	0	0	0	0	0	0	0	0	0	0	0	0	0	0	0	0	0	0	0	0	0
zOTU_10098	0	0	0	0	0	0	0	0	0	0	0	0	0	0	0	0	0	0	0	0	0	0	0	0	0	0	0	0	0	0	0	0	0	0	0	0	0	0	0	0	0	0	0	0	0	0	0	0	0
zOTU_10099	0	0	0	0	0	0	0	0	0	0	0	0	0	0	0	0	0	0	0	0	0	0	0	0	0	0	0	0	0	0	0	0	0	0	0	0	0	0	0	0	0	0	0	0	0	0	0	0	0
zOTU_101	0	0	0	2	54	0	0	11	22	25	4	45	58	194	115	54	51	311	212	52	29	89	189	141	73	16	23	87	30	87	416	72	3	275	10	6	1	11	216	15	211	73	0	21	1	86	68	144	125
zOTU_1010	0	0	0	0	0	0	0	9	2	3	0	4	0	0	89	1	0	6	129	0	0	0	0	2	9	4	0	33	0	3	178	0	0	1	2	0	0	0	1	0	1	1	0	3	0	4	0	0	0
zOTU_10100	0	0	0	0	0	0	0	0	0	0	0	0	0	0	0	0	7	2	0	0	0	0	0	0	0	0	0	0	0	0	0	0	0	0	0	0	0	0	0	0	0	0	0	0	0	0	0	0	0
zOTU_10101	0	0	0	0	0	0	0	0	0	0	0	0	0	0	0	0	0	0	0	0	0	0	0	0	0	0	0	0	0	0	0	0	0	0	0	0	0	0	0	0	0	0	0	0	0	0	0	0	0
zOTU_10102	0	0	0	0	3	0	0	0	0	0	0	0	0	0	0	0	0	0	0	0	0	3	0	0	0	0	0	0	0	0	0	0	1	0	0	0	0	0	0	0	0	0	0	0	0	0	0	0	0
zOTU_10103	0	0	0	0	0	0	0	0	0	0	0	0	0	0	0	0	0	0	0	0	0	0	0	0	0	0	0	0	0	0	0	0	0	0	0	0	0	0	0	0	0	0	0	0	0	0	0	0	0
zOTU_10104	0	0	0	0	0	0	0	0	0	0	0	0	0	0	0	0	1	0	0	0	0	0	0	1	0	0	0	0	0	2	0	0	0	0	0	0	0	0	0	0	0	0	0	0	0	0	0	0	0
zOTU_10106	0	0	0	0	0	0	0	0	0	0	0	0	0	0	0	0	0	0	0	0	0	0	0	0	0	0	0	0	0	1	0	0	0	0	0	0	0	0	0	0	0	0	0	0	0	0	0	0	1
zOTU_10107	0	0	1	0	0	0	0	0	0	0	0	0	0	0	0	0	0	0	0	0	0	0	0	0	0	0	0	0	0	0	0	0	0	0	0	0	0	0	0	0	0	0	0	0	0	0	0	0	0
zOTU_10108	0	0	0	0	0	0	0	0	0	0	0	0	0	0	0	0	0	0	0	0	0	0	0	0	0	0	0	0	0	0	0	0	0	0	0	0	0	0	0	0	0	0	0	0	0	0	0	0	0
zOTU_10109	0	0	0	0	0	0	0	0	0	0	0	0	0	0	0	0	0	0	0	0	0	0	0	0	0	0	0	0	0	0	0	0	0	0	0	0	0	0	0	0	0	0	0	0	0	0	0	0	0
zOTU_1011	0	0	0	15	0	3	0	9	1	3	6	4	0	0	0	0	25	16	35	9	0	1	0	13	21	1	3	14	7	0	0	0	12	0	6	0	0	0	0	0	0	39	0	2	0	7	8	26	3
zOTU_10110	0	0	1	0	0	0	0	0	0	0	0	0	0	0	0	0	0	0	0	0	0	0	0	0	0	0	0	0	0	0	0	0	0	0	0	0	0	0	0	0	0	0	0	1	0	0	0	0	0
zOTU_10111	0	0	0	0	0	0	0	0	0	0	0	0	0	0	0	0	0	0	0	0	0	0	0	0	0	0	0	0	0	0	0	0	0	0	0	0	0	0	0	0	0	0	0	0	0	0	0	0	0
zOTU_10112	0	0	0	0	0	0	0	0	0	0	0	0	0	0	0	0	0	0	0	0	0	0	0	0	0	0	0	0	0	0	0	0	0	0	0	0	0	0	0	0	0	0	0	0	0	0	0	0	0
zOTU_10113	0	0	0	0	0	0	0	0	0	0	0	0	0	0	0	0	0	0	0	0	0	0	0	0	0	0	0	0	0	0	0	0	0	0	0	0	0	0	0	0	0	0	0	0	0	0	0	0	0
zOTU_10114	0	0	0	0	0	0	0	0	0	0	0	0	0	0	0	0	0	0	0	0	0	0	0	1	0	0	0	0	0	0	0	0	0	0	0	0	0	0	0	0	0	0	0	0	0	0	0	0	0
zOTU_10115	0	0	0	0	0	0	0	0	0	0	0	0	0	0	0	0	0	0	0	0	0	0	0	0	0	0	0	0	0	0	0	0	0	0	0	0	0	0	0	0	0	0	0	0	0	0	0	5	0
zOTU_10116	0	0	0	0	0	0	0	0	0	0	0	0	0	0	0	0	0	0	0	0	0	0	0	0	0	0	0	0	0	0	0	0	0	0	0	0	0	0	0	0	0	0	0	0	0	0	0	0	0
zOTU_10117	0	0	0	0	0	0	0	0	0	0	0	0	0	2	0	1	0	0	0	0	0	0	0	0	0	0	0	0	0	0	0	3	0	0	0	0	0	0	1	0	0	0	0	0	0	0	0	0	0
zOTU_10118	0	0	0	0	0	0	0	0	0	0	0	0	0	4	0	0	0	1	0	0	0	0	0	0	0	0	0	0	0	0	0	0	0	0	0	0	0	0	0	0	0	0	0	0	0	0	0	0	0
zOTU_10119	0	0	0	0	0	0	0	0	0	0	0	0	0	0	0	0	0	0	0	0	0	0	0	0	0	0	0	0	0	1	0	0	0	0	0	0	0	0	0	0	0	0	0	0	0	0	0	0	0
zOTU_1012	0	0	0	0	0	0	0	0	2	0	0	0	1	2	11	6	14	1	10	0	0	0	7	30	6	0	6	0	0	0	8	94	0	0	0	0	0	0	3	3	53	46	0	4	0	4	7	4	41
zOTU_10120	0	0	0	0	0	0	0	0	0	0	0	0	0	0	0	0	0	0	0	0	0	0	0	0	0	0	0	0	0	0	0	0	0	0	0	0	0	0	0	0	0	0	0	0	0	0	0	0	0
zOTU_10121	0	0	0	0	0	0	0	0	0	0	0	0	0	0	0	0	0	0	0	0	0	0	0	0	0	0	0	0	0	0	0	0	0	0	0	0	0	0	0	0	0	0	0	0	0	0	0	0	0
zOTU_10122	0	0	0	0	0	0	0	0	0	0	0	0	0	0	0	0	0	0	0	0	0	0	0	0	0	0	0	0	0	0	0	0	0	0	0	0	0	0	0	0	0	0	0	1	0	0	0	0	0
zOTU_10123	0	0	0	0	0	0	0	0	0	0	0	0	0	0	0	0	0	0	0	0	0	0	0	0	0	0	0	0	0	0	0	0	0	0	0	0	0	1	0	0	0	0	0	0	0	0	0	0	0
zOTU_10124	0	0	0	0	0	0	0	0	0	0	0	0	0	0	0	0	0	0	0	0	0	0	0	0	0	0	0	0	0	0	0	0	0	0	0	0	0	0	0	0	2	0	0	0	0	0	0	0	0
zOTU_10125	0	0	0	0	0	0	0	0	0	0	0	0	0	0	0	0	0	0	0	0	0	0	0	0	0	0	0	0	0	0	0	0	0	0	0	0	0	0	0	0	0	0	0	0	0	0	0	0	0
zOTU_10126	0	0	0	0	0	0	0	0	0	0	0	0	0	0	0	0	0	0	0	0	0	4	0	0	0	0	0	0	0	0	0	0	0	0	0	0	0	0	0	0	0	0	0	0	0	0	0	0	0
zOTU_10127	0	0	0	0	0	0	0	0	0	0	0	0	0	0	0	0	0	0	0	0	0	0	0	3	0	0	0	0	0	0	0	0	0	0	0	0	0	0	0	0	0	0	0	0	0	0	0	0	0
zOTU_10128	0	0	0	0	0	0	0	0	0	0	0	0	0	0	0	0	0	0	0	0	0	0	0	0	0	0	0	0	0	0	0	0	0	0	0	0	0	0	0	0	0	0	0	0	0	0	0	0	0
zOTU_10129	0	0	0	0	0	0	0	0	0	0	0	0	0	0	0	0	0	0	0	0	0	0	0	0	0	0	0	0	0	0	0	0	0	0	0	0	0	0	0	0	0	0	0	0	0	0	0	0	0
zOTU_1013	0	0	0	0	0	0	0	0	0	0	0	0	15	4	1	19	0	0	0	0	51	0	1	3	24	0	0	0	0	9	20	7	0	26	13	0	0	0	1	7	0	12	0	2	0	0	11	21	7
zOTU_10130	0	0	0	0	0	0	0	0	0	0	0	0	0	0	0	0	0	0	0	0	0	0	0	0	0	0	0	0	0	0	0	0	0	0	0	0	0	0	0	0	0	0	0	0	0	0	0	0	0
zOTU_10131	0	0	0	0	0	0	0	0	0	0	0	0	0	0	0	0	0	0	0	0	0	0	0	0	0	0	0	0	0	0	0	0	0	0	0	0	0	0	0	0	0	0	0	0	0	0	0	0	0
zOTU_10132	0	0	0	0	0	0	0	0	0	0	0	0	0	0	0	0	0	0	0	0	0	0	0	0	0	0	0	0	0	0	0	0	0	0	0	0	0	0	0	0	0	0	0	0	0	0	0	0	0
zOTU_10133	0	0	0	0	0	0	0	0	0	0	0	0	0	0	0	2	0	0	0	0	0	0	0	0	0	0	0	0	0	0	0	0	0	0	0	0	0	0	0	0	0	0	0	0	0	0	1	0	1
zOTU_10134	0	0	0	0	0	0	0	0	0	0	0	0	0	0	0	0	0	0	0	0	0	0	0	0	0	0	1	0	0	0	0	0	0	0	0	0	0	0	0	0	0	0	0	0	0	0	0	0	0
zOTU_10135	0	0	0	0	0	0	0	0	0	0	0	0	0	0	0	0	0	0	0	0	0	0	0	0	0	0	0	0	0	0	0	0	0	0	0	0	0	0	0	0	0	0	0	0	0	0	0	0	0
zOTU_10136	0	0	0	0	0	0	0	0	0	0	0	0	0	0	0	0	0	0	0	0	0	0	0	0	0	0	0	0	0	0	0	0	0	0	0	0	0	0	0	0	0	2	0	0	0	0	1	0	0
zOTU_10137	0	0	0	0	0	0	0	0	0	0	0	0	0	0	0	0	0	0	0	0	0	0	0	0	0	0	0	0	0	0	0	0	0	0	0	0	0	0	0	0	0	0	0	0	0	0	0	0	0
zOTU_10138	0	0	0	0	0	0	0	0	0	0	0	0	0	0	0	0	0	0	0	0	0	0	0	0	0	0	0	0	0	0	0	0	0	0	0	0	0	0	0	0	0	0	0	0	0	0	0	0	0
zOTU_10139	0	0	0	0	0	0	0	0	0	0	0	0	0	0	0	0	0	0	0	0	0	0	0	0	0	0	0	0	0	0	0	0	0	0	0	0	0	0	0	0	0	0	0	0	0	0	0	0	0
zOTU_1014	0	0	0	0	0	0	0	0	0	0	0	0	0	0	1	0	0	0	0	0	0	0	0	0	0	0	0	0	0	0	0	0	0	0	0	0	0	0	0	0	0	0	0	0	0	0	0	0	0
zOTU_10140	0	0	0	0	0	0	0	0	0	0	0	0	0	0	0	0	0	0	0	0	0	0	0	0	0	0	0	0	0	0	0	0	0	0	0	0	0	0	0	0	0	0	0	0	0	0	0	0	0
zOTU_10141	0	0	0	0	0	0	0	0	0	0	0	0	0	0	0	0	0	0	0	0	0	0	0	0	0	0	0	0	0	0	0	0	0	0	0	0	0	0	0	0	0	0	0	0	0	0	0	0	0
zOTU_10142	0	0	0	0	0	0	0	0	0	0	0	0	0	0	0	0	0	0	1	0	0	0	0	0	0	0	0	0	0	0	0	0	0	0	0	0	0	0	0	0	0	0	0	0	0	1	0	0	0
zOTU_10143	0	0	0	0	0	0	0	0	0	0	0	0	0	0	0	0	0	0	0	0	0	0	0	0	0	0	0	0	0	0	0	0	0	0	0	0	0	0	0	0	0	0	0	0	0	0	0	0	0
zOTU_10144	0	0	0	0	0	0	0	0	0	0	0	0	0	0	0	0	0	0	0	0	0	0	0	0	0	0	0	0	0	0	0	0	0	0	0	0	0	0	0	0	0	0	4	0	0	0	0	0	0
zOTU_10145	0	0	0	0	0	0	0	0	0	0	0	0	0	0	0	0	0	0	0	0	0	0	0	0	0	0	1	0	0	0	0	0	0	0	0	0	0	0	0	0	0	0	0	0	0	0	0	0	0
zOTU_10146	0	0	0	0	0	0	0	0	0	0	0	0	0	0	0	0	0	0	0	0	0	0	0	0	0	0	0	0	0	0	0	0	0	0	0	0	0	0	0	0	0	0	0	0	0	0	0	0	0
zOTU_10147	0	0	0	0	0	0	0	0	0	0	0	0	0	0	0	0	0	0	0	0	0	0	0	1	0	0	0	0	0	0	0	0	0	0	0	0	0	0	0	0	0	0	0	0	0	0	0	0	0
zOTU_10148	0	0	0	0	0	0	0	0	0	0	0	0	0	0	0	0	0	0	0	0	0	0	0	0	0	0	0	0	0	0	0	0	0	0	0	0	0	0	0	0	1	0	0	0	0	0	0	0	0
zOTU_10149	0	0	0	0	0	0	0	0	0	0	0	0	0	0	0	0	0	0	0	0	0	0	0	0	0	0	0	0	0	0	0	0	0	0	0	0	0	0	0	0	0	0	0	0	0	0	0	0	0
zOTU_1015	0	0	0	0	0	0	0	0	0	0	1	2	70	2	3	43	0	0	0	0	54	0	0	1	28	0	0	1	0	12	2	14	1	68	0	0	0	0	2	6	2	4	0	0	0	0	1	23	95
zOTU_10150	0	0	0	0	0	0	0	0	0	0	0	0	0	0	0	0	1	0	0	0	0	0	0	0	0	0	0	0	0	1	1	0	0	0	0	0	0	0	0	0	0	0	0	0	0	0	0	0	0
zOTU_10151	0	0	0	0	0	0	0	0	0	0	0	0	0	0	0	0	0	1	0	0	0	0	0	0	0	0	0	0	0	0	0	0	0	0	0	0	0	0	0	0	0	0	0	0	0	0	0	0	0
zOTU_10152	0	0	0	0	0	0	0	0	0	0	0	0	0	0	0	0	0	0	0	0	0	0	0	0	0	0	0	0	0	0	0	0	0	0	0	0	0	0	0	0	0	0	0	0	0	0	0	0	0
zOTU_10153	0	0	0	0	0	0	0	0	0	0	0	0	0	0	0	0	0	0	0	1	0	0	0	0	0	0	0	0	0	0	0	0	0	0	0	0	0	0	0	0	0	0	0	0	0	0	0	0	0
zOTU_10154	0	0	0	0	0	0	0	0	0	0	0	0	0	0	0	0	0	0	0	0	0	0	0	1	1	0	0	0	0	0	0	0	0	0	0	0	0	0	0	0	0	0	0	0	0	0	0	1	0
zOTU_10155	0	0	0	0	0	0	0	0	0	0	0	0	0	0	0	0	0	0	0	0	0	0	0	0	0	0	0	0	0	0	0	0	0	0	0	0	0	0	0	0	0	0	0	0	0	0	0	0	0
zOTU_10156	0	0	0	0	0	0	0	0	0	0	0	0	0	0	0	0	0	0	0	0	0	0	0	0	2	0	0	0	0	0	0	0	0	1	0	0	0	0	0	0	0	2	0	0	0	0	0	0	0
zOTU_10157	0	0	0	0	0	0	0	0	0	0	0	0	0	0	0	0	0	0	0	0	0	0	1	0	0	0	0	0	0	0	0	0	0	0	0	0	0	0	0	0	0	0	0	0	0	0	0	0	0
zOTU_10158	0	0	0	0	0	0	0	0	0	0	0	0	0	0	0	0	2	0	0	0	0	0	0	0	0	0	0	0	0	0	0	0	0	0	0	0	0	0	0	0	0	0	0	0	0	0	0	0	0
zOTU_10159	0	0	0	0	0	0	0	0	0	0	0	0	0	0	0	0	0	0	0	0	0	0	0	0	0	0	0	0	0	0	0	0	0	0	0	0	0	0	0	0	0	0	0	0	0	0	0	0	0
zOTU_1016	0	0	0	0	0	0	0	0	0	0	0	0	9	12	0	4	12	2	0	0	4	0	0	4	86	2	4	0	2	14	11	0	0	199	3	3	0	1	2	3	21	24	0	1	0	4	16	4	65
zOTU_10160	0	0	0	0	0	0	0	0	0	0	0	0	0	0	0	0	0	0	0	0	0	0	0	0	0	0	0	0	0	0	0	0	0	0	0	0	0	0	0	0	0	0	0	0	0	0	0	0	0
zOTU_10161	0	0	0	0	0	0	0	0	0	0	0	0	0	0	0	0	0	0	0	0	0	0	0	0	0	0	0	0	0	0	0	0	0	0	0	0	0	0	0	0	0	0	0	0	0	0	0	0	0
zOTU_10162	0	0	0	0	0	0	0	0	0	0	0	0	0	0	0	0	0	0	0	0	0	0	0	0	0	0	0	0	0	0	0	0	0	0	0	0	0	0	0	0	1	0	0	0	0	0	0	0	0
zOTU_10163	0	0	1	0	0	0	0	0	0	0	0	0	0	0	0	0	0	0	0	0	0	0	0	0	0	0	0	0	0	0	0	0	0	0	0	0	0	0	0	0	0	0	0	0	0	0	0	0	0
zOTU_10164	0	0	0	0	0	0	0	0	0	0	0	0	0	0	0	0	0	0	0	0	0	0	0	0	0	1	0	0	0	0	0	0	0	0	0	0	0	0	0	0	0	0	0	0	0	0	0	0	0
zOTU_10165	0	0	0	0	0	0	0	0	0	0	0	0	0	0	0	0	0	0	0	0	0	0	0	0	0	0	0	0	0	0	0	0	0	0	0	0	0	0	0	0	0	0	0	0	0	0	0	0	0
zOTU_10166	0	0	0	0	0	0	0	0	0	0	0	0	0	0	0	1	0	0	0	0	0	0	0	0	0	0	0	0	0	0	0	0	0	0	0	0	0	0	0	1	0	0	0	0	0	0	0	0	0
zOTU_10167	0	1	0	0	0	0	0	0	0	0	1	0	0	0	0	0	0	1	0	0	0	0	0	0	0	0	0	0	0	0	0	0	0	0	0	1	0	0	0	0	0	0	0	0	0	0	0	0	0
zOTU_10168	0	0	0	0	0	0	0	0	0	0	0	0	0	0	0	0	0	0	0	0	0	0	0	0	0	0	0	0	0	0	0	0	0	0	0	0	0	0	0	0	0	0	0	0	0	0	3	0	0
zOTU_10169	0	0	0	0	0	0	0	0	0	0	0	0	0	0	0	0	0	0	0	0	0	0	0	0	0	0	0	0	0	0	0	0	0	0	0	0	0	0	0	0	0	0	0	0	0	0	2	0	0
zOTU_1017	12	0	0	0	0	0	0	0	0	0	0	0	0	0	0	0	0	0	0	0	0	0	0	0	0	0	0	0	0	0	0	0	1	0	0	0	0	1	0	0	0	1	0	0	0	0	0	0	0
zOTU_10170	0	0	0	0	0	0	0	0	0	0	0	0	0	0	0	0	1	0	0	0	0	0	0	0	0	0	0	0	0	0	0	0	0	0	0	0	0	0	0	0	0	0	0	0	0	1	0	0	0
zOTU_10171	0	0	0	0	0	0	0	2	0	0	0	0	0	0	0	0	0	0	0	0	0	0	0	0	0	0	0	0	0	0	0	0	0	0	0	0	0	0	0	0	0	0	0	0	0	0	0	0	0
zOTU_10172	0	0	0	0	0	0	0	0	0	0	0	0	0	0	0	0	0	0	0	1	0	0	0	0	0	0	0	0	0	0	0	0	0	0	0	0	0	0	0	0	0	0	0	0	0	0	0	0	0
zOTU_10173	0	0	0	0	0	0	0	2	0	0	0	0	0	0	0	0	0	0	0	0	0	0	0	0	0	0	0	0	0	0	0	0	0	0	0	0	0	0	0	0	0	0	0	0	0	0	0	0	0
zOTU_10174	0	0	0	0	0	0	0	0	0	0	0	0	0	0	0	0	0	0	0	0	0	0	0	0	0	0	0	0	0	0	0	0	0	0	0	0	0	0	0	0	0	0	0	0	0	1	0	0	0
zOTU_10175	0	0	0	0	0	0	0	0	0	0	0	0	0	0	0	0	0	0	0	0	0	0	0	0	0	0	0	0	0	0	0	0	0	0	0	0	0	0	0	0	0	0	0	0	0	0	0	0	0
zOTU_10176	0	0	0	0	0	0	0	0	0	0	0	0	0	0	0	0	0	0	0	0	0	0	0	0	0	0	0	0	0	0	0	0	0	0	0	0	0	0	0	0	0	0	0	0	0	0	0	0	0
zOTU_10177	0	0	0	0	0	0	0	0	0	0	0	0	0	0	0	0	0	0	0	0	0	0	0	0	0	0	0	0	2	0	0	0	1	0	0	0	1	1	0	0	0	0	0	0	0	0	0	0	0
zOTU_10178	0	0	0	0	0	0	0	0	0	0	0	0	0	0	0	0	0	0	2	0	0	0	0	0	0	0	0	0	1	0	0	0	0	0	0	0	0	0	0	0	0	0	0	0	0	0	0	0	0
zOTU_10179	0	0	0	0	0	0	0	0	0	0	0	0	0	0	0	0	0	0	0	0	0	0	0	0	0	0	0	0	0	0	1	0	0	0	0	0	0	0	0	0	0	0	0	0	0	0	0	0	0
zOTU_1018	0	0	0	0	0	0	0	0	0	0	0	43	0	0	0	0	32	0	0	0	0	0	0	0	0	0	0	0	0	0	0	0	0	0	0	0	0	0	0	0	0	0	0	0	0	0	0	0	0
zOTU_10180	0	0	0	0	0	0	0	0	0	0	0	0	0	0	0	0	0	1	0	0	0	0	0	0	0	1	0	0	0	0	0	0	0	0	0	0	0	0	0	0	0	0	0	0	0	0	0	0	0
zOTU_10181	0	0	0	0	0	0	0	0	0	0	0	0	0	0	0	0	1	1	0	0	0	0	0	0	0	0	0	0	0	0	0	1	0	0	0	0	0	0	0	0	0	0	0	0	0	0	0	0	0
zOTU_10182	0	0	0	0	0	0	0	0	0	0	0	0	0	0	0	0	0	0	0	0	0	0	0	0	0	0	0	0	0	0	0	0	0	0	0	0	0	0	0	0	0	0	0	0	0	1	0	0	0
zOTU_10183	0	0	0	0	0	0	0	0	0	0	0	0	0	1	0	0	0	0	0	0	0	0	0	0	0	0	0	0	0	1	0	0	0	0	0	0	0	0	0	0	1	0	0	0	0	0	0	0	1
zOTU_10184	0	0	0	0	0	0	0	0	0	0	0	0	0	0	0	0	0	0	0	0	0	0	0	0	0	0	0	0	0	0	0	0	0	0	0	0	0	0	0	0	0	0	0	0	0	0	0	0	0
zOTU_10185	0	0	0	0	0	0	0	0	0	0	0	0	0	0	0	2	0	0	0	0	0	0	1	0	0	0	0	0	0	0	0	2	0	0	0	0	0	0	0	0	0	0	0	0	0	0	0	0	2
zOTU_10186	0	0	0	0	0	0	0	0	0	0	0	0	0	0	0	0	0	0	0	0	0	0	0	0	0	0	0	0	0	0	0	0	0	0	0	0	0	0	0	0	0	0	0	0	0	0	0	0	0
zOTU_10187	0	0	0	0	0	0	0	0	0	0	0	0	0	0	0	0	0	1	0	0	0	2	0	0	0	0	0	0	0	0	0	0	0	0	0	0	0	0	0	0	0	0	0	0	0	0	0	0	0
zOTU_10188	0	0	0	0	0	0	0	0	0	0	0	1	0	0	0	0	0	0	0	0	0	0	0	0	0	0	0	0	0	0	0	0	0	0	0	0	0	0	0	0	0	0	0	0	0	0	0	0	0
zOTU_10189	0	0	0	0	0	0	0	0	0	0	0	0	0	0	0	0	0	0	0	0	0	0	0	0	0	0	0	0	1	0	0	0	0	0	0	0	0	0	0	0	0	0	0	2	0	0	0	0	0
zOTU_1019	0	0	0	0	1	0	0	1	0	0	7	0	0	14	5	7	1	2	11	1	19	0	1	25	12	5	0	0	0	12	12	11	0	97	1	1	1	1	6	16	30	14	0	0	0	8	15	37	38
zOTU_10190	0	0	0	0	0	0	0	0	0	0	0	0	0	0	0	0	0	0	0	0	0	0	0	0	1	0	0	0	0	0	0	0	0	1	0	0	0	0	0	0	0	0	0	0	0	0	0	1	0
zOTU_10191	0	0	0	0	0	0	0	0	0	0	0	0	0	0	0	0	0	0	1	0	0	0	0	0	0	0	0	0	0	0	0	0	0	0	0	0	0	0	0	0	0	0	0	0	0	0	0	0	0
zOTU_10192	0	0	0	0	0	0	0	0	0	0	0	0	8	0	0	0	0	0	0	0	0	0	0	0	0	0	0	0	0	0	0	0	0	0	0	0	0	0	0	0	0	0	0	0	0	0	0	0	0
zOTU_10193	0	0	0	0	0	0	0	0	0	0	0	2	0	0	0	0	0	2	1	0	0	0	0	0	0	0	0	1	0	0	0	0	0	0	0	2	0	0	0	0	0	0	0	0	0	0	0	0	0
zOTU_10194	0	0	0	0	0	0	0	0	0	1	0	0	0	0	0	0	0	0	0	0	0	0	0	0	0	0	0	0	0	0	0	0	0	0	0	0	0	0	0	0	0	0	0	0	0	0	0	0	0
zOTU_10195	0	0	0	0	0	0	0	0	0	0	0	0	0	1	0	0	0	0	0	0	0	0	0	0	0	0	0	0	0	0	0	0	0	0	0	0	0	0	0	0	0	0	0	0	0	0	0	0	0
zOTU_10196	0	0	0	0	0	0	0	0	0	0	0	0	0	0	0	0	0	0	0	0	0	0	0	0	0	0	0	0	0	0	0	0	0	1	0	0	0	0	0	0	0	0	0	0	0	0	0	0	0
zOTU_10197	0	0	0	0	0	0	0	0	0	0	0	0	0	1	0	0	0	0	3	0	0	0	0	0	0	0	0	0	0	0	0	0	0	0	0	0	0	0	0	0	0	0	0	0	0	0	0	0	0
zOTU_10198	0	0	0	0	0	0	0	0	0	0	0	0	0	0	0	0	1	0	0	0	0	0	0	0	0	0	0	0	0	0	0	0	0	0	0	0	0	0	0	0	0	0	0	0	0	0	0	0	0
zOTU_10199	0	0	0	0	0	0	0	0	0	0	0	0	0	0	0	0	0	0	0	0	0	0	0	0	0	0	0	0	0	0	0	0	0	0	0	0	0	0	0	0	0	0	0	0	0	0	0	0	0
zOTU_102	0	0	0	0	0	0	0	903	370	131	0	69	0	2	2	7	252	0	17	51	0	0	2	1	1	6	1072	53	28	27	0	7	0	0	92	2	546	428	1	0	0	2	0	92	13	31	100	0	0
zOTU_1020	0	0	0	0	0	0	0	0	0	8	0	0	0	0	0	0	0	3	160	3	0	0	0	0	0	0	1	40	1	27	2	0	0	9	22	0	0	0	0	0	15	37	0	2	0	9	0	0	0
zOTU_10200	0	0	0	0	0	0	0	0	0	0	0	0	0	0	0	0	0	0	0	0	0	0	0	0	0	0	0	0	0	0	0	0	0	0	2	0	0	0	0	0	0	0	0	0	0	0	0	0	0
zOTU_10201	0	0	0	0	0	0	0	0	0	0	0	0	0	0	0	0	0	0	0	0	2	0	0	0	0	0	0	0	0	0	0	0	0	0	0	1	0	0	0	1	0	0	0	0	0	0	0	0	0
zOTU_10202	0	0	0	0	0	0	0	0	0	0	0	0	0	0	0	0	0	0	0	0	0	0	0	0	2	0	0	0	0	0	1	0	0	0	0	0	0	0	0	0	0	0	0	0	0	0	0	2	1
zOTU_10203	0	0	0	0	0	0	0	0	0	0	0	0	0	0	0	0	0	0	0	0	0	0	0	0	0	0	0	0	0	0	0	0	0	0	0	0	0	0	0	0	0	0	0	0	0	0	0	0	0
zOTU_10204	0	0	0	0	0	0	0	0	0	0	0	0	0	0	0	0	0	0	0	0	0	0	0	0	0	0	0	0	0	0	0	0	0	0	4	0	0	0	0	0	0	0	0	0	0	0	0	0	0
zOTU_10205	0	0	0	0	0	0	0	0	0	0	0	0	0	0	0	0	0	0	0	0	0	0	0	0	0	0	0	0	0	0	0	0	0	0	0	0	0	0	0	0	0	0	0	0	0	0	0	0	0
zOTU_10206	0	0	0	0	0	0	0	0	0	0	0	0	0	0	0	1	1	0	1	0	0	0	0	0	0	0	0	0	0	0	0	0	0	0	0	0	0	0	0	0	0	0	0	0	0	0	0	0	0
zOTU_10207	0	0	0	0	0	0	0	0	0	0	0	0	0	0	0	0	0	0	0	0	1	0	0	0	2	0	0	0	0	0	0	0	0	0	0	0	0	0	0	0	0	0	0	0	0	0	0	0	1
zOTU_10208	0	0	0	0	0	0	0	0	0	0	0	0	0	0	0	0	0	0	0	0	0	0	0	1	0	0	0	0	0	0	0	0	0	1	0	0	0	0	0	0	0	3	0	0	0	0	0	1	1
zOTU_10209	0	0	0	0	0	0	0	0	0	0	0	0	0	0	0	0	0	0	0	0	0	0	0	0	0	0	0	0	0	0	0	0	0	0	0	0	0	0	0	0	0	0	0	0	0	0	0	0	0
zOTU_1021	0	0	0	0	0	0	0	0	0	0	0	0	66	33	6	22	0	4	0	0	73	0	10	1	46	0	0	1	0	22	4	3	0	38	0	0	0	0	58	4	0	20	2	0	0	0	10	46	37
zOTU_10210	0	0	0	0	0	0	0	0	0	0	0	0	0	0	0	0	0	0	0	0	0	0	0	0	0	0	0	0	0	0	0	0	0	0	0	0	0	0	0	0	0	0	0	0	0	0	0	0	0
zOTU_10211	0	0	0	0	0	0	0	0	0	0	0	0	0	0	0	0	0	1	0	0	0	0	0	0	0	0	0	0	0	0	0	0	0	0	0	5	0	0	0	0	0	0	0	0	0	0	0	0	0
zOTU_10212	0	0	0	0	0	0	0	0	0	0	0	0	0	0	0	0	0	0	0	0	0	0	0	0	0	0	0	0	0	0	0	0	0	0	0	0	0	0	0	0	0	0	0	1	0	0	0	0	0
zOTU_10213	0	0	0	0	0	0	0	0	0	0	0	0	0	0	0	0	0	0	0	0	0	0	0	0	0	0	0	0	0	0	0	0	0	0	0	0	0	0	0	0	0	0	0	0	0	0	0	0	0
zOTU_10214	0	0	0	0	0	0	0	0	0	0	0	0	0	0	0	0	0	0	0	0	0	0	0	0	0	0	0	0	0	0	0	0	0	0	0	0	0	0	0	0	0	0	0	0	0	0	0	0	0
zOTU_10215	0	0	0	0	0	0	0	0	0	0	0	0	0	0	0	0	1	0	0	0	0	0	0	0	0	0	0	0	0	0	0	0	0	0	0	0	0	0	0	0	0	0	0	0	0	0	0	0	0
zOTU_10216	0	0	0	0	0	0	0	0	0	0	0	0	3	0	0	0	0	0	0	0	0	0	0	0	0	0	0	0	0	0	0	0	0	0	0	0	0	0	0	0	0	1	0	0	0	0	0	1	0
zOTU_10217	0	0	0	0	0	0	0	0	0	0	0	0	0	0	0	0	0	0	0	0	0	0	0	0	0	0	0	0	0	0	0	0	0	0	0	0	0	0	0	0	0	0	0	0	0	0	0	0	0
zOTU_10219	0	0	0	0	0	0	0	0	0	0	0	0	1	0	0	0	0	0	0	0	0	0	0	0	0	0	0	0	0	0	0	0	0	2	0	0	0	0	0	0	0	3	0	0	0	0	0	0	0
zOTU_1022	0	0	0	0	0	1	0	0	0	1	31	0	4	0	0	21	0	43	3	0	0	0	0	0	7	43	3	11	2	1	0	6	131	3	7	89	0	0	6	3	0	1	0	2	0	2	0	0	4
zOTU_10220	0	0	0	0	0	0	0	0	0	0	0	0	0	0	0	0	0	0	0	0	0	0	0	0	0	0	0	0	0	0	0	0	0	0	0	0	1	0	0	0	0	0	0	0	0	0	0	0	0
zOTU_10221	0	0	0	0	0	0	0	0	0	0	0	0	0	0	0	0	0	0	0	0	0	0	0	0	1	0	0	0	0	0	0	0	0	1	0	0	0	0	0	0	0	0	0	0	0	0	0	0	0
zOTU_10222	0	0	0	0	0	0	0	0	0	0	0	0	0	0	0	0	0	0	6	0	0	0	0	0	0	0	0	0	0	0	0	0	0	0	0	0	0	0	0	0	0	0	0	0	0	0	0	0	0
zOTU_10223	0	0	0	0	0	0	0	0	0	0	0	0	0	0	0	0	0	0	0	0	0	0	0	0	0	0	0	0	0	0	0	0	0	0	0	0	0	0	0	0	0	0	0	0	0	0	0	0	0
zOTU_10224	0	0	0	0	0	0	0	0	0	0	0	0	0	0	0	0	0	0	0	0	0	0	0	0	0	0	0	0	0	0	0	0	2	0	0	0	0	0	0	0	0	0	0	0	0	0	0	0	0
zOTU_10225	0	0	0	0	0	0	0	0	0	0	0	0	0	0	0	0	0	0	0	0	0	0	0	0	0	0	0	0	0	0	0	0	0	0	0	0	0	0	0	0	0	0	0	0	0	0	0	0	0
zOTU_10227	0	0	0	0	0	0	0	0	0	0	0	0	0	0	0	0	1	0	0	0	0	0	0	1	0	0	0	0	0	0	0	0	0	0	0	0	0	0	0	0	0	0	0	0	0	0	0	0	0
zOTU_10228	0	0	0	0	0	0	0	0	0	0	0	0	0	0	0	0	0	0	0	0	0	0	0	0	1	0	0	0	0	0	0	0	0	1	0	0	0	0	0	0	0	1	0	0	0	0	0	0	0
zOTU_10229	0	0	0	0	0	0	0	3	0	0	0	0	0	0	0	0	0	0	0	0	0	0	0	0	0	0	0	0	0	0	0	0	0	0	0	0	0	0	0	0	0	0	0	0	0	0	0	0	0
zOTU_1023	0	0	0	0	0	0	0	0	0	0	0	0	0	40	0	0	0	0	0	24	2	0	0	51	45	0	0	0	0	30	85	0	0	22	0	0	0	1	30	1	19	173	0	2	0	0	9	10	0
zOTU_10230	0	0	0	0	0	0	0	0	0	0	0	0	0	0	0	0	0	0	0	3	0	0	0	0	0	0	0	0	0	0	0	0	0	0	0	0	0	0	0	0	0	0	0	0	0	0	0	0	0
zOTU_10231	0	0	0	0	0	0	0	0	0	0	0	0	0	0	0	0	0	0	0	0	0	0	0	0	0	0	0	0	1	0	0	0	0	0	0	0	0	0	0	0	0	0	0	0	0	0	0	0	0
zOTU_10232	0	0	0	0	0	0	0	0	0	0	0	0	0	0	0	0	0	0	0	0	0	0	0	0	0	0	0	0	0	0	0	0	0	0	0	0	0	0	0	0	0	0	0	0	0	0	0	0	0
zOTU_10233	0	0	0	0	0	0	0	0	0	0	0	0	0	0	0	0	0	0	0	0	0	0	0	0	0	0	0	0	0	2	0	0	0	0	0	0	0	0	0	0	0	0	0	0	0	0	0	0	0
zOTU_10234	0	0	0	0	0	0	0	0	0	0	0	1	0	0	0	0	1	0	0	0	0	0	0	0	0	0	0	0	0	0	0	0	0	0	0	0	0	0	0	0	0	0	0	0	0	0	0	0	0
zOTU_10235	0	0	0	0	0	0	0	0	0	0	0	0	0	0	0	0	0	0	0	0	1	0	0	0	3	0	0	0	0	0	0	0	0	0	0	0	0	0	0	0	0	0	0	0	0	0	0	0	0
zOTU_10236	0	0	0	0	0	0	0	0	0	0	0	0	0	0	0	0	0	0	0	0	0	0	0	0	0	0	0	0	1	0	0	0	0	0	0	0	0	0	0	0	0	0	0	0	0	0	0	0	0
zOTU_10237	0	0	0	0	0	0	0	0	0	0	0	0	0	0	0	0	0	0	0	0	0	0	0	0	0	0	0	0	0	0	0	0	0	0	0	0	0	0	0	0	0	0	0	0	0	0	0	0	0
zOTU_10238	0	0	0	0	0	0	0	0	0	0	0	0	0	0	0	0	0	0	0	0	0	0	0	0	0	0	0	0	0	0	0	0	0	0	0	0	0	0	0	0	0	0	0	0	0	0	0	0	0
zOTU_10239	0	0	0	0	0	0	0	0	0	0	0	0	0	0	0	0	0	0	0	0	0	0	0	1	1	0	0	0	0	0	1	1	0	0	0	0	0	0	0	0	0	0	0	0	0	0	0	0	0
zOTU_1024	0	0	0	0	1	0	0	0	8	2	4	10	109	0	0	0	0	13	1	7	0	0	0	0	0	0	0	18	1	0	1	0	1	0	0	66	7	0	0	0	0	0	0	3	21	0	0	1	2
zOTU_10240	0	0	0	0	0	0	0	0	0	0	0	0	0	1	0	0	1	0	0	0	0	0	0	0	0	0	0	0	0	0	0	0	0	0	0	0	0	0	0	0	0	0	0	0	0	0	0	0	0
zOTU_10241	0	0	0	0	0	0	0	0	0	0	0	0	0	0	0	0	0	0	0	1	0	0	0	0	0	0	0	0	0	1	0	0	0	0	0	0	0	0	0	0	0	0	0	0	0	0	0	0	0
zOTU_10242	0	0	0	0	0	0	0	0	0	0	0	0	0	0	0	0	0	0	0	0	0	0	0	0	0	0	0	0	0	0	0	0	0	0	0	0	0	0	0	0	0	0	0	0	0	0	0	0	0
zOTU_10243	0	0	0	0	0	0	0	0	0	0	0	0	0	0	0	0	0	0	0	0	0	0	0	0	0	0	0	0	0	0	0	0	0	0	0	0	0	0	0	0	0	0	0	0	0	0	0	0	0
zOTU_10244	0	0	0	0	0	0	0	0	0	0	0	0	0	0	0	0	0	0	0	0	0	0	0	0	0	0	0	0	0	0	0	0	0	0	0	0	0	0	0	0	0	0	0	0	0	0	0	0	0
zOTU_10245	0	0	0	0	0	0	0	0	0	0	0	0	0	0	0	0	0	0	0	0	0	0	0	0	0	0	0	0	0	0	0	0	0	0	0	0	0	0	0	0	0	0	0	0	0	0	0	0	0
zOTU_10246	0	0	0	0	0	0	0	0	0	0	0	0	0	0	0	0	0	0	1	0	0	0	0	0	0	0	0	0	0	1	0	0	0	0	0	0	0	0	0	0	0	0	0	0	0	0	0	0	0
zOTU_10247	0	0	0	0	0	0	0	1	0	0	0	0	0	0	0	0	0	0	0	1	0	0	0	0	0	0	0	0	0	0	0	0	0	0	0	0	0	0	0	0	0	0	0	0	0	1	0	0	0
zOTU_10248	0	0	0	0	0	0	0	0	0	0	0	0	0	0	0	0	0	0	0	0	0	0	0	1	0	0	0	0	0	0	0	0	0	0	0	0	0	0	0	0	0	0	0	0	0	0	0	0	0
zOTU_10249	0	0	0	0	0	0	0	0	0	0	0	0	0	0	0	0	0	0	0	0	0	0	0	0	0	0	0	0	0	0	0	0	0	0	0	0	0	0	0	0	0	0	0	0	0	0	0	0	0
zOTU_1025	0	0	0	0	1	0	0	1	0	0	0	0	2	14	0	20	4	4	120	5	0	0	2	7	5	0	2	2	0	3	7	0	0	11	0	0	0	0	3	0	4	23	0	1	0	24	3	6	16
zOTU_10250	0	0	0	0	0	0	0	0	0	0	0	0	0	0	0	0	0	0	0	0	0	0	0	0	0	0	0	0	0	0	0	0	0	0	0	0	0	0	0	0	0	0	0	0	0	1	0	0	0
zOTU_10251	0	0	0	0	0	0	0	0	0	0	0	0	0	0	0	0	0	1	0	1	0	0	0	0	0	0	0	0	0	1	0	0	0	0	0	0	0	0	0	0	0	0	0	0	0	0	0	0	0
zOTU_10252	0	0	0	0	0	0	0	0	0	0	0	0	0	0	0	0	0	0	0	0	0	0	0	0	0	0	0	0	0	0	0	0	0	0	0	0	0	0	0	0	0	0	0	0	0	0	0	0	0
zOTU_10253	0	0	0	0	0	0	0	0	0	0	0	0	0	1	0	0	0	0	0	0	0	0	0	0	0	0	0	1	0	0	0	1	0	0	0	0	0	0	2	0	0	0	0	0	0	0	0	0	0
zOTU_10254	0	0	0	0	0	0	0	0	0	0	0	0	0	0	0	0	0	0	0	0	0	0	0	0	0	0	0	0	0	0	0	0	0	0	0	0	0	0	0	0	0	0	0	0	0	0	0	0	0
zOTU_10256	0	0	0	0	0	0	0	0	0	0	0	0	0	0	0	0	0	0	0	0	0	0	0	0	0	0	0	0	0	0	0	0	0	0	0	0	0	0	0	0	0	0	0	0	0	0	0	0	0
zOTU_10257	0	0	0	0	0	0	0	0	0	0	0	0	3	0	0	1	0	0	0	0	0	0	0	0	0	0	0	0	0	0	0	0	0	0	0	0	0	0	0	0	0	0	0	0	0	0	0	4	0
zOTU_10258	0	0	0	0	0	0	0	0	0	0	0	0	0	0	0	0	1	0	0	0	0	2	0	0	0	0	0	0	0	0	0	0	0	0	0	0	0	0	0	0	0	0	0	0	0	0	0	0	0
zOTU_10259	0	0	0	0	0	0	0	0	0	0	0	0	0	0	0	0	0	0	0	0	0	0	0	2	0	0	0	0	0	1	0	0	0	0	0	0	0	0	0	0	0	0	0	0	0	0	0	0	0
zOTU_1026	0	0	0	0	0	0	0	0	0	0	0	0	3	102	14	16	0	0	0	0	7	0	0	147	13	0	0	0	0	19	4	0	0	39	0	0	0	0	1	7	118	36	0	0	0	0	6	0	35
zOTU_10260	0	0	0	0	0	0	0	0	0	0	0	0	0	0	0	0	0	0	1	0	0	0	0	0	0	0	0	0	0	0	0	0	0	0	0	0	0	0	0	0	0	0	0	0	0	0	0	0	0
zOTU_10261	0	0	0	0	0	0	0	0	0	0	0	0	0	0	0	0	0	0	1	0	0	0	0	0	0	0	0	0	0	0	0	0	0	0	0	1	0	0	0	0	0	0	0	0	0	0	0	0	0
zOTU_10262	0	0	0	0	0	0	0	0	0	0	0	0	0	0	0	0	0	0	0	0	0	0	0	0	0	0	0	0	0	0	0	0	0	0	0	0	0	0	0	0	0	0	0	0	0	0	0	0	0
zOTU_10263	0	0	0	0	0	0	0	0	0	0	0	0	0	0	0	0	1	0	0	0	0	0	0	0	1	0	0	0	0	0	0	0	0	0	0	0	0	0	0	0	2	0	0	0	0	0	0	0	0
zOTU_10264	0	0	0	0	0	0	0	0	0	0	0	0	0	0	1	0	0	0	0	0	0	0	0	0	4	0	0	0	0	0	0	0	0	0	0	0	0	0	0	0	0	0	0	0	0	0	1	0	0
zOTU_10265	0	0	0	0	0	0	0	0	0	0	0	0	0	0	0	0	0	0	0	0	0	0	0	5	0	0	0	0	0	0	0	1	0	0	0	0	0	0	0	0	0	1	0	0	0	0	0	0	0
zOTU_10266	0	0	0	0	0	0	0	0	0	0	0	0	0	0	0	0	0	0	0	0	0	0	0	0	0	0	0	0	1	0	0	0	0	0	0	0	0	0	0	0	0	0	0	0	0	0	0	0	0
zOTU_10267	0	0	0	0	0	0	0	0	0	0	0	0	0	0	4	0	0	0	0	0	0	0	0	0	0	0	0	0	0	0	0	0	0	0	0	0	0	0	0	0	0	0	0	0	0	0	0	0	0
zOTU_10268	0	0	0	0	0	0	0	0	0	0	0	0	0	0	0	0	0	0	0	0	0	0	0	0	0	0	0	0	0	0	0	0	0	0	0	0	0	0	0	0	0	0	0	0	0	0	0	0	0
zOTU_10269	0	0	0	0	0	0	0	0	0	0	0	0	0	0	0	0	0	0	0	0	0	0	0	0	0	0	0	0	0	0	0	0	0	0	0	0	0	0	0	0	0	0	0	0	0	0	1	0	0
zOTU_1027	0	0	0	0	0	0	0	18	0	1	0	5	0	10	3	0	19	8	43	5	0	0	7	11	21	23	2	2	5	62	13	8	0	23	9	2	0	0	53	0	10	24	40	3	0	8	6	10	14
zOTU_10270	0	0	0	0	0	0	0	0	0	0	0	0	0	0	0	0	0	0	0	0	0	0	0	0	0	0	0	0	0	0	0	0	0	0	0	0	0	0	0	0	0	0	0	0	0	0	1	0	0
zOTU_10272	0	0	0	0	0	0	0	0	0	0	0	0	0	0	0	0	0	0	0	0	0	4	0	0	0	0	0	0	0	0	0	0	0	0	0	0	0	0	0	0	0	0	0	0	0	0	0	0	0
zOTU_10273	0	0	0	0	0	0	0	0	0	0	0	0	0	0	0	0	0	0	0	0	0	0	1	0	0	0	0	0	0	0	0	0	0	0	0	0	0	0	0	0	0	0	0	0	0	0	0	0	0
zOTU_10274	0	0	0	0	0	0	0	0	0	0	0	0	0	0	0	0	0	0	0	0	0	0	0	0	0	0	0	0	0	0	0	0	0	0	0	0	0	0	0	0	0	0	0	0	0	0	0	0	0
zOTU_10275	0	0	0	0	0	0	0	0	0	0	0	0	0	0	0	0	0	0	0	0	0	0	0	0	0	5	0	0	0	0	2	0	0	0	0	0	0	0	0	0	0	0	0	0	0	0	0	0	0
zOTU_10276	0	0	0	0	0	0	0	0	0	0	0	0	0	1	0	0	1	0	0	0	0	0	0	0	0	0	0	0	0	0	1	0	0	0	0	0	0	0	0	0	0	0	0	0	0	0	0	0	0
zOTU_10277	0	0	0	0	0	0	0	0	0	0	0	1	0	0	0	0	0	0	2	3	0	0	0	0	0	0	0	0	0	0	0	0	0	0	1	0	0	0	0	0	0	0	0	0	0	0	0	0	0
zOTU_10278	0	0	0	0	0	0	0	0	0	0	0	0	0	0	0	0	0	0	0	0	0	0	0	1	0	0	0	0	0	0	1	0	0	0	0	0	0	0	0	0	0	0	0	0	0	0	0	0	0
zOTU_10279	0	0	0	0	0	0	0	0	0	0	0	0	0	0	0	0	0	0	1	0	0	0	0	0	0	0	0	2	0	0	0	0	0	0	0	0	0	0	0	0	0	0	0	0	0	0	0	0	1
zOTU_1028	0	0	0	0	4	14	0	0	4	0	0	0	1	0	0	0	0	34	1	0	0	2	1	0	17	10	1	14	2	0	0	10	15	8	2	25	0	0	0	0	0	0	0	4	0	12	0	2	83
zOTU_10280	0	0	0	0	0	0	0	0	0	0	0	0	0	0	0	0	0	0	0	0	0	0	0	0	0	0	0	0	0	0	0	0	0	0	0	0	0	0	0	0	0	0	0	0	0	0	0	0	0
zOTU_10281	0	0	0	0	0	0	0	0	0	0	0	0	0	0	0	0	0	0	0	0	0	0	0	0	0	0	0	0	0	0	0	0	0	0	0	0	0	0	0	0	0	0	0	0	0	0	0	0	0
zOTU_10282	0	0	0	0	0	0	0	0	0	0	0	0	0	0	0	0	0	0	0	0	0	0	0	2	0	0	0	0	0	0	0	0	0	3	0	0	0	0	0	0	0	1	0	0	0	0	0	0	0
zOTU_10283	0	0	0	0	0	0	0	0	0	0	0	0	0	0	0	0	0	0	0	0	0	0	0	0	4	0	0	0	0	0	0	0	0	0	0	0	0	0	0	0	0	0	0	0	0	0	0	0	1
zOTU_10284	0	0	0	0	0	0	0	0	0	0	0	0	0	0	0	0	0	0	0	0	0	0	0	0	0	0	0	0	0	0	1	0	0	0	0	0	0	0	0	0	0	0	0	0	0	0	0	0	1
zOTU_10285	0	0	0	0	0	0	0	0	0	0	0	0	0	1	0	0	0	0	0	0	0	0	0	0	1	0	0	0	0	0	0	0	0	0	0	0	0	0	0	0	0	0	0	0	0	0	0	0	0
zOTU_10286	0	0	0	0	0	0	0	0	0	0	0	0	0	0	0	0	0	0	0	0	0	0	0	0	1	0	0	0	0	0	0	0	0	1	0	0	0	0	0	0	0	1	0	0	0	0	0	1	1
zOTU_10287	0	0	0	0	0	0	0	0	0	0	0	0	0	0	0	0	0	0	0	0	0	0	0	0	0	0	0	0	0	0	0	0	0	0	0	0	0	0	0	0	0	0	0	0	0	0	0	0	0
zOTU_10288	0	0	0	0	0	0	0	0	0	0	0	2	0	0	0	0	0	0	0	0	0	0	0	0	0	0	0	0	0	0	0	0	0	0	0	0	0	0	0	0	0	0	0	0	0	0	0	0	0
zOTU_10289	0	0	0	0	0	0	0	0	0	0	0	0	0	1	0	0	0	0	0	0	0	0	0	1	0	0	0	0	0	0	0	0	0	0	0	0	0	0	1	0	0	0	0	0	0	1	0	0	0
zOTU_1029	0	0	0	0	0	1	0	4	0	0	0	0	0	0	0	0	23	0	0	0	0	0	0	0	0	0	0	0	0	0	1	0	0	0	0	0	0	0	0	0	0	0	2	1	0	3	0	0	0
zOTU_10290	0	0	0	0	0	0	0	0	0	0	0	0	0	0	0	0	0	0	0	0	0	0	0	0	0	0	0	0	1	0	0	0	0	0	0	0	0	0	0	0	0	0	0	0	0	0	0	0	0
zOTU_10291	0	0	0	0	0	0	0	0	0	0	0	0	0	0	0	0	0	0	0	0	0	0	0	0	0	0	0	0	0	0	0	0	0	0	0	0	0	0	0	0	0	0	0	0	0	0	0	0	3
zOTU_10292	0	0	0	0	0	0	0	0	0	0	0	0	0	0	0	0	0	0	0	0	0	0	0	0	0	0	0	0	0	0	0	0	0	0	0	0	0	0	0	0	0	0	0	0	0	0	0	1	0
zOTU_10293	0	0	0	0	0	0	0	0	0	0	0	0	0	0	0	0	0	0	0	0	0	0	0	0	0	0	0	0	0	0	0	0	0	0	0	0	0	0	0	0	0	0	0	0	0	0	0	0	0
zOTU_10295	0	0	0	0	0	0	0	0	0	0	0	0	0	0	0	0	0	0	0	0	0	0	0	0	0	0	0	0	0	0	0	0	0	0	0	0	0	0	0	0	0	0	0	0	0	0	0	0	0
zOTU_10296	0	0	0	0	0	0	0	0	0	0	0	1	0	0	0	0	0	0	0	0	0	0	0	0	0	0	0	0	0	0	0	0	0	0	0	0	0	0	0	0	0	0	0	1	0	0	0	0	0
zOTU_10297	0	0	0	0	0	0	0	0	0	0	0	0	0	2	0	0	0	0	0	0	0	0	0	0	0	0	0	0	0	0	0	0	0	0	0	0	0	0	0	0	0	0	0	0	0	0	0	0	0
zOTU_10298	0	0	0	0	0	0	0	0	0	0	0	0	0	0	0	0	0	0	0	0	0	0	0	0	0	0	0	0	0	0	0	0	0	0	0	0	0	0	0	0	0	0	0	0	0	0	0	0	0
zOTU_10299	0	0	0	0	0	0	0	0	0	0	0	0	0	0	0	0	0	0	0	0	0	0	0	0	0	0	0	0	0	0	0	1	0	0	0	0	0	0	0	0	0	1	0	0	0	0	0	1	0
zOTU_103	0	0	160	50	6	1	0	9	73	20	27	25	102	99	29	24	21	199	119	26	16	79	51	223	27	42	8	116	25	158	11	19	199	292	32	58	0	2	17	34	191	44	0	23	0	175	9	75	34
zOTU_1030	0	1	0	8	6	0	0	0	0	2	0	0	1	52	96	18	0	0	0	0	0	0	2	25	4	0	0	3	4	1	54	0	0	0	2	0	16	4	1	0	0	0	0	7	104	0	2	0	1
zOTU_10300	0	0	0	0	0	0	0	0	0	0	0	0	0	0	0	0	0	0	0	0	0	0	0	0	0	0	0	0	0	0	0	0	0	0	0	0	0	0	1	0	1	0	0	0	0	0	0	0	0
zOTU_10302	0	0	0	0	0	0	0	0	0	1	0	0	0	0	0	0	0	0	0	0	0	0	0	0	0	0	0	0	1	1	0	0	0	0	0	0	0	0	0	0	1	0	0	0	0	0	0	0	0
zOTU_10303	0	0	0	0	0	0	0	0	0	0	0	0	0	0	0	0	0	0	0	0	0	0	0	0	0	0	0	1	0	0	0	0	0	0	0	0	0	0	0	0	0	0	0	0	0	0	0	0	0
zOTU_10304	0	0	0	0	0	0	0	0	0	0	0	0	0	0	0	0	0	0	0	0	0	0	1	1	0	0	0	0	0	0	0	0	0	0	0	0	0	0	0	0	0	0	0	0	0	0	0	0	0
zOTU_10305	0	0	0	0	0	0	0	0	0	0	0	0	0	0	0	0	0	0	0	0	0	0	0	0	0	0	0	0	0	0	0	0	0	0	0	0	0	0	0	0	0	0	0	0	0	0	0	0	0
zOTU_10306	0	0	0	0	0	0	0	0	0	0	0	0	0	4	0	3	0	0	0	0	0	0	0	0	0	0	0	0	0	0	0	0	0	0	0	0	0	0	0	0	1	0	0	0	0	0	0	0	0
zOTU_10307	0	0	0	0	0	0	0	0	0	0	0	0	0	0	0	0	0	0	0	0	0	0	0	0	0	0	0	0	1	0	0	0	0	0	0	0	0	0	0	0	0	0	0	2	0	0	0	0	0
zOTU_10308	0	0	0	0	0	0	0	0	0	0	0	0	0	0	0	0	0	0	0	0	0	0	0	0	0	0	0	0	0	0	0	0	0	0	0	0	0	0	0	0	0	0	0	0	0	0	1	0	0
zOTU_10309	0	0	0	0	0	0	0	0	0	0	0	0	0	0	0	0	0	0	0	0	0	0	0	1	0	0	0	0	0	0	0	2	0	0	0	0	0	0	0	0	0	1	0	0	0	0	0	0	1
zOTU_1031	20	22	46	0	10	4	15	0	0	0	13	0	0	0	0	0	1	0	0	0	0	1	1	0	0	0	0	0	3	0	0	0	1	0	0	0	3	0	0	0	0	0	0	0	3	3	0	0	0
zOTU_10310	0	0	0	0	0	0	0	0	0	0	0	1	0	0	0	0	0	0	0	0	0	0	0	0	0	0	0	0	0	0	0	0	0	0	0	0	0	0	0	0	0	0	0	0	0	0	0	0	0
zOTU_10311	0	0	0	0	0	0	0	0	0	0	0	0	0	0	0	0	0	0	1	0	0	0	0	0	0	0	0	1	0	0	0	0	0	0	0	0	0	0	0	0	0	0	0	0	0	0	0	0	0
zOTU_10312	0	0	0	0	0	0	0	0	0	0	0	0	0	0	0	0	0	0	0	0	0	0	0	0	1	1	0	0	0	1	0	0	0	1	0	0	0	0	0	0	0	2	0	0	0	0	1	0	0
zOTU_10313	0	0	0	0	0	0	0	0	0	0	0	0	0	0	0	0	0	0	0	0	0	0	0	0	0	0	0	0	0	0	0	0	0	0	0	0	0	0	0	0	0	0	0	0	0	0	0	0	0
zOTU_10314	0	0	0	0	0	0	0	0	0	0	0	0	0	0	0	0	0	0	0	0	0	0	0	0	0	0	0	0	0	0	0	0	0	0	0	0	0	0	0	0	0	0	0	0	0	0	0	0	0
zOTU_10315	0	0	0	0	0	0	0	0	0	0	0	0	0	0	0	0	0	0	0	0	0	0	1	0	0	1	0	0	0	0	0	0	0	0	0	0	0	0	0	0	0	0	0	0	0	0	0	0	2
zOTU_10316	0	0	0	0	0	0	0	0	0	0	0	0	0	0	0	0	0	0	0	0	0	0	0	0	0	1	0	0	0	0	0	1	0	0	0	0	0	0	0	0	1	0	0	0	0	0	0	0	0
zOTU_10317	0	0	0	0	0	0	0	0	0	0	0	0	0	0	0	0	0	0	0	0	0	0	0	0	0	0	0	0	0	0	0	0	0	0	0	0	0	0	0	0	0	0	0	0	0	0	0	0	0
zOTU_10318	0	0	0	0	0	0	0	0	0	0	0	0	0	0	0	0	0	0	0	0	0	0	0	0	0	0	0	0	0	0	2	0	4	0	0	0	0	0	0	0	0	0	0	0	0	0	0	0	0
zOTU_10319	0	0	0	0	0	0	0	0	0	0	0	0	0	0	0	0	0	0	0	0	0	0	0	0	0	0	0	0	0	0	0	0	0	0	2	1	0	0	0	0	0	0	0	0	0	0	0	0	0
zOTU_1032	0	0	7	15	3	0	0	0	0	1	8	4	0	6	7	17	14	29	47	7	0	0	1	0	3	13	2	23	3	7	0	9	26	37	2	15	0	0	22	0	1	0	0	0	0	2	1	0	5
zOTU_10320	0	0	0	0	0	0	0	0	0	0	0	0	0	0	0	0	0	0	0	0	0	0	0	0	0	0	0	0	0	0	0	0	0	0	1	0	0	0	0	0	0	0	0	0	0	0	0	0	0
zOTU_10321	0	0	0	0	0	0	0	0	0	0	0	0	0	0	0	0	0	0	0	0	0	0	0	0	0	0	0	0	0	0	0	0	0	0	0	5	0	0	0	0	0	0	0	2	0	0	0	0	0
zOTU_10322	0	0	0	0	0	0	0	0	0	0	0	0	0	0	0	0	0	0	0	0	0	0	0	0	0	0	0	0	0	0	0	0	0	0	0	0	0	0	0	0	0	0	0	0	0	0	0	0	0
zOTU_10323	0	0	0	0	0	0	0	0	0	0	0	0	0	0	0	0	0	0	0	0	0	0	0	0	0	0	2	0	0	0	0	0	0	0	0	0	0	0	0	0	0	0	0	0	0	0	0	0	0
zOTU_10324	0	0	0	0	0	0	0	0	0	0	0	0	0	0	0	0	0	0	0	0	0	0	0	0	0	0	0	0	0	0	0	0	0	0	0	0	0	0	0	0	0	0	0	0	0	0	0	0	0
zOTU_10325	0	0	0	0	0	0	0	0	0	0	0	0	0	0	0	0	0	0	0	0	0	0	0	0	0	0	0	0	0	0	0	0	0	0	0	0	0	0	0	0	0	0	0	0	0	0	0	0	0
zOTU_10326	0	0	0	0	0	0	0	0	0	0	0	0	0	0	1	0	0	0	0	0	0	0	1	0	0	0	0	0	0	0	0	0	0	0	0	0	0	0	0	0	0	0	0	0	0	0	0	0	0
zOTU_10327	0	0	0	0	0	0	0	0	0	0	0	1	0	0	0	0	0	0	0	0	0	0	0	0	0	0	0	1	1	0	0	0	0	0	0	0	0	0	0	0	0	0	0	0	0	0	0	0	0
zOTU_10328	0	0	0	0	0	0	0	0	0	0	0	0	0	0	0	0	0	0	0	0	0	0	0	0	0	0	0	0	0	0	0	0	0	0	0	0	0	0	0	0	0	0	0	0	0	0	0	0	0
zOTU_10329	0	0	0	0	0	0	0	0	0	0	0	0	0	0	0	0	0	0	0	0	0	0	0	0	0	0	0	0	0	1	0	0	0	0	0	0	0	0	0	0	0	0	0	0	0	0	1	0	0
zOTU_1033	0	0	0	0	0	0	0	1	1	0	0	3	0	24	0	27	0	60	3	0	0	0	1	21	2	75	0	1	1	146	13	0	0	1	19	1	0	0	1	3	0	0	0	0	0	42	1	0	2
zOTU_10330	0	0	0	0	0	0	0	0	0	0	0	0	0	0	0	0	0	0	0	0	0	0	0	0	0	0	0	0	0	0	0	0	0	0	0	0	0	0	0	0	0	0	0	0	0	0	0	0	0
zOTU_10331	0	0	0	0	0	0	0	0	0	0	0	0	0	0	0	0	0	0	0	0	0	0	0	0	0	1	0	0	0	0	6	0	0	0	0	0	0	0	0	0	0	0	0	0	0	0	1	0	0
zOTU_10332	0	0	0	0	0	0	0	0	0	0	0	0	0	0	0	0	0	0	0	0	0	0	0	0	0	0	0	0	0	0	0	0	0	0	0	1	0	0	0	0	0	0	0	0	0	0	0	0	0
zOTU_10333	0	0	0	0	0	0	0	0	0	0	0	0	0	0	0	0	0	0	0	0	0	0	0	0	0	0	0	0	0	0	0	0	0	0	0	0	0	0	0	0	0	0	0	1	0	0	0	0	0
zOTU_10334	0	0	0	0	0	0	0	0	0	0	0	0	0	0	0	0	0	0	0	0	0	0	0	0	0	0	0	0	0	0	0	0	0	0	0	0	0	0	0	0	0	0	0	0	0	0	0	0	0
zOTU_10336	0	0	0	0	0	0	0	0	0	0	0	0	0	0	0	0	0	0	0	0	0	0	0	0	0	0	0	0	0	0	0	0	0	0	0	0	0	0	0	0	0	0	0	0	0	0	0	0	0
zOTU_10337	0	0	0	0	0	0	0	0	0	0	0	0	0	0	0	0	0	0	0	0	0	0	0	0	0	0	0	0	0	0	0	0	0	0	0	0	0	0	0	0	0	0	0	0	0	0	0	0	0
zOTU_10338	0	0	0	0	0	0	0	0	0	0	0	0	0	0	0	0	0	0	0	0	0	0	0	0	0	0	0	0	0	0	0	0	0	0	0	0	0	0	0	0	0	0	0	0	0	0	0	0	0
zOTU_10339	0	0	0	0	0	0	0	0	0	0	0	0	0	0	0	0	0	1	0	0	0	0	0	0	0	1	0	0	0	0	0	0	0	0	0	0	0	0	0	0	0	0	0	0	0	0	0	0	0
zOTU_1034	0	0	0	0	0	0	0	0	1	0	0	0	146	18	0	0	0	0	0	0	4	0	1	27	70	0	0	0	0	7	17	1	0	1	11	0	0	0	33	2	1	5	0	0	0	0	5	1	1
zOTU_10340	0	0	0	0	0	0	0	0	0	0	0	0	0	0	0	0	1	0	0	0	0	0	0	0	0	0	0	0	0	0	0	0	0	0	0	0	0	0	0	0	0	0	0	0	0	0	0	0	0
zOTU_10341	0	0	0	0	0	0	0	0	0	0	0	0	0	0	0	0	0	0	0	0	0	0	0	0	0	0	0	0	0	0	0	0	0	0	0	0	0	0	0	0	0	0	0	0	0	0	0	0	0
zOTU_10342	0	0	0	0	0	0	0	0	0	0	0	1	0	0	0	0	0	0	0	0	0	0	0	0	0	0	0	0	0	0	0	0	0	0	0	0	0	0	0	0	0	0	0	0	0	0	0	0	0
zOTU_10343	0	0	0	0	0	0	0	0	0	0	0	0	0	0	0	0	0	0	0	0	0	0	1	0	0	0	0	0	0	0	0	0	1	0	0	0	0	0	0	0	0	0	0	0	0	0	0	0	0
zOTU_10344	0	0	0	0	0	0	0	0	1	0	0	0	0	1	0	0	0	0	0	0	0	0	0	1	0	0	0	0	0	0	0	0	0	0	0	0	0	0	0	0	0	0	0	0	0	0	1	0	0
zOTU_10345	0	0	0	0	0	0	0	0	0	0	0	0	0	0	0	0	0	0	0	0	0	0	0	0	0	0	0	0	0	0	0	0	0	0	0	0	0	0	0	0	0	0	0	0	0	0	0	0	0
zOTU_10346	0	0	0	0	0	0	0	0	0	0	0	0	0	0	0	0	0	0	6	0	0	0	0	0	0	0	0	0	0	0	0	0	0	0	0	0	0	0	0	0	0	0	0	0	0	0	0	0	0
zOTU_10347	0	0	0	0	0	0	0	0	0	0	0	0	0	0	0	0	0	0	0	0	0	0	0	0	0	0	0	0	0	0	0	0	0	0	0	0	0	0	0	0	0	0	0	0	0	0	0	0	0
zOTU_10348	0	0	0	0	0	0	0	0	0	0	0	0	0	0	0	0	0	0	0	0	0	0	0	0	0	0	0	0	0	0	0	0	0	0	0	0	0	0	0	0	0	0	0	0	0	0	0	0	0
zOTU_1035	0	0	0	0	0	0	0	0	0	0	0	3	14	0	0	0	0	0	0	0	18	0	0	0	15	0	1	0	2	0	1	0	0	9	1	0	0	0	14	0	0	0	0	0	0	0	19	2	284
zOTU_10350	0	0	0	0	0	0	0	0	0	0	0	0	0	0	0	0	0	0	0	0	0	0	0	0	0	0	0	0	0	0	0	0	0	0	0	0	0	0	0	0	0	0	0	0	0	0	0	0	0
zOTU_10351	0	0	0	0	0	0	0	0	0	0	0	0	0	0	0	0	0	0	0	0	0	0	0	0	0	0	0	0	0	0	0	0	0	0	0	0	0	0	0	0	0	0	0	0	0	0	0	0	0
zOTU_10352	0	0	0	0	0	0	0	0	0	0	0	0	0	0	0	0	0	0	0	0	0	0	0	0	0	0	0	0	0	0	7	0	0	0	0	0	0	0	0	0	0	0	0	0	0	0	0	0	0
zOTU_10353	0	0	0	0	0	0	0	0	0	0	0	0	0	0	0	0	0	0	0	0	0	0	0	0	0	0	0	0	0	0	0	0	0	0	0	0	0	0	0	0	0	0	0	0	0	0	0	0	0
zOTU_10354	0	0	0	0	0	0	0	0	0	0	0	0	0	0	0	0	0	0	1	0	0	0	0	0	1	0	0	0	0	0	0	0	0	0	0	0	0	0	0	0	0	1	0	0	0	0	0	0	0
zOTU_10355	0	0	0	0	0	0	0	0	0	0	0	0	0	0	0	0	0	0	0	0	0	0	0	0	0	0	0	0	0	0	0	0	0	0	0	0	0	0	0	0	0	0	0	0	0	0	0	0	0
zOTU_10356	0	0	0	0	0	0	0	0	0	0	0	0	0	0	0	0	0	0	0	0	0	0	0	0	0	0	0	0	0	0	0	0	0	0	0	0	0	0	0	0	0	0	0	0	0	0	0	0	0
zOTU_10358	0	0	0	0	0	0	0	0	0	0	0	0	0	0	0	0	0	0	0	0	0	0	0	1	0	0	0	0	0	0	0	0	0	0	0	0	0	0	0	0	0	0	0	0	0	0	0	0	0
zOTU_10359	0	0	0	0	0	0	0	0	0	0	0	0	0	0	0	0	0	0	0	0	0	0	0	0	0	0	0	0	0	0	0	0	0	0	0	0	0	0	0	0	0	0	0	0	0	0	0	0	0
zOTU_1036	0	7	1	0	0	3	0	0	0	0	0	0	0	0	0	0	0	0	0	0	0	26	0	0	0	0	0	0	0	0	0	0	44	0	0	0	0	0	0	0	0	0	0	0	32	0	0	0	0
zOTU_10360	0	0	0	0	0	0	0	0	0	0	0	0	0	0	0	0	0	0	0	0	0	0	0	0	0	0	0	0	0	0	0	0	0	0	0	0	0	0	0	0	0	0	0	0	0	0	0	0	0
zOTU_10361	0	0	0	0	0	0	0	0	0	0	0	0	0	0	0	0	0	0	0	0	0	0	0	0	0	1	0	0	0	0	0	0	0	0	0	0	0	0	0	0	0	0	0	0	0	1	0	0	0
zOTU_10362	0	0	0	0	0	0	0	0	0	0	0	0	0	0	0	0	0	0	0	0	0	0	0	0	0	0	0	0	0	0	0	0	0	0	0	0	0	0	0	0	0	0	0	0	0	0	0	0	0
zOTU_10363	0	0	0	0	0	0	0	0	0	0	0	0	0	0	0	1	0	0	0	0	0	0	0	0	0	1	0	0	0	0	0	0	0	0	0	1	0	0	0	0	0	0	0	0	0	0	0	0	0
zOTU_10364	0	0	0	0	0	0	0	0	0	0	0	0	0	0	0	0	0	0	0	0	0	0	0	0	0	0	0	0	0	0	0	0	0	0	0	0	0	0	0	0	0	0	0	0	0	0	0	0	0
zOTU_10365	0	0	0	0	0	0	0	0	0	0	0	0	0	0	0	1	0	0	0	0	0	0	0	0	0	0	0	0	0	0	0	0	0	1	0	0	0	0	0	0	0	0	0	0	0	0	0	0	0
zOTU_10366	0	0	0	0	0	0	0	0	0	0	0	0	0	0	0	0	0	0	0	0	0	0	0	0	0	0	0	0	0	0	0	0	0	0	0	0	0	0	0	0	0	0	0	0	0	0	0	0	0
zOTU_10367	0	0	0	0	0	0	0	0	0	0	0	0	0	0	0	0	0	0	0	0	0	0	0	0	0	0	0	0	1	0	0	0	0	0	0	0	0	0	0	0	0	0	0	0	0	0	0	0	0
zOTU_10368	0	0	0	0	0	0	0	0	0	0	0	0	0	0	0	0	0	0	0	0	0	0	0	0	0	0	0	0	1	0	0	0	0	0	0	0	0	0	0	0	0	0	0	0	0	0	0	0	0
zOTU_10369	0	0	0	0	0	0	0	0	0	0	0	0	0	0	0	0	0	0	0	0	0	0	0	0	0	0	0	0	0	0	0	0	0	0	0	0	0	0	0	0	0	0	0	0	0	0	0	0	0
zOTU_1037	0	0	0	0	0	0	0	2	0	0	0	2	0	2	1	10	17	0	8	7	0	0	11	25	3	0	0	0	0	2	9	40	0	16	0	0	0	1	15	0	63	45	0	1	0	11	3	4	47
zOTU_10370	0	0	0	0	0	0	0	1	0	0	0	0	0	0	0	0	0	0	0	0	0	0	0	4	0	0	0	0	0	0	0	0	0	0	0	0	0	0	0	0	0	0	0	0	0	0	0	0	0
zOTU_10371	0	0	0	0	0	0	0	0	0	0	0	0	0	0	0	0	0	0	0	0	0	0	0	0	0	0	0	0	0	0	0	0	0	0	0	0	0	0	0	0	0	0	0	0	0	0	0	0	0
zOTU_10372	0	0	0	0	0	0	0	0	0	0	0	0	0	0	0	0	2	2	2	0	0	0	0	0	0	0	1	0	1	0	0	0	0	0	0	0	0	0	0	0	0	0	0	0	0	0	0	0	0
zOTU_10373	0	0	0	0	0	0	0	0	0	0	0	0	0	0	0	1	0	0	0	0	0	0	0	0	3	0	0	0	0	0	0	0	0	0	0	0	0	0	0	0	0	0	0	0	0	0	0	0	0
zOTU_10374	0	0	0	0	0	0	0	0	0	0	0	0	0	0	0	0	0	0	0	0	0	0	0	0	0	0	0	0	0	0	0	0	0	0	0	0	0	0	0	0	0	0	0	0	0	1	0	0	0
zOTU_10375	0	0	0	0	0	0	0	0	0	0	0	0	0	0	0	0	1	0	0	0	0	0	2	0	0	0	0	0	0	0	2	0	0	0	0	0	0	0	0	0	0	0	0	0	0	0	0	0	0
zOTU_10376	0	0	0	0	0	0	0	0	0	0	0	0	0	0	0	0	0	0	0	0	0	0	0	0	0	1	0	0	0	0	0	0	0	0	0	0	0	0	0	0	0	0	0	0	0	0	0	0	0
zOTU_10377	0	0	0	0	0	0	0	0	0	0	0	0	0	0	0	1	0	0	0	0	0	0	0	0	0	0	0	0	0	0	0	0	0	0	0	0	0	0	0	0	0	0	0	0	0	0	0	0	0
zOTU_1038	0	0	0	0	1	0	0	4	0	23	0	5	0	0	7	0	0	75	9	12	3	0	2	1	0	0	3	21	13	0	5	2	0	6	0	0	0	0	3	0	105	0	0	2	0	5	0	0	2
zOTU_1039	87	0	162	23	12	21	3	0	1	0	133	2	0	0	2	23	6	5	0	0	1	11	2	0	0	1	0	0	2	0	0	0	13	1	0	0	0	0	1	1	1	0	0	0	0	0	0	0	0
zOTU_104	0	0	0	0	3	0	0	4	56	77	0	53	48	304	53	21	3	174	384	129	77	1	10	114	135	5	39	326	37	112	444	18	2	222	25	2	5	15	135	0	159	133	0	23	1	191	31	107	16
zOTU_1040	0	0	0	2	0	0	0	3	1	0	0	0	4	53	14	6	2	3	6	0	31	0	1	25	11	1	0	0	0	18	2	26	1	2	6	1	0	0	5	37	7	14	0	0	2	3	2	1	44
zOTU_1041	0	0	0	181	0	0	0	0	1	0	0	0	2	8	0	5	0	11	2	1	2	3	0	6	8	0	0	2	1	9	1	8	6	3	2	120	0	0	1	0	8	3	0	1	0	0	2	12	38
zOTU_1042	0	0	0	0	0	0	0	0	0	0	0	11	0	0	1	1	0	0	1	4	0	0	13	10	193	0	2	0	0	0	50	23	0	1	0	0	0	0	15	76	0	24	0	0	0	0	1	31	6
zOTU_1043	0	0	0	0	0	2	0	0	1	0	0	1	0	39	0	0	1	7	35	2	0	0	3	68	43	8	1	1	3	0	3	53	1	12	3	2	0	0	0	0	69	7	0	0	0	1	4	4	4
zOTU_1044	0	0	4	0	0	1	0	5	18	9	0	14	3	5	20	0	4	88	66	13	1	0	0	5	2	34	0	13	10	2	11	0	0	9	3	27	0	2	7	0	41	0	0	4	0	10	0	0	0
zOTU_1045	0	0	0	0	0	0	0	0	3	0	0	1	2	35	0	29	2	14	78	5	1	0	5	4	0	0	9	4	0	4	7	0	0	39	0	0	0	0	4	0	19	33	0	1	0	13	13	6	11
zOTU_1046	0	0	0	165	2	0	0	0	1	2	0	0	0	14	0	0	0	18	6	10	0	19	5	6	9	1	3	11	0	0	8	4	0	2	14	59	0	0	1	1	0	0	0	1	0	15	0	0	16
zOTU_1047	0	0	1	0	0	112	0	0	4	0	0	3	0	0	0	0	0	0	2	0	0	0	0	0	0	0	0	7	0	0	0	0	89	0	0	3	3	1	0	0	0	0	0	4	19	1	0	0	0
zOTU_1048	0	0	0	0	0	0	0	0	0	0	0	6	0	0	1	2	0	0	1	2	0	0	8	10	165	0	0	0	0	0	56	12	0	2	1	0	1	0	19	73	0	35	0	0	0	0	2	27	3
zOTU_1049	0	0	0	0	0	0	0	0	0	0	0	0	0	5	23	0	0	0	1	3	39	0	4	6	41	16	0	0	0	2	44	11	0	1	0	0	0	0	0	33	10	0	0	1	0	13	15	0	6
zOTU_105	0	0	0	569	66	0	75	11	17	8	179	51	0	35	0	260	0	1	11	8	6	82	193	0	1	1	1	32	1	11	1	0	9	0	3	134	19	105	1	0	13	0	1	10	25	4	19	0	111
zOTU_1050	0	0	0	0	0	1	0	0	0	0	0	0	2	16	3	29	3	10	2	0	2	1	0	2	18	6	0	0	0	2	6	5	1	90	1	4	0	0	0	35	1	56	1	0	0	0	2	84	5
zOTU_1051	0	0	0	0	9	4	7	9	34	25	0	0	0	0	0	0	1	0	10	5	0	0	0	0	0	0	0	5	0	0	0	0	0	0	0	0	6	5	0	0	0	0	0	0	118	0	0	0	0
zOTU_1052	3	0	0	1	0	0	0	0	0	0	2	3	3	4	1	7	2	8	1	3	4	0	1	5	13	5	1	1	1	16	1	13	2	7	1	97	0	0	1	3	9	1	0	1	0	2	2	20	14
zOTU_1053	0	0	0	0	0	0	0	2	0	0	0	1	0	30	0	0	31	0	23	0	0	0	0	0	0	0	2	0	0	0	12	0	0	0	0	0	0	0	0	0	541	4	0	1	0	0	0	0	0
zOTU_1054	0	0	0	0	0	0	0	0	0	0	0	1	13	15	0	4	21	3	1	2	1	0	0	4	66	1	1	1	4	4	8	0	0	193	2	4	0	0	0	1	23	25	0	3	0	2	12	6	60
zOTU_1055	0	0	0	0	0	0	0	1	2	1	0	3	0	13	0	24	8	6	110	4	0	0	1	5	0	0	8	3	1	1	9	0	0	17	0	0	0	0	3	0	3	16	0	1	0	20	3	3	13
zOTU_1056	3	0	0	1	0	0	0	0	1	0	2	2	1	4	0	2	1	14	2	1	7	0	2	6	12	6	1	2	0	12	2	14	0	16	1	95	0	0	4	3	13	0	0	0	0	3	3	14	20
zOTU_1057	0	0	6	17	2	0	0	0	0	1	0	6	0	31	9	37	1	10	16	3	13	12	27	27	25	17	0	0	0	19	8	20	8	11	15	0	1	0	2	13	19	11	0	0	0	0	7	10	33
zOTU_1058	0	0	0	0	5	0	34	0	0	0	0	0	0	0	0	0	0	0	0	7	0	22	0	0	0	0	0	0	0	0	0	0	0	0	0	0	0	0	0	0	0	0	0	1	0	0	0	0	0
zOTU_1059	0	0	0	0	0	0	78	103	0	0	0	0	0	0	0	0	0	0	0	27	0	0	0	0	0	0	0	0	0	0	0	0	0	0	0	0	0	0	0	0	0	0	0	28	0	0	0	0	0
zOTU_106	0	0	0	0	0	0	0	799	363	129	0	80	0	2	1	5	217	0	25	60	0	0	3	0	2	8	1143	61	22	22	0	9	0	0	96	3	604	411	0	2	0	0	0	96	14	33	94	0	0
zOTU_1060	0	0	0	1	0	1	0	0	0	0	0	0	0	21	0	13	6	1	1	0	27	0	7	0	28	0	0	0	1	45	13	84	0	138	0	0	0	0	4	18	71	13	0	0	0	0	7	12	0
zOTU_1061	0	0	0	0	9	2	4	5	33	27	0	0	0	0	0	0	0	0	13	6	0	0	0	0	0	0	0	2	0	0	0	0	0	0	0	0	6	6	0	0	0	0	0	7	98	0	0	0	0
zOTU_1062	0	0	0	0	0	0	0	0	0	0	0	0	37	1	4	5	1	0	2	0	13	0	0	12	24	0	0	0	1	27	11	5	0	24	0	0	0	0	9	7	39	61	0	0	0	0	7	92	6
zOTU_1063	0	0	0	0	0	0	0	0	2	0	0	0	30	43	0	7	0	0	2	0	12	0	1	16	82	0	0	2	0	9	4	1	0	46	0	11	0	0	1	2	1	18	0	1	0	9	8	20	55
zOTU_1064	0	0	0	0	0	0	0	0	0	0	0	0	6	0	1	7	0	0	0	0	39	0	1	1	22	0	0	0	0	10	21	2	0	25	6	0	0	0	0	5	0	18	0	2	0	0	19	16	5
zOTU_1065	0	0	0	0	0	0	0	0	0	0	0	0	48	3	6	3	0	0	3	0	14	0	0	4	23	0	0	0	2	28	19	6	0	21	0	0	0	0	14	7	32	73	0	0	0	0	9	99	2
zOTU_1066	0	15	11	0	2	34	44	0	0	0	0	0	0	0	0	0	0	0	11	0	0	12	0	0	0	1	0	0	0	0	0	0	9	0	0	2	1	0	0	0	0	0	3	0	0	0	0	0	0
zOTU_1067	0	0	0	0	0	0	0	0	0	0	0	0	1	0	0	0	0	0	0	0	0	0	0	28	136	0	0	0	1	0	7	3	0	0	0	0	0	0	0	0	0	0	0	0	0	0	0	0	3
zOTU_1068	0	0	2	0	1	0	0	0	0	0	0	0	215	0	0	34	0	0	0	0	45	0	0	1	17	0	0	1	0	15	2	3	1	2	2	0	0	0	3	63	0	114	0	0	0	0	9	12	53
zOTU_1069	0	0	0	61	3	14	0	5	4	0	0	2	0	0	0	1	10	12	99	3	1	48	0	10	0	49	4	20	10	14	0	2	1	1	4	0	1	1	0	0	0	3	0	3	0	3	0	0	0
zOTU_107	186	65	307	27	186	242	104	0	2	8	127	0	0	0	0	0	1	11	4	0	0	88	0	0	1	6	0	2	0	1	0	0	159	0	0	0	0	2	0	0	1	0	1	1	3	50	0	0	1
zOTU_1070	24	17	33	0	8	5	23	1	0	1	14	1	0	0	0	0	2	0	1	0	0	6	0	0	0	1	0	2	0	0	0	0	1	0	0	0	3	0	0	0	0	0	0	5	0	3	0	0	0
zOTU_1071	0	0	0	0	0	0	0	0	0	0	0	0	0	0	0	0	0	0	0	0	0	0	0	26	150	0	0	0	0	0	2	0	0	0	0	0	0	0	1	0	1	0	0	0	0	0	1	0	1
zOTU_1072	0	0	0	0	0	0	0	0	0	0	0	0	0	0	9	0	0	0	0	0	0	0	0	2	24	0	0	0	0	18	156	0	0	0	0	0	0	0	16	8	9	16	0	0	0	0	45	0	59
zOTU_1073	0	0	0	0	0	0	0	0	1	0	0	0	0	5	24	0	0	1	0	0	36	0	6	7	39	14	0	0	0	6	38	7	0	1	1	1	0	0	0	37	7	1	0	3	0	15	15	0	5
zOTU_1074	0	0	3	16	4	1	0	1	1	0	0	2	0	22	14	33	2	5	8	2	18	4	24	21	28	20	1	0	1	13	20	17	14	7	21	0	0	1	3	11	11	14	0	0	0	0	8	11	28
zOTU_1075	0	0	0	0	0	0	58	0	0	0	0	0	0	0	0	0	0	0	0	0	0	0	0	0	0	0	0	0	0	0	0	0	0	0	0	0	0	0	0	0	0	0	0	0	0	0	0	0	0
zOTU_1076	0	0	0	0	0	0	0	1	0	0	0	24	0	0	0	0	1	1	4	11	0	0	0	43	0	0	10	0	2	1	11	34	0	5	0	0	1	0	2	0	2	1	0	3	0	14	7	0	0
zOTU_1077	0	0	0	0	0	0	0	0	0	0	0	0	18	0	6	5	0	0	0	0	36	0	62	1	2	0	0	0	0	36	5	51	0	36	1	0	0	0	1	17	0	34	0	1	0	0	11	24	18
zOTU_1078	0	0	0	0	0	0	0	0	0	0	0	2	0	37	64	4	0	0	3	0	0	1	2	125	5	1	2	7	0	0	7	2	0	5	0	0	0	0	42	0	42	0	3	0	0	5	6	4	2
zOTU_1079	0	0	63	43	12	0	17	0	0	28	30	1	0	1	0	1	2	4	3	6	0	1	2	1	0	29	0	22	0	0	0	1	28	0	0	37	0	3	0	0	1	0	4	1	2	3	0	0	0
zOTU_108	0	43	1174	26	83	955	173	0	5	2	24	15	0	0	0	0	0	1	0	2	0	23	0	0	0	46	0	40	1	2	0	0	102	0	0	32	42	71	0	0	3	0	0	25	33	28	0	0	0
zOTU_1080	0	0	0	0	0	0	0	0	0	0	0	1	0	0	0	0	0	0	0	0	0	0	0	0	0	0	1	0	0	0	0	0	0	0	0	1	0	0	0	0	0	0	0	2	0	46	0	0	0
zOTU_1081	0	0	0	0	0	0	0	0	1	3	0	2	3	8	9	17	5	10	98	5	2	0	13	4	1	7	2	64	3	6	0	34	8	6	0	9	0	0	2	11	1	2	1	5	0	2	1	2	3
zOTU_1082	0	0	0	0	0	0	0	1	0	9	0	5	3	25	2	2	2	9	19	13	2	0	1	36	10	0	3	3	1	27	10	5	0	31	0	0	0	1	0	0	17	11	0	2	0	13	4	8	4
zOTU_1083	0	0	0	0	0	0	0	1	1	0	0	3	0	6	0	1	1	5	11	9	0	0	15	149	6	5	0	1	0	2	4	77	0	0	0	0	0	0	0	1	277	13	0	0	0	3	8	7	17
zOTU_1084	0	0	1	0	0	0	0	0	0	0	0	1	1	0	0	6	4	12	7	0	3	0	1	0	6	11	0	2	0	0	0	1	16	2	0	25	0	0	0	3	0	0	0	0	0	0	0	0	2
zOTU_1085	0	0	0	0	0	0	0	10	0	0	0	2	0	0	0	0	66	0	5	1	0	0	0	0	0	0	19	0	0	0	0	0	0	0	1	0	0	3	0	0	0	0	0	3	0	0	0	0	0
zOTU_1086	0	0	0	79	0	1	0	0	0	0	18	2	7	22	3	2	0	32	9	1	44	2	16	2	11	22	0	22	1	1	0	2	2	4	9	49	0	0	1	2	1	5	0	1	0	5	1	4	47
zOTU_1087	0	0	0	0	0	0	0	0	1	0	14	3	0	2	1	50	0	26	12	4	0	0	74	134	106	0	0	0	1	1	26	22	0	2	0	0	0	0	0	0	1	0	0	1	0	2	3	0	15
zOTU_1088	0	0	0	0	0	0	0	0	0	1	0	0	63	6	1	1	0	0	0	0	28	0	0	20	61	0	0	0	1	2	89	0	0	24	1	0	0	0	2	9	4	8	0	0	0	0	8	12	13
zOTU_1089	0	0	0	0	0	0	0	0	0	0	0	28	0	0	0	0	0	0	0	1	0	0	0	0	0	0	0	0	0	0	0	2	66	0	0	0	0	33	0	0	0	0	0	0	0	0	0	0	0
zOTU_109	26	13	46	2	9	1	114	2	3	30	12	39	98	187	226	108	9	36	106	62	47	3	220	131	66	21	8	169	45	17	96	203	2	38	1	32	0	9	42	156	3	51	0	18	0	69	6	167	149
zOTU_1090	0	0	0	0	0	0	0	0	0	0	0	0	0	0	0	0	0	0	0	0	0	1	0	0	0	0	0	0	0	0	0	0	0	0	0	0	0	0	0	0	0	0	0	0	0	0	0	0	0
zOTU_1091	0	0	0	0	0	0	64	121	0	0	0	0	0	0	0	0	0	0	0	23	0	0	0	0	0	0	0	0	0	0	0	0	0	0	0	0	0	0	0	0	0	0	0	31	0	0	0	0	0
zOTU_1092	0	0	0	0	0	0	0	0	0	0	0	0	3	7	4	4	12	6	13	0	3	0	2	9	23	4	0	0	3	16	1	52	2	2	5	0	0	0	1	6	17	4	0	0	0	10	0	31	35
zOTU_1093	0	0	0	0	0	0	0	0	0	1	0	0	0	0	13	4	0	0	15	0	0	0	0	34	25	0	0	0	0	17	109	23	0	1	0	0	0	0	3	0	106	2	0	0	0	0	4	0	4
zOTU_1094	0	0	0	0	0	0	0	0	0	0	0	0	0	0	0	0	0	0	0	0	0	0	0	0	0	0	0	0	0	0	0	0	0	0	0	0	0	0	0	0	0	0	0	1	0	0	0	0	0
zOTU_1095	1	0	0	0	0	6	0	0	0	0	0	2	0	38	0	4	1	4	30	3	0	0	4	63	35	16	2	0	1	0	8	66	6	12	0	5	0	0	0	0	63	2	0	1	0	2	4	6	9
zOTU_1096	132	0	0	0	1	0	6	4	0	0	0	0	0	0	0	0	0	0	0	0	0	3	0	0	0	0	0	0	0	0	0	0	11	0	0	0	0	0	0	0	0	0	0	0	0	0	0	0	0
zOTU_1097	0	0	0	0	0	0	0	3	1	1	0	4	0	42	2	0	0	4	48	9	0	0	1	28	0	4	1	4	1	28	0	0	0	6	4	0	0	0	6	0	0	21	2	2	0	19	3	0	0
zOTU_1098	0	0	0	0	0	0	0	0	0	0	0	1	15	1	0	14	0	25	3	0	10	0	34	0	1	0	2	17	0	5	0	23	0	47	0	0	0	0	0	13	0	4	0	2	0	0	0	19	3
zOTU_1099	0	0	1	0	0	1	0	0	1	0	0	1	3	51	8	9	2	4	5	1	0	3	2	20	15	8	1	9	1	32	14	46	0	28	6	1	0	0	3	0	11	34	1	1	0	0	6	7	2
zOTU_11	1008	236	704	1139	740	17	9	17	117	19	471	24	251	80	420	333	24	552	135	8	176	453	437	57	87	327	35	52	21	26	144	1054	2289	122	95	942	7	5	164	110	149	71	128	49	5	487	26	29	185
zOTU_110	0	6	0	0	0	2	0	1	1	108	10	11	0	1	0	0	7	8	6	349	3	20	4	1	0	29	0	1	6	4	1	4	33	1	0	140	1	172	7	0	17	2	6	2	0	53	1	0	67
zOTU_1100	0	0	0	0	0	0	0	1	0	0	0	0	0	70	0	11	0	0	2	0	7	0	0	28	45	0	0	0	0	25	59	0	0	21	0	0	0	0	0	0	25	12	0	0	0	0	25	32	29
zOTU_1101	0	0	0	0	0	0	0	0	1	2	0	4	18	10	7	2	2	47	36	8	10	0	0	25	4	19	0	22	0	13	29	5	0	5	6	10	0	0	2	8	3	10	0	0	0	6	2	4	3
zOTU_1102	30	0	0	39	3	0	0	1	3	2	14	1	1	2	1	0	2	10	3	18	7	0	48	0	1	5	0	3	1	0	0	5	9	5	5	1	0	1	5	8	0	0	0	1	0	0	0	5	5
zOTU_1103	0	14	0	0	0	0	0	0	4	0	0	0	0	0	0	0	26	0	1	0	0	5	0	0	0	0	0	1	1	0	0	0	0	0	0	0	1	3	0	0	2	0	0	1	0	6	0	0	0
zOTU_1104	0	0	1	1	6	56	0	3	1	0	0	0	28	43	6	20	17	6	6	0	13	1	19	18	15	0	0	1	0	0	10	0	0	25	2	1	0	0	3	17	3	38	0	0	0	1	3	4	53
zOTU_1105	0	0	0	0	0	0	0	0	2	1	0	2	9	7	15	10	3	39	50	7	2	0	0	19	12	20	4	15	0	8	21	4	0	4	10	15	0	1	2	9	3	13	0	1	0	5	0	2	5
zOTU_1106	9	0	81	0	2	1	0	0	2	0	4	2	0	0	14	19	11	3	1	0	0	0	6	2	0	118	4	0	1	1	0	3	8	0	2	39	0	0	0	2	0	3	0	0	0	1	1	0	2
zOTU_1107	0	0	0	0	0	0	0	0	0	0	0	1	0	0	0	0	15	2	339	4	0	0	0	0	14	32	7	4	8	1	7	0	0	0	7	0	0	0	0	0	0	4	0	1	0	135	0	0	0
zOTU_1108	15	3	166	2	0	61	9	0	0	0	0	0	1	0	0	0	0	0	0	0	6	2	0	4	1	0	0	0	0	0	3	1	11	0	0	0	0	0	0	1	0	0	0	1	0	0	3	0	0
zOTU_1109	0	0	0	0	0	0	0	0	0	0	0	0	0	6	10	6	0	1	1	0	3	0	0	107	29	0	1	0	0	2	58	1	0	9	0	0	0	0	0	0	2	19	0	0	0	0	1	8	0
zOTU_111	1	0	0	0	1	0	0	110	83	6	0	52	5	75	36	4	72	118	457	9	31	0	0	145	159	9	41	105	35	135	494	0	0	41	13	0	2	0	20	0	200	175	0	19	1	439	15	17	3
zOTU_1110	13	0	0	0	0	0	0	0	0	0	0	0	0	0	0	0	0	0	0	0	0	0	0	0	0	0	0	0	0	0	0	0	0	0	0	1	0	0	0	0	0	0	1	0	0	0	0	0	0
zOTU_1111	12	0	0	9	0	0	0	5	0	1	0	3	0	0	3	0	12	0	0	0	0	0	0	4	17	33	0	0	3	2	25	2	5	36	14	0	0	0	0	1	19	19	0	0	0	1	3	0	0
zOTU_1112	1	1	0	0	4	1	13	4	8	0	1	11	0	0	0	0	15	0	0	0	0	15	0	0	0	1	0	6	0	0	0	0	0	0	1	0	3	0	0	0	0	0	0	0	0	0	0	0	0
zOTU_1113	0	0	0	0	0	0	0	3	0	1	0	3	0	0	0	0	22	1	4	5	0	0	0	7	7	0	0	5	3	0	72	3	0	1	0	0	0	18	0	0	5	1	3	0	0	16	14	0	7
zOTU_1114	0	0	0	0	0	0	0	0	15	0	0	51	1	17	1	2	10	1	42	12	6	0	0	0	1	0	24	121	1	5	59	0	0	0	1	0	0	0	7	85	0	4	0	2	0	8	4	12	14
zOTU_1115	0	0	0	1	3	14	0	2	6	0	2	0	0	0	0	0	23	16	73	4	1	22	0	7	0	21	1	18	15	29	0	1	0	2	1	0	0	1	0	0	0	3	0	3	0	1	0	0	1
zOTU_1116	0	0	0	2	1	0	0	0	0	0	0	1	6	15	4	24	0	0	0	0	7	0	0	0	47	0	0	0	0	4	1	0	0	3	0	2	0	0	93	5	0	1	0	4	0	0	4	22	0
zOTU_1117	0	0	0	0	6	0	2	0	0	0	0	4	0	0	0	0	0	0	24	11	0	0	0	0	0	0	0	0	0	0	0	0	0	0	0	1	0	0	0	0	0	0	0	0	0	0	0	0	0
zOTU_1118	0	0	0	0	0	0	0	0	0	0	0	34	0	0	0	0	0	0	0	1	0	0	0	0	0	0	0	0	3	0	0	6	70	0	0	0	0	40	0	0	0	0	0	0	0	0	0	0	0
zOTU_1119	0	0	0	0	0	0	0	0	0	0	0	0	0	0	45	4	7	0	0	0	0	0	0	7	24	0	1	0	0	2	100	0	0	0	1	0	0	0	28	0	0	91	0	0	0	0	48	51	15
zOTU_112	0	3	0	0	0	1	0	0	0	98	4	13	1	2	0	1	9	10	10	359	0	23	3	3	1	25	1	1	7	6	2	1	30	5	0	146	0	179	4	0	15	0	7	2	0	34	1	1	91
zOTU_1120	0	58	0	0	6	16	0	0	1	3	0	3	0	4	0	26	2	1	0	1	0	10	2	0	0	13	0	7	0	0	0	3	9	0	0	5	3	1	0	10	0	0	0	2	0	2	1	0	5
zOTU_1121	0	0	0	0	5	0	18	0	0	0	0	0	0	0	0	0	0	0	0	8	0	30	0	0	0	0	0	4	0	0	0	0	0	0	0	0	0	0	0	0	0	0	0	0	0	0	0	0	0
zOTU_1122	0	0	0	0	0	0	0	0	0	0	0	0	0	0	1	16	6	0	2	0	0	0	2	6	7	0	0	0	1	33	25	0	0	39	0	0	0	0	0	10	7	10	0	0	0	0	20	40	11
zOTU_1123	43	9	0	0	3	0	1	0	0	0	6	8	0	0	0	0	0	0	0	2	0	0	0	0	0	0	0	0	4	0	0	0	4	0	0	1	0	0	0	0	0	0	1	2	0	0	0	0	0
zOTU_1124	0	0	0	0	0	0	0	3	0	0	0	0	0	1	37	4	8	0	0	0	0	0	0	2	20	0	0	1	1	5	97	0	0	0	0	0	0	1	37	0	0	97	0	0	0	1	34	57	16
zOTU_1125	0	0	0	0	0	0	0	0	0	0	0	0	0	13	0	11	3	0	0	0	0	0	0	0	0	0	0	0	0	0	0	0	0	0	0	0	0	0	2	0	0	0	0	0	0	0	12	0	0
zOTU_1126	0	0	0	0	0	0	0	0	1	3	0	2	0	2	4	4	2	0	65	8	0	0	1	37	5	0	9	4	0	0	4	2	0	24	0	0	1	0	1	0	0	11	0	2	0	22	10	2	3
zOTU_1127	0	0	0	0	0	0	0	0	0	0	0	0	0	6	5	0	0	0	0	0	5	0	0	113	24	0	0	0	0	1	54	1	0	7	0	0	0	0	0	0	4	18	0	0	0	0	0	5	0
zOTU_1128	0	0	0	0	0	0	0	0	0	0	0	0	26	14	0	10	34	0	0	0	120	0	0	1	18	3	0	0	0	79	1	8	0	77	15	0	0	0	0	20	5	11	2	0	0	2	1	1	25
zOTU_1129	0	0	0	0	0	0	0	0	1	0	0	0	0	18	25	1	0	152	21	0	1	0	0	11	0	102	0	4	0	0	17	46	0	0	0	14	0	0	0	0	1	0	0	0	0	0	1	0	0
zOTU_113	0	0	0	425	48	0	1	1	1	6	0	3	383	450	55	168	0	131	0	3	131	3	7	23	60	17	2	5	0	137	19	311	2	26	12	47	0	0	32	2	101	122	377	7	0	0	26	0	5
zOTU_1130	0	0	0	0	0	0	0	1	10	8	0	5	8	28	0	0	9	11	30	17	10	0	6	2	27	15	0	11	19	0	2	3	0	2	1	0	2	2	2	5	0	1	0	2	0	11	5	11	0
zOTU_1131	0	0	1	0	0	2	67	0	0	0	0	52	0	0	0	0	0	0	0	0	0	0	0	0	0	0	0	0	0	0	0	0	1	0	0	24	0	13	0	0	0	0	0	0	0	0	0	0	0
zOTU_1132	0	0	0	6	18	0	0	0	0	0	11	0	1	10	9	17	0	9	0	3	0	8	5	0	6	3	0	6	0	0	2	50	1	0	0	1	0	0	0	9	7	3	72	0	0	9	19	23	6
zOTU_1133	1	0	0	0	0	0	0	2	22	5	0	0	0	0	0	0	0	0	0	0	0	0	0	0	0	0	4	0	22	0	0	0	0	0	1	0	0	1	0	0	0	0	0	1	74	0	0	0	0
zOTU_1134	0	0	0	0	0	0	51	0	0	0	0	0	0	0	0	0	0	0	0	0	0	0	0	0	0	0	0	0	0	0	0	0	0	0	0	0	0	0	0	0	0	0	0	0	0	0	0	0	0
zOTU_1135	19	0	0	12	0	0	0	8	0	0	0	3	0	0	3	0	23	0	2	0	0	1	0	7	21	20	0	0	3	1	15	0	1	33	13	0	0	0	0	0	37	21	0	1	0	0	3	0	0
zOTU_1136	4	0	110	4	0	0	0	0	0	1	0	0	7	0	0	0	0	8	1	1	0	3	4	0	0	0	0	4	0	0	0	4	6	0	0	0	0	0	0	7	1	0	0	0	0	1	0	0	19
zOTU_1137	0	34	0	3	27	1	3	0	0	3	3	13	0	0	34	0	0	0	1	1	0	5	2	0	3	0	0	39	0	6	3	14	8	0	3	0	0	1	0	0	2	0	0	1	0	0	0	0	6
zOTU_1138	46	13	0	0	6	0	1	0	0	0	5	6	0	0	0	0	0	0	0	2	0	0	0	0	0	0	0	0	4	0	0	0	4	0	0	0	0	0	0	0	0	0	0	0	0	0	0	0	0
zOTU_1139	1	0	0	0	0	0	0	0	0	0	0	0	62	30	5	10	0	1	1	0	58	0	12	0	39	0	0	0	0	26	4	0	0	25	0	0	0	0	49	5	0	30	2	2	0	0	7	45	36
zOTU_114	229	25	312	53	80	6	64	1	3	3	219	4	219	7	52	18	7	24	7	7	73	51	28	22	120	26	2	193	0	214	16	65	172	80	5	3	0	0	26	26	98	22	96	7	0	26	23	26	57
zOTU_1140	0	0	2	10	1	0	0	0	0	0	7	3	0	7	7	19	5	20	30	4	0	1	5	1	2	4	1	16	3	18	0	8	17	27	4	12	0	0	16	0	1	0	0	0	0	1	0	0	4
zOTU_1141	0	0	0	0	0	0	0	1	1	1	29	0	9	0	0	17	1	28	8	0	0	0	0	0	9	47	1	8	0	3	0	3	113	3	13	51	0	0	4	1	0	0	0	1	0	0	0	1	3
zOTU_1142	0	0	0	70	0	2	0	0	1	0	12	0	0	17	2	0	0	28	7	0	43	1	16	3	12	21	0	9	0	1	0	2	1	8	11	48	0	0	0	6	0	6	0	0	0	5	1	5	37
zOTU_1143	0	0	0	1	0	0	0	0	0	0	0	0	0	0	0	0	0	0	0	0	0	0	0	0	0	0	0	0	0	0	0	0	0	0	0	0	0	0	0	0	0	0	0	0	0	0	0	0	0
zOTU_1144	0	0	0	0	0	0	0	0	0	0	0	1	0	0	1	0	3	2	0	0	0	0	0	53	15	0	0	0	5	39	57	0	0	9	0	1	0	2	2	0	58	6	0	1	0	0	11	0	0
zOTU_1145	0	0	0	0	0	0	0	0	1	4	0	0	0	3	0	1	2	5	4	0	1	0	1	13	1	0	6	0	9	2	8	0	0	18	1	0	0	3	0	1	7	3	0	0	0	336	7	4	22
zOTU_1146	0	0	0	0	0	0	0	1	2	13	0	8	0	19	4	0	1	1	26	13	0	9	7	29	3	0	0	0	1	8	13	17	0	14	1	1	0	2	4	0	35	10	0	0	0	2	10	4	8
zOTU_1147	0	0	0	0	0	0	0	2	1	4	0	1	0	0	73	0	0	11	100	0	0	0	0	0	2	6	3	24	1	4	138	0	0	1	2	0	0	0	2	0	2	0	0	1	0	3	1	1	0
zOTU_1148	0	32	0	0	42	4	4	0	1	1	7	24	0	0	40	0	0	0	2	0	0	4	5	2	3	3	0	27	0	1	2	15	3	0	1	0	0	2	0	0	1	0	0	0	0	0	0	0	1
zOTU_1149	0	0	0	0	0	0	0	0	0	0	0	0	0	0	0	0	0	1	0	0	0	0	0	0	0	0	1	1	0	0	0	1	0	0	0	0	0	0	0	0	266	0	0	0	0	1	0	0	0
zOTU_115	242	36	308	71	93	4	66	0	3	6	238	2	200	10	62	32	2	21	4	3	75	60	25	20	122	22	0	160	0	165	19	67	168	86	6	5	0	1	25	36	108	14	115	10	1	19	12	16	46
zOTU_1150	0	0	0	0	0	0	0	0	18	4	0	0	0	0	0	0	0	0	0	0	0	0	0	0	0	0	5	1	22	0	0	0	0	0	1	0	1	1	0	0	0	0	1	0	78	0	0	0	0
zOTU_1151	5	1	132	0	0	54	9	0	0	0	0	0	0	0	0	0	0	0	0	0	9	3	2	5	2	0	1	0	0	0	0	3	12	0	0	0	0	0	1	2	0	3	0	0	0	0	2	0	0
zOTU_1152	3	1	31	23	6	0	1	0	0	7	22	1	2	1	1	2	3	2	2	0	1	18	13	0	0	12	0	0	0	0	0	3	22	0	0	4	0	0	3	1	0	1	0	0	0	10	0	0	8
zOTU_1153	0	0	0	0	0	0	0	0	0	0	0	2	23	4	0	5	6	2	4	0	9	0	0	9	50	2	0	0	2	18	7	0	0	140	1	3	1	0	1	1	27	24	0	0	0	2	0	35	1
zOTU_1154	0	0	2	2	1	0	1	4	0	0	0	1	6	8	0	1	1	7	21	0	3	0	0	4	6	56	0	10	4	13	3	0	3	10	0	44	0	0	1	3	13	11	0	0	0	3	1	3	3
zOTU_1155	2	0	2	2	5	0	0	1	3	4	1	1	15	1	10	1	4	25	26	3	6	9	2	5	0	9	0	7	7	7	10	4	16	42	2	4	0	0	6	3	9	6	2	1	0	5	1	6	2
zOTU_1156	0	0	0	0	0	0	0	0	8	7	0	1	10	39	0	0	7	15	45	22	8	0	1	2	21	16	0	14	7	2	2	1	0	1	4	0	0	1	1	2	0	3	0	2	0	13	2	9	0
zOTU_1157	0	0	0	0	0	0	0	0	0	1	0	0	0	0	0	2	3	11	1	0	11	0	0	1	0	5	0	0	0	2	0	2	0	0	2	0	0	0	0	2	1	2	0	0	0	1	0	0	3
zOTU_1158	0	0	0	0	0	0	0	0	0	0	0	0	0	0	0	0	0	0	0	0	0	0	2	0	0	0	0	0	0	1	1	0	0	0	0	0	0	0	0	0	0	0	0	0	0	0	0	0	0
zOTU_1159	0	0	0	7	14	0	0	0	13	0	1	1	2	0	0	7	6	16	1	6	0	7	2	5	1	0	1	4	1	4	12	0	15	4	1	0	0	0	2	1	0	3	0	0	0	6	3	10	3
zOTU_116	36	0	184	346	0	0	3	0	39	2	0	1	343	138	168	118	26	20	103	3	189	8	100	14	215	13	3	32	2	111	25	60	1	120	8	9	1	6	3	235	0	31	0	26	4	286	9	104	494
zOTU_1160	0	0	0	0	8	0	0	0	0	0	0	0	0	0	0	0	1	0	0	0	0	0	0	0	0	0	0	0	0	0	0	0	0	0	0	0	0	0	0	0	0	0	0	0	0	2	0	0	0
zOTU_1161	0	0	0	0	0	0	74	87	0	0	0	0	0	0	0	0	0	0	0	20	0	0	0	0	0	0	0	0	0	0	0	0	0	0	0	0	0	0	0	0	0	0	0	32	0	0	0	0	0
zOTU_1162	0	0	0	0	0	0	0	0	0	0	0	4	0	0	0	0	15	0	1	10	0	0	2	99	0	0	1	0	1	0	7	0	0	3	0	0	0	1	0	0	8	0	0	0	0	0	47	25	0
zOTU_1163	0	0	0	0	0	3	0	0	1	0	0	3	1	25	0	2	0	4	35	2	0	0	1	70	33	9	3	0	0	0	6	48	5	11	0	2	0	0	1	2	58	0	0	0	0	0	7	5	5
zOTU_1164	0	0	0	0	14	0	1	0	0	0	0	0	0	0	0	0	0	0	0	0	0	0	0	0	0	0	0	5	0	0	0	0	2	0	0	0	0	0	0	0	0	0	0	0	0	0	0	0	0
zOTU_1165	0	0	0	0	0	0	0	0	0	0	0	0	0	4	1	2	0	0	14	0	0	0	0	3	13	0	0	0	0	0	21	5	0	0	0	0	0	0	4	0	8	0	0	2	0	0	1	0	3
zOTU_1166	0	0	0	4	0	0	0	0	0	0	1	4	1	1	0	8	1	4	4	0	3	0	4	5	7	3	3	1	1	6	2	10	0	10	1	97	0	0	0	6	8	5	0	1	0	4	2	9	22
zOTU_1167	0	0	0	0	0	0	0	1	0	1	0	1	0	0	0	0	1	0	0	0	0	0	0	0	0	0	0	0	1	0	0	0	0	0	0	0	2	0	0	0	0	0	0	1	0	0	0	0	0
zOTU_1168	0	0	0	0	0	0	0	0	1	1	0	0	0	11	38	0	0	151	36	0	0	0	0	6	0	65	0	7	0	0	11	3	0	0	0	8	0	0	0	1	3	0	1	1	0	0	0	0	0
zOTU_1169	0	0	0	0	0	0	0	1	16	54	1	0	0	3	0	13	0	5	2	3	0	0	20	0	24	1	2	3	1	1	21	0	0	0	0	10	0	0	0	1	0	0	0	2	0	20	1	3	0
zOTU_117	34	107	34	67	63	124	127	35	21	105	18	40	15	92	34	106	11	32	235	53	7	126	134	89	12	37	9	194	9	55	51	80	51	52	28	14	10	37	7	12	104	90	2	12	34	59	28	10	42
zOTU_1170	0	0	0	0	0	0	0	0	0	0	0	0	0	4	2	3	0	0	8	0	0	0	0	6	14	0	0	0	0	0	18	7	0	0	0	0	0	0	2	1	8	0	0	0	0	0	3	0	6
zOTU_1171	0	0	0	0	5	10	0	0	4	0	0	1	0	1	0	0	0	29	2	3	0	2	0	0	16	6	1	10	3	0	0	6	18	6	3	25	0	0	0	0	1	0	0	1	0	5	0	2	57
zOTU_1172	0	0	0	0	0	0	0	13	2	0	0	3	1	12	0	0	14	5	43	4	2	0	5	9	17	33	2	4	2	46	13	14	0	13	7	2	0	1	40	0	11	13	48	1	1	5	6	13	13
zOTU_1173	0	0	1	2	3	1	0	1	1	4	0	1	2	14	1	7	3	16	5	1	0	4	0	0	6	4	7	4	3	20	1	1	34	22	2	5	1	0	0	0	14	13	0	1	0	8	3	10	12
zOTU_1174	0	0	0	0	0	0	0	3	1	0	0	2	5	16	40	136	1	0	0	0	6	0	10	2	16	2	1	0	0	7	7	3	0	0	0	0	95	0	1	2	2	48	0	3	8	0	30	3	3
zOTU_1175	0	0	0	0	0	0	0	1	1	1	0	0	0	5	1	0	1	12	4	2	1	0	1	9	1	0	9	0	1	4	11	4	0	13	0	0	0	2	1	0	10	2	0	3	0	347	7	5	9
zOTU_1176	0	0	0	0	0	0	0	1	1	0	0	2	0	10	0	19	9	1	100	3	0	0	0	4	0	1	2	1	0	0	7	2	0	5	1	0	0	0	1	0	1	18	0	1	0	16	1	13	11
zOTU_1177	0	0	0	8	13	0	0	0	4	0	3	3	0	3	1	7	5	10	3	7	1	7	2	4	0	0	5	6	3	3	11	1	20	5	1	0	0	0	4	0	1	2	0	2	0	8	5	3	4
zOTU_1178	17	13	39	0	5	8	16	0	0	0	9	0	0	0	0	0	1	1	1	2	0	3	0	0	0	0	0	0	3	0	0	0	1	0	0	0	0	0	0	0	0	0	0	2	0	1	0	0	0
zOTU_1179	0	0	21	47	0	3	0	0	2	0	14	1	0	2	0	4	0	43	2	1	0	30	1	2	2	10	2	7	1	0	2	7	13	11	3	17	0	0	1	1	7	2	0	0	0	12	1	2	13
zOTU_118	158	0	12	258	82	0	0	2	21	1	193	0	6	1	34	5	0	0	314	0	5	103	14	0	8	26	0	72	2	5	7	60	41	1	0	24	0	1	4	1	5	3	0	6	3	3	0	3	4
zOTU_1180	0	0	6	0	0	4	3	0	0	0	0	0	0	0	0	0	0	0	0	0	0	2	0	0	0	2	0	0	0	0	0	0	22	0	0	0	0	0	0	0	0	0	0	0	0	0	0	0	0
zOTU_1181	0	0	0	0	0	0	0	0	1	0	0	7	0	3	0	1	7	1	56	9	0	0	1	22	3	0	4	1	3	0	0	5	0	21	0	0	0	1	2	0	1	8	0	1	0	19	17	5	1
zOTU_1182	0	0	0	0	0	0	0	0	3	0	0	0	0	16	18	1	0	147	32	0	0	0	0	10	0	93	0	3	0	1	10	34	0	0	2	15	0	0	0	1	2	0	0	0	0	3	0	0	0
zOTU_1183	0	0	0	0	0	0	0	5	0	4	0	1	0	0	64	0	0	5	96	0	0	0	0	0	6	2	4	26	0	2	119	0	0	1	0	0	0	0	1	0	0	0	0	3	0	5	6	0	0
zOTU_1184	0	0	0	0	0	0	0	0	0	0	0	0	0	0	0	0	0	0	0	0	0	0	0	0	0	0	0	0	0	0	0	0	0	0	0	0	0	0	0	0	0	0	0	0	0	0	0	0	0
zOTU_1185	0	0	0	0	0	0	0	0	0	0	0	0	9	14	0	7	1	32	1	0	11	0	3	10	5	231	0	0	0	0	0	1	2	4	8	5	0	0	0	4	4	95	0	0	0	0	1	7	46
zOTU_1186	0	0	0	0	0	0	0	0	0	0	0	0	1	38	1	31	1	2	52	3	2	0	4	4	1	0	6	1	0	2	7	1	0	29	0	0	0	0	1	0	10	38	0	0	0	6	11	8	14
zOTU_1187	0	0	0	0	0	0	0	0	0	0	0	1	70	3	0	40	0	0	0	0	36	0	0	0	27	0	0	0	0	0	0	15	0	12	0	0	0	0	0	50	0	4	0	0	0	0	0	0	232
zOTU_1188	0	0	0	0	0	0	0	0	3	0	0	0	0	14	46	1	1	129	28	0	0	0	0	4	1	111	0	11	0	0	18	1	0	0	3	9	0	0	0	2	5	0	1	0	0	2	0	0	0
zOTU_1189	0	7	17	0	4	29	29	0	0	0	0	0	0	0	0	0	0	0	3	0	0	17	0	0	0	1	0	0	1	0	0	0	4	0	0	1	1	0	0	0	0	0	2	1	0	0	0	0	0
zOTU_119	155	1	18	246	77	0	0	0	32	4	195	0	7	3	19	11	0	0	332	1	5	102	15	1	7	41	0	75	0	12	8	46	42	0	0	39	2	0	11	2	7	3	0	10	3	10	1	6	12
zOTU_1190	0	0	0	5	7	0	0	0	0	2	0	0	3	36	85	12	0	0	1	0	0	0	1	29	6	0	0	2	3	0	44	2	1	1	1	0	14	1	1	0	0	1	0	2	79	0	1	0	1
zOTU_1191	0	0	0	0	0	0	0	0	0	0	0	0	0	0	0	0	0	0	0	0	0	0	0	0	0	0	0	0	0	0	0	0	0	0	0	0	0	0	0	0	0	0	0	0	0	0	0	0	0
zOTU_1192	0	0	0	0	0	0	0	0	0	0	0	2	1	3	0	7	1	0	0	0	9	0	3	115	28	1	0	0	0	1	38	5	0	1	12	0	0	0	4	4	33	15	0	0	0	0	10	2	65
zOTU_1193	0	0	0	0	0	0	0	0	0	1	0	1	0	2	1	0	4	2	0	0	0	0	0	37	21	0	0	0	3	32	45	0	0	10	2	0	0	1	4	0	43	6	0	1	0	0	12	0	3
zOTU_1194	0	0	0	0	0	0	0	0	1	0	0	0	0	26	1	0	3	12	0	1	3	0	0	26	1	0	2	5	0	1	1	6	0	0	0	0	0	0	0	4	0	2	0	0	0	0	4	5	0
zOTU_1195	0	0	2	0	0	0	0	0	15	7	0	8	4	5	16	1	5	60	66	7	4	0	1	3	1	33	0	14	11	0	8	2	0	10	1	13	1	1	14	0	35	1	2	8	0	10	0	0	0
zOTU_1196	0	0	0	0	0	0	0	5	1	0	0	1	0	24	0	22	0	50	0	0	0	0	0	15	5	69	0	1	0	107	8	0	0	1	18	1	0	0	0	5	0	1	0	0	0	32	0	0	1
zOTU_1197	0	0	0	0	0	49	0	0	0	0	0	0	0	0	0	0	0	0	0	0	0	0	0	0	0	0	0	0	0	0	0	0	1	0	0	0	0	48	0	0	0	0	0	0	0	4	0	0	0
zOTU_1198	0	0	0	0	0	0	0	0	2	0	0	0	0	4	15	0	1	1	0	1	35	0	1	4	34	14	0	0	0	1	34	8	0	0	1	0	0	0	0	26	11	0	0	2	0	6	10	0	2
zOTU_1199	0	5	4	0	0	1	0	0	0	0	0	10	0	0	0	0	0	0	0	0	0	0	0	0	0	1	0	1	0	0	0	0	3	0	0	2	1	0	0	0	0	0	0	7	0	0	0	0	0
zOTU_12	830	181	577	873	586	10	7	14	120	23	339	21	227	63	384	272	33	409	128	6	166	347	389	38	55	252	29	40	16	22	118	938	1840	98	69	681	6	3	162	94	121	54	122	63	2	360	34	38	135
zOTU_120	0	1746	0	0	0	42	0	0	44	80	0	84	1	9	0	7	235	0	433	1	6	0	1	1	1	0	127	7	0	17	2	13	0	0	33	2	133	3	2	0	10	1	0	26	0	25	1	0	20
zOTU_1200	33	147	3	1	24	17	39	0	0	0	0	0	0	0	0	0	0	0	0	0	0	2	0	0	0	0	0	0	0	0	0	0	8	0	0	0	0	0	0	0	0	0	0	0	0	0	0	0	0
zOTU_1201	0	0	0	0	4	15	0	0	2	0	0	0	0	2	0	0	1	28	2	0	0	0	0	0	23	9	2	12	3	0	0	4	9	6	3	25	0	0	0	0	1	1	0	0	0	7	0	0	63
zOTU_1202	0	0	0	122	1	1	0	0	0	1	0	0	0	8	0	0	1	10	2	5	0	13	6	3	2	2	1	22	0	0	7	3	1	0	17	54	0	0	1	0	0	0	1	0	0	25	0	1	14
zOTU_1203	0	0	0	0	0	0	0	0	0	0	0	0	0	0	0	0	0	0	0	0	0	0	0	0	0	0	0	0	0	0	0	0	0	0	0	0	0	0	0	0	0	0	0	0	0	0	0	0	0
zOTU_1204	0	26	2	0	0	2	1	0	0	3	0	26	0	0	0	0	0	0	0	5	0	8	0	0	0	0	0	1	0	0	0	0	0	0	0	0	10	0	0	0	0	0	0	1	16	0	0	0	0
zOTU_1205	0	0	0	3	0	0	0	0	0	0	2	15	0	0	2	0	0	1	0	3	0	0	4	0	0	6	3	1	36	0	0	2	5	0	3	4	0	24	0	0	0	0	0	1	0	0	0	0	9
zOTU_1206	0	6	2	0	0	3	0	0	0	0	0	0	0	0	0	0	0	0	0	0	0	13	0	0	0	0	0	0	0	0	0	0	26	0	0	0	0	0	0	0	0	0	0	0	38	0	0	0	0
zOTU_1207	0	0	3	4	3	0	0	2	0	5	0	1	0	12	1	8	4	15	4	0	0	4	1	1	7	0	6	0	1	13	1	4	34	25	3	4	0	0	5	0	13	7	0	2	0	7	5	6	8
zOTU_1208	0	0	3	20	3	0	0	2	1	0	0	3	1	15	8	32	6	2	8	2	12	11	28	22	21	10	0	0	0	11	8	17	13	7	18	1	0	0	0	8	8	15	0	0	0	0	12	6	33
zOTU_1209	0	0	0	0	0	39	0	0	0	0	0	0	0	0	0	0	0	0	0	0	0	0	0	0	0	0	0	0	2	1	0	0	1	0	0	0	2	47	0	0	0	0	0	0	1	2	0	0	0
zOTU_121	0	0	4	7	0	0	0	3	5	1	17	14	622	32	40	52	2	16	13	5	188	4	18	13	720	1	0	11	1	38	91	116	1	125	12	13	0	0	31	246	2	94	6	10	0	0	12	286	228
zOTU_1210	2	1	0	5	5	0	0	1	0	0	0	13	0	0	0	0	0	0	0	2	0	0	1	0	0	10	4	0	31	0	0	1	1	0	2	1	0	15	0	0	0	0	0	0	0	0	0	0	11
zOTU_1211	2	0	0	0	0	0	0	1	0	0	0	3	0	0	0	0	0	0	0	0	0	0	0	0	0	0	0	0	1	0	2	0	0	0	0	0	0	3	0	0	0	0	0	0	0	0	0	0	0
zOTU_1212	0	0	0	2	0	0	0	0	0	0	1	0	163	0	0	35	0	0	0	0	28	0	1	0	7	0	0	1	0	12	1	3	0	4	1	0	0	0	1	49	0	91	0	0	0	0	7	17	33
zOTU_1213	0	0	0	0	0	0	0	0	0	0	0	0	0	72	4	5	0	0	5	0	3	0	0	7	6	0	0	0	0	2	6	7	0	13	0	0	0	0	14	1	47	10	0	0	0	0	12	11	1
zOTU_1214	0	0	0	0	0	0	0	1	0	0	0	0	0	2	0	0	4	1	0	0	0	0	0	0	74	0	1	0	0	3	24	0	0	1	1	0	2	0	0	0	0	0	0	1	0	0	1	0	14
zOTU_1215	0	0	0	0	0	0	0	0	0	0	0	0	4	1	0	12	0	0	0	0	32	0	0	2	21	0	0	0	1	8	17	0	0	31	9	0	0	0	0	2	1	17	0	1	0	0	8	20	3
zOTU_1216	0	0	0	0	0	0	0	0	0	0	0	3	9	8	0	4	5	4	0	0	0	0	0	7	66	1	0	0	0	12	8	0	0	146	1	3	0	1	0	0	24	13	0	1	0	4	9	2	52
zOTU_1217	0	0	0	1	3	6	0	0	0	0	1	0	4	44	0	5	0	0	0	0	7	18	7	1	1	7	0	0	0	6	3	3	2	1	1	1	0	0	0	7	2	0	0	0	0	0	0	2	27
zOTU_1218	0	0	0	0	0	0	0	0	0	0	0	0	99	14	0	3	0	1	0	0	3	0	0	19	53	0	0	0	0	5	17	2	0	0	17	0	0	0	26	0	1	0	0	0	0	0	0	7	0
zOTU_1219	74	0	0	13	1	24	33	0	0	0	26	0	0	0	0	0	0	0	0	0	0	0	0	0	0	1	0	0	0	0	0	0	227	0	0	0	0	0	0	0	0	0	3	0	0	10	0	0	0
zOTU_122	8	3	26	6	28	7	179	11	34	25	29	276	0	0	3	0	41	0	69	13	0	1	118	0	0	1	335	188	2	4	1	27	14	0	0	2	17	22	0	0	0	0	0	3	241	8	0	0	0
zOTU_1220	0	0	0	0	0	0	0	0	1	0	0	0	0	28	0	3	3	9	1	0	2	0	0	16	0	2	0	2	0	0	0	6	0	0	0	0	0	0	0	5	0	0	0	0	0	0	1	2	4
zOTU_1221	0	0	0	0	0	0	0	0	0	0	0	0	0	39	0	0	0	0	0	22	1	0	0	30	40	0	0	0	0	28	75	0	0	12	0	0	0	0	28	0	15	101	0	3	0	0	4	3	0
zOTU_1222	0	0	0	0	0	0	0	0	0	0	0	0	0	0	0	0	0	0	0	0	0	0	0	0	0	0	0	0	0	0	0	0	0	0	0	0	7	0	0	0	0	0	0	200	0	0	0	0	0
zOTU_1223	0	0	0	0	0	0	0	0	0	0	0	0	2	0	0	0	0	0	0	0	0	0	0	23	143	0	0	0	0	0	3	1	0	0	0	0	0	0	0	0	0	0	0	0	0	0	1	0	2
zOTU_1224	0	0	0	0	0	0	0	0	0	0	0	4	0	1	1	0	0	0	2	1	0	0	6	5	144	0	0	0	0	0	43	14	0	0	2	0	0	0	22	62	0	15	0	0	0	0	1	27	7
zOTU_1225	0	0	0	157	0	0	0	0	0	0	0	0	0	3	0	3	0	2	1	0	5	1	2	10	3	1	2	0	1	11	2	6	2	7	2	97	0	0	0	1	3	1	0	1	0	0	1	8	31
zOTU_1226	59	0	146	12	6	28	5	0	1	0	102	1	0	0	1	17	1	6	0	0	0	4	1	0	1	1	1	0	0	0	0	0	6	0	0	0	2	0	0	0	2	0	0	0	0	0	0	0	0
zOTU_1227	42	120	3	2	19	21	37	0	0	0	0	0	0	0	0	0	0	0	0	0	0	2	0	0	0	0	0	0	0	0	0	0	1	0	0	0	0	0	0	0	0	0	0	0	0	0	0	0	0
zOTU_1228	0	0	1	0	0	3	4	0	0	0	0	0	0	0	0	0	0	0	0	0	0	3	0	0	0	0	0	0	0	0	0	0	22	0	0	0	0	0	0	0	0	0	0	0	0	0	0	0	0
zOTU_1229	0	0	0	0	0	2	0	0	0	0	0	0	2	5	0	5	9	0	2	0	42	0	0	7	25	1	0	1	2	57	24	44	0	76	0	0	0	0	53	12	7	3	0	1	0	0	2	39	5
zOTU_123	0	8	826	0	60	439	2	0	29	3	0	54	1	0	11	0	0	0	2	5	12	12	7	3	0	32	4	52	2	13	0	8	371	0	1	104	53	85	0	2	3	0	2	30	95	4	0	0	0
zOTU_1230	0	0	0	2	0	0	0	0	5	6	0	2	1	4	5	13	2	10	65	9	3	0	6	3	2	14	0	68	0	4	2	21	6	11	0	12	0	0	0	8	0	1	0	5	0	4	0	9	2
zOTU_1231	0	0	16	35	1	1	0	0	1	0	5	0	2	4	0	5	2	50	1	1	0	27	0	2	5	11	1	2	3	2	1	7	7	19	2	9	0	0	0	1	6	2	0	0	0	5	0	5	14
zOTU_1232	0	0	0	0	0	0	0	0	0	0	0	0	0	34	26	83	0	0	0	0	0	0	37	16	5	0	0	0	0	22	11	39	0	6	0	0	0	0	65	0	6	101	0	0	0	0	14	16	0
zOTU_1233	0	8	14	0	1	27	39	2	0	0	0	0	0	0	0	0	0	0	9	0	0	17	0	0	0	1	0	0	0	0	0	0	4	0	0	1	5	0	0	0	0	0	6	0	0	0	0	0	0
zOTU_1234	0	0	42	31	8	0	6	0	0	17	22	1	0	1	0	1	2	5	2	4	0	0	2	0	0	16	0	23	1	1	1	0	23	0	0	24	0	1	0	0	1	0	1	0	2	2	0	0	0
zOTU_1235	0	0	0	0	0	0	0	0	0	19	0	1	0	0	8	0	1	68	3	18	1	0	0	0	0	0	2	13	15	0	2	1	3	7	2	0	0	0	1	0	52	0	0	4	0	11	0	0	2
zOTU_1236	0	0	0	0	0	0	0	0	0	0	0	1	103	15	0	1	0	0	0	0	3	0	3	20	55	0	0	0	0	7	19	0	0	0	12	0	0	0	13	3	0	3	0	0	0	0	0	3	0
zOTU_1237	1	0	0	84	0	1	0	0	0	0	13	1	3	8	0	4	0	11	3	0	5	0	0	4	11	1	1	0	0	13	3	7	0	10	1	59	0	0	2	2	5	2	0	0	0	4	3	8	30
zOTU_1238	0	0	0	0	0	0	1	0	7	1	3	5	61	0	0	0	0	8	1	4	0	0	0	0	0	0	3	15	2	0	1	0	1	0	0	71	3	0	0	0	0	0	0	1	27	0	0	1	0
zOTU_1239	0	0	0	0	0	0	0	0	0	0	0	0	0	0	1	0	0	0	1	0	75	0	0	15	2	0	0	0	0	7	62	0	0	5	0	0	0	1	1	0	1	136	0	0	0	0	29	11	0
zOTU_124	0	0	0	0	0	0	0	0	1	1	0	9	8	631	21	119	0	0	0	0	109	0	71	84	335	0	1	0	2	50	280	346	0	757	0	0	0	0	316	167	34	20	0	0	0	3	460	532	3
zOTU_1240	0	0	0	0	0	0	0	6	0	13	0	1	0	0	4	0	0	59	7	18	1	0	0	0	0	0	7	17	21	0	7	1	0	1	1	0	0	2	10	0	63	0	0	0	0	4	0	0	0
zOTU_1241	0	0	0	0	0	0	0	0	0	0	0	30	0	0	0	0	0	0	0	0	0	0	0	0	0	0	0	0	2	0	0	5	52	0	0	0	0	38	0	0	0	0	0	0	0	0	0	0	0
zOTU_1242	0	0	0	0	8	2	5	5	30	13	0	0	0	0	0	0	1	0	12	2	0	0	0	0	0	1	0	6	0	0	0	0	0	0	0	0	5	1	0	0	0	0	0	2	89	0	0	0	0
zOTU_1243	8	18	0	0	0	0	0	0	0	0	0	0	0	0	0	0	0	0	0	0	0	0	0	0	0	0	0	0	0	0	0	0	1	0	0	0	0	0	0	0	0	0	0	0	0	0	0	0	0
zOTU_1244	0	0	0	0	0	0	0	1	2	1	0	5	0	19	0	13	0	45	2	1	0	0	0	12	2	85	0	0	0	98	5	0	0	0	13	4	0	0	1	0	0	0	0	3	0	45	0	0	0
zOTU_1245	0	0	0	0	0	0	0	0	3	1	0	8	87	0	0	0	0	10	0	14	0	1	0	0	0	0	0	15	3	0	3	0	0	0	0	64	2	0	0	0	0	0	1	1	20	0	0	0	0
zOTU_1246	0	0	0	0	0	0	0	0	0	0	0	0	0	0	0	0	0	0	0	0	0	0	0	0	0	0	0	0	0	0	0	0	0	0	0	0	0	0	0	0	0	0	0	0	0	0	0	0	0
zOTU_1247	0	0	0	0	0	0	0	0	0	0	0	2	27	6	0	4	13	3	0	0	10	0	0	6	40	3	0	0	0	10	14	0	0	128	2	7	1	0	0	2	27	9	0	0	0	5	2	26	6
zOTU_1248	42	11	0	0	4	0	1	0	0	0	9	4	0	0	0	0	0	0	0	2	0	0	0	0	0	0	0	0	3	0	0	0	1	0	0	1	0	5	0	0	0	0	1	2	0	0	0	0	0
zOTU_1249	0	0	0	0	0	0	0	0	0	0	0	0	37	3	2	2	0	0	0	0	8	0	0	7	23	0	0	0	0	27	11	2	0	19	0	0	0	0	11	5	32	67	0	1	0	0	7	77	3
zOTU_125	0	0	4	4	0	0	0	1	5	0	12	5	634	34	45	45	6	22	12	4	205	2	18	23	725	0	1	10	2	26	107	123	3	124	13	15	0	0	20	221	3	125	4	2	1	0	8	221	249
zOTU_1250	0	0	0	0	0	0	41	5	0	0	0	0	0	0	0	0	0	0	0	0	0	0	0	0	0	0	0	0	0	0	0	0	0	0	0	0	0	0	0	0	0	0	0	0	0	0	0	0	0
zOTU_1251	0	0	0	0	0	0	0	0	0	0	0	0	36	10	0	7	8	0	15	0	6	0	2	40	19	0	0	0	0	2	24	16	0	14	0	0	0	0	0	1	27	4	0	0	0	0	0	126	4
zOTU_1252	0	0	0	0	1	0	0	1	1	3	0	1	9	7	14	7	1	28	39	8	5	0	0	16	6	13	1	8	0	7	23	5	0	1	7	9	0	0	1	5	1	14	0	3	0	4	2	0	8
zOTU_1253	0	0	0	0	0	0	0	0	0	7	0	1	0	0	0	0	1	1	131	5	0	0	0	0	0	0	1	27	0	28	0	0	0	6	16	0	0	0	0	0	13	28	0	1	0	9	0	0	0
zOTU_1254	0	0	0	0	0	0	0	1	0	0	26	0	4	0	0	7	3	21	7	0	1	0	0	0	5	34	1	8	2	6	0	3	82	3	3	68	0	0	4	0	1	1	1	4	0	0	0	1	3
zOTU_1255	0	0	0	6	0	1	0	11	0	6	3	3	0	0	0	1	13	10	19	4	0	0	0	12	17	2	3	3	9	0	1	0	6	0	4	1	0	0	0	0	0	23	0	2	0	3	5	19	3
zOTU_1256	0	0	0	0	0	0	0	0	1	5	0	2	0	0	0	0	0	2	122	5	0	0	0	0	0	1	0	16	0	29	0	0	0	3	25	0	0	1	0	0	8	21	0	3	0	14	0	0	0
zOTU_1257	0	0	0	0	0	0	0	1	0	2	0	0	0	0	0	0	0	0	0	0	0	0	0	0	0	0	0	0	1	0	0	0	0	0	0	0	0	0	0	0	0	0	0	50	92	0	0	0	0
zOTU_1258	51	0	147	14	5	12	3	1	0	0	91	2	0	0	0	13	7	3	0	0	0	13	1	0	0	2	0	0	0	0	0	0	6	0	0	0	1	0	0	1	0	1	0	0	0	0	0	0	0
zOTU_1259	17	1	2	62	3	0	0	0	0	2	8	8	0	0	1	0	1	1	4	2	1	8	4	0	0	9	0	4	0	0	3	2	11	0	0	7	0	0	0	0	0	0	1	0	0	1	0	0	0
zOTU_126	238	25	29	6	18	3	87	1	17	1	3	40	13	8	14	29	2	7	35	6	22	30	14	1	1	20	0	1	4	4	11	58	308	3	1	9	1	0	6	6	2	0	1	1	3	6	1	0	3
zOTU_1260	0	0	0	0	4	0	15	0	0	0	0	0	0	0	0	0	0	0	1	4	0	21	0	0	0	0	0	1	0	0	0	0	0	0	0	0	0	0	0	0	0	0	0	0	0	0	0	0	0
zOTU_1261	0	0	0	0	0	0	47	0	0	0	0	0	0	0	0	0	0	0	0	0	0	0	0	0	0	0	0	0	0	0	0	0	0	0	0	0	0	0	0	0	0	1	0	0	0	0	0	0	0
zOTU_1262	0	0	0	0	0	0	0	0	0	0	0	1	0	2	0	1	2	17	0	0	1	0	0	11	1	0	1	0	0	0	3	6	0	0	0	0	0	0	8	2	102	0	0	0	0	0	0	0	2
zOTU_1263	0	0	0	66	0	0	0	0	0	1	19	0	7	16	2	1	0	22	3	0	31	1	13	1	9	17	2	9	1	2	3	0	2	6	7	52	0	0	0	7	0	1	0	1	0	2	0	1	36
zOTU_1264	0	0	0	1	0	0	0	4	1	5	0	4	1	0	0	3	3	6	32	1	7	0	1	1	3	1	0	17	0	42	8	5	0	0	1	0	0	1	0	0	1	0	0	1	0	15	17	7	7
zOTU_1265	0	0	0	0	0	0	0	0	0	0	0	0	0	0	23	21	0	0	0	0	31	0	0	87	5	0	0	0	0	2	52	0	0	1	0	0	0	0	3	7	27	2	0	0	0	0	9	2	0
zOTU_1266	0	0	0	0	0	0	0	0	0	0	0	0	8	5	0	30	0	0	0	1	36	0	4	7	28	0	0	0	0	8	30	26	0	3	0	0	0	0	4	57	0	11	0	1	0	0	10	10	13
zOTU_1267	0	0	0	0	0	0	0	0	0	0	0	0	14	31	0	5	0	3	0	0	7	0	2	5	65	0	1	2	0	2	6	2	0	39	1	9	1	0	3	2	0	15	0	0	0	3	6	19	38
zOTU_1268	0	0	0	1	0	0	0	0	2	6	0	2	1	9	2	12	3	19	62	14	1	0	3	3	1	5	3	45	2	5	0	28	0	8	0	5	1	3	0	5	1	0	0	3	0	4	0	4	3
zOTU_1269	0	0	0	156	0	0	0	1	0	1	0	1	0	4	0	4	0	5	1	0	2	1	0	5	6	0	0	0	0	11	0	6	2	4	1	79	0	0	0	2	9	2	0	0	0	2	2	9	23
zOTU_127	0	0	0	0	0	0	0	0	0	0	0	7	13	606	7	99	0	0	0	0	111	0	90	94	335	0	0	0	2	42	243	354	0	751	0	0	0	0	292	179	33	19	0	0	0	3	416	490	1
zOTU_1270	0	0	0	0	0	0	0	0	0	0	0	0	0	41	0	0	0	0	0	17	0	0	0	43	42	0	0	0	0	28	62	0	0	12	0	0	0	2	23	0	12	99	0	2	0	0	3	6	0
zOTU_1271	0	0	0	0	0	0	0	0	0	0	0	1	0	6	3	8	0	0	0	0	1	0	0	41	10	0	0	0	0	1	40	0	0	3	0	0	0	1	1	0	6	3	0	0	0	0	0	6	0
zOTU_1272	0	0	0	115	0	0	0	0	1	0	0	0	0	20	0	0	0	12	5	13	0	15	5	6	4	3	0	16	1	1	7	4	1	1	13	55	0	3	0	0	0	0	1	0	0	15	0	3	16
zOTU_1273	0	18	0	0	1	0	0	0	2	0	0	1	0	0	0	0	19	0	0	0	0	5	0	0	0	0	0	0	0	0	0	0	0	0	0	0	0	2	0	0	5	0	0	1	0	2	0	0	0
zOTU_1274	0	0	0	0	0	0	0	0	9	0	0	4	5	20	1	0	1	1	2	9	4	0	1	4	3	0	0	14	11	35	28	3	0	7	0	0	0	1	188	0	4	4	0	2	0	4	6	3	1
zOTU_1275	0	0	0	0	0	0	0	0	0	0	0	0	3	0	0	6	0	16	50	0	0	0	34	0	0	1	1	0	0	0	0	0	0	3	3	35	0	0	0	2	0	1	0	3	0	2	0	81	0
zOTU_1276	0	0	160	15	0	1	20	0	0	0	5	0	0	0	0	0	0	0	0	0	0	1	0	0	0	0	0	1	0	0	0	0	3	0	0	0	0	0	0	0	0	0	0	0	0	9	0	0	0
zOTU_1277	0	0	0	0	0	0	0	0	0	0	0	0	15	10	0	9	34	0	2	0	104	0	0	0	18	7	0	0	0	49	3	11	1	78	9	0	0	0	0	16	5	11	0	0	0	0	0	1	20
zOTU_1278	0	0	0	0	0	0	0	0	0	0	0	0	0	2	6	2	0	0	0	0	2	0	0	114	16	1	0	0	0	3	38	1	0	6	0	0	0	0	0	0	2	15	0	0	0	0	1	1	0
zOTU_1279	0	0	0	1	0	0	0	0	0	0	0	0	37	9	0	1	0	0	0	0	14	0	1	11	41	1	0	3	0	4	92	0	0	15	2	0	0	0	1	5	3	4	0	0	0	0	8	9	11
zOTU_128	35	387	89	0	44	15	779	10	19	28	29	111	0	0	0	0	1	0	22	5	0	67	0	0	0	1	1	83	61	0	0	14	14	0	2	5	50	10	0	0	0	0	0	129	152	2	0	0	0
zOTU_1280	11	2	26	11	20	10	1	1	2	0	4	4	0	0	0	0	0	1	2	9	0	3	11	0	1	0	0	8	0	0	0	6	15	0	0	2	1	0	0	0	0	0	0	10	2	0	0	0	0
zOTU_1281	0	0	0	0	0	0	0	12	1	0	0	3	0	0	0	0	8	3	10	0	0	0	0	17	3	7	8	49	0	0	21	0	0	2	0	0	0	0	0	0	3	2	0	3	0	83	1	0	0
zOTU_1282	0	0	1	2	0	0	0	0	0	16	0	0	0	0	1	12	0	4	8	10	4	11	81	7	8	10	0	1	0	0	0	4	27	0	1	3	0	4	1	17	1	0	2	21	14	1	6	1	0
zOTU_1283	0	0	1	4	0	0	0	11	0	9	8	6	0	0	0	1	13	9	19	4	0	0	0	15	20	2	1	9	8	0	0	0	9	0	4	0	0	0	0	0	1	31	0	1	0	3	4	18	3
zOTU_1284	0	0	0	0	0	0	0	4	1	0	0	2	0	18	0	14	23	0	7	0	0	0	2	52	7	0	0	3	2	1	28	7	0	5	0	0	0	0	1	7	217	3	0	1	0	3	13	4	28
zOTU_1285	0	0	0	4	13	0	0	0	13	0	3	1	2	3	0	5	1	8	4	4	1	2	1	2	1	0	1	5	4	2	8	0	20	2	0	0	0	0	4	0	0	2	0	1	0	11	4	5	10
zOTU_1286	0	0	0	0	1	0	0	2	0	9	0	8	0	17	5	4	1	0	21	7	5	5	5	26	9	1	0	1	0	5	14	14	0	9	1	0	0	1	2	0	27	8	0	0	0	2	12	1	10
zOTU_1287	0	0	0	0	0	0	0	0	0	0	0	0	0	1	2	2	0	0	12	0	0	0	0	3	21	0	0	0	0	0	17	4	0	0	0	0	0	0	0	0	4	0	0	0	0	0	2	0	3
zOTU_1288	0	0	0	0	0	0	0	1	0	0	0	0	1	38	13	4	3	0	2	2	10	1	1	19	10	0	0	0	0	12	1	21	0	1	4	0	0	0	1	22	11	3	0	3	1	0	5	2	43
zOTU_1289	0	0	0	0	6	0	1	0	0	2	4	3	14	7	2	5	0	3	4	1	10	12	21	15	2	0	1	3	1	0	10	14	4	35	0	0	0	1	57	4	21	5	0	0	0	5	8	24	16
zOTU_129	250	33	16	9	12	3	70	2	29	2	12	50	17	10	8	27	1	7	35	9	33	31	16	2	3	12	0	0	4	4	13	63	302	5	0	10	0	1	4	4	1	4	2	2	1	10	1	1	4
zOTU_1290	0	8	0	0	0	1	0	0	3	0	0	0	0	0	0	0	14	0	0	0	0	4	0	0	0	0	0	0	0	0	0	0	0	0	0	0	0	3	0	0	1	0	0	1	0	10	0	0	0
zOTU_1291	56	1	4	2	0	0	0	0	0	1	0	0	0	0	0	0	0	0	0	0	0	7	0	0	0	1	0	0	0	0	0	0	1	0	0	0	0	0	0	0	0	0	3	0	0	0	0	0	0
zOTU_1292	0	0	0	0	1	0	0	0	1	0	0	2	0	3	0	3	1	4	4	5	0	0	11	129	7	6	0	0	0	0	6	67	1	4	2	0	0	0	0	0	178	7	0	1	0	4	11	2	6
zOTU_1293	11	0	0	8	0	0	0	8	1	0	0	0	0	0	0	0	16	0	1	2	0	1	0	3	16	18	1	0	2	0	15	0	2	23	5	0	0	0	0	0	25	15	0	2	0	0	0	0	0
zOTU_1294	0	0	0	0	0	0	0	0	0	0	0	0	17	33	0	1	0	2	0	0	14	0	0	5	78	0	0	1	0	4	3	2	0	31	1	8	0	0	2	3	0	26	0	0	0	1	6	9	38
zOTU_1295	0	0	35	42	8	0	11	0	0	16	21	3	0	0	0	1	2	4	0	6	0	1	0	0	0	17	0	20	0	0	0	1	26	0	0	24	0	5	0	0	0	0	2	0	2	0	0	0	0
zOTU_1296	0	0	0	0	0	0	0	0	0	0	0	0	0	0	2	0	0	0	0	0	0	0	0	0	19	0	0	0	0	18	130	0	0	0	0	0	0	0	20	2	7	16	0	0	0	0	46	0	55
zOTU_1297	0	0	0	0	0	0	0	0	0	0	0	0	0	0	0	0	0	0	0	0	0	3	0	0	0	0	0	0	0	0	0	0	0	0	0	0	0	0	0	0	0	0	0	0	0	0	0	0	0
zOTU_1298	0	0	0	0	0	0	0	0	0	0	0	0	0	0	6	4	0	0	8	0	0	0	0	16	25	0	0	0	0	9	104	13	0	2	0	0	0	0	1	0	70	0	0	0	0	1	2	0	3
zOTU_1299	37	2	34	6	7	10	7	0	2	0	6	0	0	0	1	7	0	4	0	0	1	7	0	0	0	3	0	1	0	0	0	2	51	4	0	3	0	0	0	2	3	0	0	0	0	1	0	0	0
zOTU_13	0	346	0	0	668	43	305	33	602	566	2	640	0	0	0	0	0	1	8	94	0	1092	0	0	0	0	281	154	111	0	0	0	132	0	4	0	92	1252	0	0	0	0	2	1091	582	5	0	0	0
zOTU_130	0	0	2	24	187	0	0	2	3	36	125	17	3	35	103	61	7	99	150	46	1	68	102	27	13	38	39	236	5	14	61	118	10	3	8	17	0	0	33	6	71	0	314	18	1	206	25	8	426
zOTU_1300	0	0	0	0	0	0	0	0	0	0	0	4	0	0	0	0	3	2	0	0	0	0	0	32	20	0	0	0	2	24	45	0	0	15	1	0	0	0	5	0	54	6	0	3	0	0	13	0	2
zOTU_1301	32	98	5	1	14	13	28	0	0	0	0	0	0	0	0	0	0	0	0	0	0	0	0	0	0	0	0	0	0	0	0	0	3	0	0	0	0	0	0	0	0	0	0	0	0	0	0	0	0
zOTU_1302	0	0	0	0	0	0	0	1	0	0	0	1	0	0	3	1	0	0	6	0	0	0	0	7	1	0	2	0	2	46	5	0	0	87	0	0	0	0	12	0	30	7	0	0	0	11	17	63	0
zOTU_1303	0	0	0	0	0	0	0	0	0	0	0	0	0	0	0	0	0	0	0	0	0	0	0	0	0	0	0	0	0	0	0	0	0	0	0	0	0	0	0	0	0	0	0	0	0	0	0	0	0
zOTU_1304	0	0	0	0	0	0	0	3	0	5	0	2	2	25	0	1	2	4	25	12	1	0	2	36	5	0	4	5	2	22	13	4	0	18	0	0	0	0	0	0	8	14	0	3	0	13	2	3	4
zOTU_1305	0	0	0	0	1	0	0	1	0	0	1	0	0	7	6	6	1	0	10	1	11	0	2	23	3	4	1	0	0	10	12	11	0	76	2	0	0	0	3	15	13	17	0	0	0	10	3	23	20
zOTU_1306	0	0	0	0	0	0	0	3	0	0	0	1	0	24	0	0	31	0	10	0	0	0	0	0	1	0	2	0	0	0	6	0	0	0	0	0	0	0	0	0	390	0	0	0	0	4	0	0	1
zOTU_1307	0	0	0	0	0	0	0	1	0	0	0	0	0	0	27	3	4	0	1	0	0	0	0	5	29	0	2	0	1	2	59	0	0	1	0	0	1	0	20	0	0	61	0	0	0	0	50	49	15
zOTU_1308	300	0	0	18	0	0	0	0	0	0	0	0	0	0	0	0	0	0	0	0	0	0	0	0	0	0	0	0	0	0	0	0	12	0	0	0	0	0	0	0	0	0	0	0	0	0	0	0	0
zOTU_1309	0	0	0	0	0	1	0	1	0	0	12	0	5	0	0	2	33	5	0	3	3	1	1	0	8	23	3	2	1	8	0	8	16	2	6	66	0	0	1	2	1	4	0	6	0	6	1	1	13
zOTU_131	0	0	6	27	158	0	0	1	3	34	121	13	7	29	82	56	1	108	136	50	1	82	86	18	16	32	36	250	8	14	54	136	21	4	10	12	1	2	37	0	79	0	304	24	2	196	29	10	403
zOTU_1310	0	0	0	0	0	0	1	0	0	0	0	0	0	0	0	0	0	0	0	0	0	1	0	0	0	0	0	0	0	0	0	0	0	0	0	0	0	0	0	0	0	0	0	0	104	0	0	0	0
zOTU_1311	0	0	1	0	0	0	0	2	14	9	0	11	0	3	21	0	3	62	55	3	1	0	0	2	1	24	0	22	8	2	5	1	0	8	1	19	0	1	2	0	21	3	0	6	0	3	0	0	0
zOTU_1312	0	0	0	0	0	0	0	0	0	0	0	0	0	11	1	9	7	0	3	0	15	0	5	0	30	0	0	0	0	43	13	58	0	105	0	0	0	0	2	12	51	15	0	0	0	0	3	21	0
zOTU_1313	0	0	0	0	0	0	0	0	0	0	0	0	0	0	15	15	0	0	0	0	30	0	0	58	4	0	0	0	0	0	58	0	0	1	0	0	0	0	2	7	42	2	0	0	0	0	10	1	0
zOTU_1314	0	0	0	0	0	2	49	0	0	0	0	35	0	0	0	0	0	0	0	0	0	0	0	0	0	0	0	0	1	0	0	0	0	0	0	18	0	21	0	0	0	0	0	0	0	0	0	0	0
zOTU_1315	0	0	0	0	0	0	0	0	0	0	1	1	46	7	0	0	1	2	0	0	25	0	1	9	40	0	0	0	0	2	65	1	1	10	0	0	0	0	3	4	2	9	0	0	0	0	7	12	10
zOTU_1316	0	0	0	0	0	0	27	0	0	0	0	34	0	0	0	0	0	0	0	0	0	0	0	0	0	0	0	0	0	0	0	0	1	0	0	22	0	12	0	0	0	0	0	0	0	1	0	0	0
zOTU_1317	0	0	0	0	0	0	0	1	0	2	0	2	0	0	1	1	15	4	2	1	0	0	0	4	3	2	1	1	1	0	60	0	0	0	0	0	0	6	4	0	2	2	2	1	1	6	10	0	7
zOTU_1318	0	0	0	3	4	10	0	4	5	0	0	3	0	0	0	0	18	11	55	4	0	14	0	6	0	22	0	15	12	28	1	0	1	0	3	1	0	0	0	0	0	1	0	2	0	1	0	0	0
zOTU_1319	0	0	0	0	0	0	0	17	1	1	0	4	0	0	5	2	34	19	16	2	0	0	0	65	3	5	2	2	7	1	4	2	0	5	6	0	0	0	4	0	0	0	2	3	0	30	1	13	0
zOTU_132	25	157	6	0	24	28	164	33	54	65	0	99	0	0	0	0	62	0	429	8	0	116	0	0	0	5	19	12	94	0	0	0	1	0	7	0	290	16	0	0	0	0	0	0	11	2	0	0	0
zOTU_1320	0	0	0	0	0	0	0	0	0	0	0	0	0	8	0	4	5	0	2	0	17	0	4	0	26	0	0	0	0	26	6	59	0	108	0	0	0	0	7	7	66	12	0	0	0	0	4	14	0
zOTU_1321	0	0	0	0	0	1	3	0	0	0	0	0	0	0	0	0	0	0	0	0	0	0	0	0	0	0	0	0	0	0	0	0	0	0	0	0	0	0	0	0	0	0	0	0	0	0	0	0	0
zOTU_1322	0	0	0	0	0	0	0	0	0	0	0	0	118	18	0	1	0	0	0	0	6	0	0	5	57	0	0	0	0	8	17	0	0	0	4	0	0	0	22	1	0	0	0	0	0	0	2	1	1
zOTU_1323	0	0	0	0	0	0	0	0	0	0	0	1	0	0	0	0	0	0	0	2	0	0	0	0	0	0	1	0	0	0	0	0	0	0	0	0	0	0	0	0	0	0	0	1	0	25	0	0	0
zOTU_1324	3	4	143	50	0	0	14	0	0	1	0	0	0	0	0	1	0	15	1	0	0	2	0	0	0	0	0	1	0	0	0	0	0	0	0	3	0	0	0	0	0	0	0	0	0	4	0	0	0
zOTU_1325	0	0	0	0	0	0	0	0	0	0	0	0	0	14	0	13	3	0	0	0	0	0	0	0	0	0	0	0	0	0	0	0	0	0	0	0	0	0	0	0	0	0	0	0	0	0	8	0	0
zOTU_1326	0	0	0	0	0	0	0	0	5	0	0	9	0	8	4	0	3	5	17	3	0	0	0	21	0	2	3	17	27	9	12	7	0	4	2	0	0	1	6	0	84	0	2	2	0	23	5	3	0
zOTU_1327	0	0	0	0	0	0	0	0	0	0	0	0	3	0	0	5	4	18	9	0	4	0	0	0	6	11	0	2	3	0	0	1	21	1	0	26	0	0	0	0	0	0	0	2	0	0	0	0	0
zOTU_1328	0	0	2	1	3	10	0	2	2	0	0	1	0	0	0	0	17	13	51	6	0	26	0	6	0	21	0	12	8	20	0	1	0	6	2	1	0	0	0	0	0	3	0	0	0	1	0	0	0
zOTU_1329	0	0	0	0	0	0	0	0	0	0	0	1	1	0	0	0	21	7	255	3	0	0	0	0	9	27	7	4	4	0	2	0	0	0	4	0	0	0	0	0	0	1	0	1	0	119	0	0	0
zOTU_133	0	0	0	0	0	0	0	721	312	108	0	48	0	0	2	4	188	0	17	38	0	0	1	0	2	5	975	58	16	15	0	9	0	0	81	2	470	343	0	0	0	1	0	83	19	19	97	0	0
zOTU_1330	0	0	1	0	1	0	0	0	0	4	0	0	0	19	0	4	7	24	2	1	0	4	0	3	3	3	8	3	1	10	0	1	25	12	0	1	0	1	0	1	13	6	0	1	0	3	2	4	15
zOTU_1331	0	0	0	0	13	0	0	0	0	0	0	0	0	0	0	0	0	0	0	0	0	0	0	0	0	0	0	3	0	0	0	0	1	0	0	0	0	0	0	0	0	0	0	0	0	0	0	0	0
zOTU_1332	0	0	0	0	0	0	0	0	0	0	0	0	0	0	0	4	0	0	0	0	0	0	0	0	172	0	0	0	0	0	0	0	0	0	0	0	0	0	0	0	0	97	0	0	0	0	0	0	0
zOTU_1333	4	0	0	0	3	2	9	6	2	0	1	11	0	0	0	0	10	0	0	0	0	15	0	0	0	2	0	7	0	0	0	0	0	0	1	0	1	0	0	0	0	0	0	0	0	0	0	0	0
zOTU_1334	0	0	0	0	0	0	0	2	0	35	0	0	0	0	1	0	0	50	6	22	1	0	0	2	0	0	1	16	18	0	2	0	0	2	0	1	0	0	3	0	72	0	0	3	0	5	0	0	0
zOTU_1335	0	0	0	0	0	0	0	0	0	0	0	0	0	0	0	0	0	0	0	0	0	1	0	0	0	0	0	0	0	0	0	0	0	0	0	0	0	0	0	0	0	0	0	13	0	0	0	0	0
zOTU_1336	0	0	1	0	2	0	0	5	0	0	0	0	2	6	0	2	0	0	20	0	7	0	0	4	5	67	1	2	0	8	1	1	0	12	2	48	0	0	0	10	9	6	0	1	2	2	1	1	1
zOTU_1337	0	0	0	0	4	32	0	0	0	0	22	3	31	12	0	9	0	0	0	1	8	4	25	3	13	9	0	1	0	4	30	6	20	41	0	13	0	1	1	74	0	4	0	0	0	0	7	0	1
zOTU_1338	13	3	116	3	1	42	10	0	0	0	0	0	1	0	0	2	0	0	0	0	9	5	0	1	1	0	0	0	0	0	2	1	8	0	0	0	0	0	0	0	0	1	0	0	0	0	4	0	0
zOTU_1339	0	0	0	2	1	6	0	0	0	0	0	0	10	37	1	6	0	0	0	0	5	7	9	0	9	13	0	0	0	6	2	1	1	0	0	0	0	0	0	7	1	10	0	0	0	0	0	8	69
zOTU_134	0	0	14	27	5	0	0	1	31	6	2	18	824	58	15	88	13	298	68	37	418	104	149	7	163	66	14	292	11	3	57	42	276	37	27	7	0	11	8	204	11	18	3	11	0	4	2	202	35
zOTU_1340	0	0	0	0	1	0	0	4	1	1	0	3	0	0	46	0	1	6	99	1	0	0	0	0	3	5	1	26	0	0	117	0	0	0	1	0	0	0	3	0	0	1	1	1	0	1	3	0	0
zOTU_1341	0	0	0	0	1	0	0	0	0	0	0	0	9	24	2	24	0	0	0	0	21	2	2	14	24	0	0	0	0	9	10	17	0	1	0	0	0	0	11	79	3	2	0	0	0	0	6	2	11
zOTU_1342	0	0	0	0	0	0	0	0	0	0	0	1	0	19	0	0	2	0	8	0	0	0	0	17	0	0	2	0	0	0	11	0	0	0	0	0	0	0	0	0	197	0	0	0	0	0	1	0	1
zOTU_1343	0	0	0	0	0	0	0	0	0	0	0	1	0	0	0	0	0	0	0	1	0	0	0	0	0	0	0	0	3	0	0	0	0	0	0	0	0	1	0	0	0	0	0	1	0	29	0	0	0
zOTU_1344	0	0	0	0	0	0	0	0	0	0	0	0	0	47	0	5	1	0	0	0	2	0	0	20	42	0	0	0	0	16	37	0	0	12	0	0	0	0	0	0	23	2	0	0	0	0	10	38	22
zOTU_1345	0	0	0	0	0	0	0	0	1	0	0	0	1	8	4	5	8	5	20	0	4	0	2	8	17	4	1	1	1	15	5	25	1	3	5	1	0	0	0	5	6	3	0	0	0	5	0	22	39
zOTU_1346	0	0	0	0	0	0	0	2	1	3	0	1	1	17	2	1	1	4	28	4	5	0	3	24	13	0	2	6	1	18	10	4	0	22	0	0	0	2	0	0	8	7	0	1	0	10	7	8	5
zOTU_1347	0	0	0	0	0	0	0	0	0	0	0	0	3	14	0	4	0	26	2	0	8	0	0	5	2	237	0	1	0	3	1	3	1	0	9	2	0	0	0	1	2	77	0	0	0	0	0	4	27
zOTU_1348	0	0	0	0	0	0	0	0	0	0	0	1	1	6	0	0	0	8	5	1	0	0	3	9	0	0	5	0	1	5	4	1	0	9	1	0	0	1	0	0	6	5	0	2	0	273	8	6	18
zOTU_1349	0	1	0	0	0	0	0	5	0	0	0	17	0	3	0	0	2	0	0	1	0	0	0	2	0	1	0	0	3	1	0	0	0	1	0	0	0	12	0	0	1	0	0	0	0	0	0	0	0
zOTU_135	134	13	596	483	30	12	38	0	1	11	152	9	21	1	0	5	1	39	61	11	2	119	1	3	10	18	8	105	2	12	0	8	1178	21	2	154	0	6	9	35	10	14	1	21	2	40	1	21	52
zOTU_1350	0	0	0	2	0	0	0	0	0	0	0	0	0	0	0	0	0	1	0	0	0	0	0	0	0	0	1	8	1	0	0	127	0	0	2	0	0	0	0	0	0	0	0	0	0	0	7	69	0
zOTU_1351	0	0	0	0	0	0	0	0	0	0	0	0	0	0	0	1	1	1	5	1	13	0	0	0	0	0	0	0	0	0	3	0	0	0	0	0	0	0	1	0	0	1	0	1	0	0	0	0	10
zOTU_1352	0	0	0	0	0	0	0	1	6	3	0	7	8	30	0	0	5	8	28	16	13	0	5	1	28	16	0	10	6	0	2	1	0	2	0	0	1	0	0	1	0	0	0	1	0	5	2	14	0
zOTU_1353	0	0	0	0	0	0	0	2	0	0	0	2	0	17	0	0	29	0	17	0	0	0	0	0	2	0	0	0	0	0	11	0	0	0	0	0	0	0	0	0	384	3	0	0	0	3	0	0	0
zOTU_1354	0	0	0	0	0	0	0	0	0	0	0	1	0	0	0	0	0	0	1	0	0	0	0	0	0	0	0	1	2	0	2	0	0	0	0	0	0	0	0	0	0	0	0	1	0	0	0	0	0
zOTU_1355	0	1	0	0	0	0	0	0	0	0	0	0	0	0	0	0	0	0	0	0	0	0	0	0	0	0	0	0	0	0	0	0	0	0	0	0	0	0	0	0	0	0	0	0	0	0	0	0	0
zOTU_1356	0	0	0	0	0	0	1	0	0	0	0	0	0	0	0	0	0	0	0	0	0	0	0	0	0	0	0	0	0	0	0	0	0	0	0	0	0	0	0	0	0	0	0	0	0	0	0	0	0
zOTU_1357	0	0	0	0	0	0	0	1	0	1	0	5	0	0	2	1	10	1	0	1	0	0	0	4	3	0	1	2	2	0	57	2	0	0	0	0	0	8	5	0	3	0	1	1	0	11	11	0	8
zOTU_1358	0	0	0	2	0	0	0	0	0	0	0	1	0	0	0	0	0	0	0	0	0	0	0	0	0	0	0	0	0	0	0	0	0	0	0	0	0	0	0	0	0	0	0	1	0	0	0	0	0
zOTU_1359	2	0	0	0	1	0	0	0	8	6	0	0	0	0	0	0	0	0	0	0	0	1	0	0	0	0	4	1	16	0	0	0	0	0	0	0	0	2	0	0	0	0	0	1	67	2	0	0	0
zOTU_136	107	0	26	30	656	396	9	0	0	1	1	13	34	5	56	94	0	0	0	0	9	126	73	2	24	0	0	2	0	9	12	28	227	7	3	22	9	2	10	36	2	6	3	6	0	0	11	29	3
zOTU_1360	0	0	0	0	0	0	0	0	0	0	0	0	28	4	0	1	3	4	1	0	5	0	0	5	41	5	0	0	0	11	10	0	0	117	1	2	0	0	0	1	20	13	0	3	0	2	0	20	1
zOTU_1361	0	0	0	0	0	0	0	0	0	0	0	0	0	0	9	8	0	0	11	0	0	0	0	20	15	0	0	0	0	13	104	8	0	4	0	0	0	0	0	0	72	1	0	0	0	0	2	0	6
zOTU_1362	0	0	0	0	0	0	0	0	0	0	0	1	2	1	0	0	14	9	253	2	0	0	0	0	8	23	6	1	7	0	1	0	0	0	10	0	0	0	0	0	0	1	0	0	0	116	0	1	0
zOTU_1363	0	0	0	0	0	0	0	0	0	0	0	1	3	1	0	4	0	0	1	0	6	1	0	4	16	3	0	1	1	36	0	24	0	75	1	0	0	0	0	15	22	12	0	1	0	0	1	1	55
zOTU_1364	0	0	0	1	106	0	0	0	3	0	0	2	1	0	0	0	1	2	5	0	0	34	0	14	0	1	1	0	1	7	0	0	3	0	0	0	0	0	0	0	0	0	0	0	0	0	0	1	5
zOTU_1365	0	0	0	0	0	2	0	0	3	0	0	1	0	7	1	4	0	4	6	11	0	0	23	61	5	10	0	0	0	1	2	3	0	4	0	0	0	0	2	2	136	0	0	0	0	7	8	3	6
zOTU_1366	0	0	18	33	0	5	0	0	0	0	7	0	1	4	0	3	1	37	2	0	0	17	0	3	4	5	1	2	0	0	1	5	8	6	1	12	0	0	1	2	10	2	0	1	0	8	0	1	7
zOTU_1367	0	0	0	0	0	0	0	0	0	0	0	0	0	0	2	0	0	0	0	0	0	0	0	3	20	0	0	0	0	13	115	0	0	0	0	0	0	0	11	2	7	6	0	0	0	0	47	0	43
zOTU_1368	0	0	0	0	0	5	0	0	2	1	0	0	9	12	0	4	0	0	2	0	4	0	1	0	0	25	0	158	0	7	13	0	20	0	7	39	0	2	0	1	0	2	0	0	0	0	0	11	17
zOTU_1369	0	19	0	2	27	1	1	0	0	5	0	15	0	0	22	1	0	0	2	0	0	3	5	1	2	1	0	24	0	1	2	16	6	0	1	0	0	1	0	0	0	0	0	1	0	0	0	0	3
zOTU_137	504	291	6	5	317	586	18	0	0	2	0	0	0	0	30	0	0	0	0	0	0	244	1	1	0	0	0	0	167	0	0	0	59	0	39	0	0	0	0	0	0	0	1	0	0	0	0	0	0
zOTU_1370	0	0	0	0	0	0	0	0	6	0	0	5	0	0	4	0	7	1	1	0	0	0	2	3	8	0	1	1	0	8	13	7	0	0	0	0	1	1	19	0	0	7	0	0	0	3	22	1	17
zOTU_1371	0	0	0	1	0	0	0	0	0	0	0	1	3	24	14	5	3	2	6	1	21	0	4	9	11	0	0	0	0	18	2	20	0	0	6	0	1	0	1	20	2	7	0	0	0	2	1	0	45
zOTU_1372	0	0	0	0	0	0	0	0	0	0	0	0	0	49	0	3	0	0	0	0	5	0	0	30	32	0	0	0	0	16	38	0	0	8	0	0	0	0	0	0	15	5	0	0	0	0	11	29	18
zOTU_1373	0	0	0	0	0	0	0	1	1	0	0	2	6	16	4	2	5	5	16	0	3	0	0	11	15	0	0	0	0	14	1	36	0	3	5	1	0	0	2	5	9	4	0	0	0	5	4	26	23
zOTU_1374	3	0	0	0	3	1	10	0	3	0	3	13	0	0	0	0	15	0	0	1	0	21	0	0	0	5	0	5	0	0	0	0	1	0	1	0	3	0	0	0	0	0	0	0	0	0	0	0	0
zOTU_1375	0	0	0	0	0	0	0	1	1	13	0	7	0	17	4	1	1	1	13	13	5	5	5	19	9	0	0	4	1	8	10	8	0	7	3	0	0	0	5	0	22	4	0	0	0	1	5	0	4
zOTU_1376	0	0	0	0	2	1	0	0	0	0	0	1	0	5	0	0	0	4	6	7	0	0	11	127	6	9	1	0	0	0	0	58	0	1	0	0	0	0	0	0	172	10	0	0	0	5	2	1	8
zOTU_1377	0	0	0	0	0	33	0	0	0	0	0	1	0	0	0	0	0	0	0	0	0	0	0	0	0	0	0	0	3	0	0	0	0	0	0	0	0	21	0	0	0	0	0	0	0	7	0	0	0
zOTU_1378	24	0	6	48	3	0	0	0	0	4	8	10	3	0	1	0	0	0	4	1	3	2	2	0	0	2	0	2	0	0	2	3	3	0	0	1	2	0	0	0	0	0	1	0	0	2	0	0	0
zOTU_1379	0	0	0	0	0	0	0	0	0	0	0	0	3	0	0	5	5	14	6	0	1	0	0	0	2	13	1	2	0	0	0	2	21	5	3	17	0	0	1	0	0	0	0	1	0	0	0	0	0
zOTU_138	0	0	13	27	3	0	0	0	46	5	0	15	769	59	12	80	14	277	75	40	399	90	150	2	197	70	19	287	17	5	50	42	231	34	13	8	2	8	5	248	24	15	3	9	0	4	2	204	31
zOTU_1380	0	0	0	0	0	0	0	0	0	0	0	0	23	30	0	6	0	1	1	0	13	0	0	6	70	0	0	1	0	1	4	1	0	24	0	3	0	0	0	7	0	17	1	0	0	1	12	22	39
zOTU_1381	0	0	0	0	0	0	0	0	0	0	0	0	15	13	0	8	41	1	1	0	98	0	0	0	15	3	0	0	0	45	2	5	1	56	5	0	0	0	1	14	5	14	1	0	0	0	0	0	21
zOTU_1382	3	0	2	2	1	0	0	0	1	0	1	7	0	0	0	0	0	0	2	0	0	1	0	0	0	3	4	1	17	0	0	0	1	0	4	3	0	12	0	0	0	0	0	0	0	0	0	0	7
zOTU_1383	0	0	0	0	0	0	0	0	0	0	0	1	2	1	0	12	2	0	0	0	4	0	1	81	26	0	0	0	1	0	22	2	0	1	16	0	1	1	2	0	35	1	0	0	0	0	10	3	51
zOTU_1384	2	3	136	15	0	1	15	0	0	0	3	0	0	0	0	0	0	0	0	0	0	2	0	0	0	0	0	0	0	0	0	0	8	0	0	0	0	0	0	0	0	0	0	0	0	11	0	0	0
zOTU_1385	2	0	2	0	1	0	0	1	0	5	1	0	8	0	2	2	3	21	33	8	3	11	0	8	0	10	0	8	12	3	4	5	11	43	2	0	0	0	9	2	9	4	3	0	0	4	1	7	1
zOTU_1386	0	0	0	0	0	0	0	0	0	0	0	0	46	2	0	41	0	0	0	0	21	0	2	0	26	0	0	0	0	2	0	13	0	8	0	0	0	0	0	42	0	2	0	0	0	0	0	0	194
zOTU_1387	0	0	0	0	0	0	0	2	1	0	0	1	4	9	22	102	3	0	1	0	6	0	10	2	15	3	1	0	2	5	4	2	0	1	0	0	67	2	0	3	0	22	0	0	14	0	22	3	6
zOTU_1388	0	0	0	0	0	0	0	0	0	0	0	0	0	1	0	0	0	3	0	0	0	0	0	1	0	0	0	0	0	0	0	0	0	0	0	0	0	0	0	0	182	0	0	0	0	0	0	0	0
zOTU_1389	0	0	0	0	0	0	0	0	0	0	0	0	0	0	0	2	0	4	0	0	1	0	0	12	0	0	0	0	0	0	0	0	0	0	0	0	0	0	10	0	0	0	0	0	0	1	0	0	0
zOTU_139	519	311	13	3	310	574	22	0	0	2	0	0	0	0	25	0	0	0	0	0	0	273	2	0	0	0	0	0	154	0	0	0	51	0	33	0	0	0	0	0	0	0	2	0	0	0	0	0	0
zOTU_1390	0	0	0	0	6	0	3	0	0	0	0	2	0	0	0	0	0	0	14	18	0	0	0	0	0	1	0	0	0	0	0	0	1	0	0	0	0	0	0	0	0	0	0	0	0	0	0	0	0
zOTU_1391	0	0	0	0	0	0	0	1	0	0	0	0	0	9	22	1	1	104	15	0	1	0	1	7	0	83	0	5	0	0	20	40	0	0	1	6	0	0	0	1	0	0	0	0	0	0	2	0	0
zOTU_1392	0	0	0	0	1	0	0	0	0	1	2	1	2	8	5	5	1	1	8	3	12	1	0	18	4	5	1	0	1	12	11	7	0	52	1	0	0	0	0	8	17	15	1	0	0	6	5	17	26
zOTU_1393	0	0	0	0	0	1	0	0	0	0	0	0	1	0	0	0	0	19	0	0	0	0	0	0	2	13	0	0	0	0	0	0	202	0	3	12	0	0	0	6	0	0	0	0	0	0	0	1	10
zOTU_1394	0	0	0	42	0	0	0	0	3	3	41	5	3	6	0	3	0	26	1	6	0	1	6	0	2	38	3	7	5	0	0	6	0	1	1	39	0	2	0	4	1	1	24	2	0	1	1	1	1
zOTU_1395	0	0	0	0	0	0	0	0	0	0	0	0	35	5	0	38	0	0	0	0	25	0	0	0	27	0	0	0	0	0	0	8	0	7	0	0	0	0	0	56	0	3	0	0	0	0	0	0	174
zOTU_1396	0	0	0	0	0	0	0	0	0	3	0	7	0	0	0	0	0	0	3	10	0	0	0	40	0	0	6	0	1	0	5	20	0	4	0	0	0	0	0	0	0	1	0	1	0	8	5	0	0
zOTU_1397	0	0	0	0	0	0	0	30	0	35	0	0	0	0	0	0	15	2	132	11	0	0	0	0	0	0	5	2	0	0	0	0	0	0	2	0	0	4	0	0	0	0	0	1	0	23	0	0	0
zOTU_1398	0	0	0	1	5	22	0	5	0	0	0	0	16	32	1	12	13	0	2	0	6	0	15	23	12	2	0	1	0	0	8	0	1	31	1	3	1	0	2	16	6	28	0	0	0	0	4	2	43
zOTU_1399	0	0	0	0	0	0	0	0	3	0	11	1	0	4	2	35	0	19	10	3	0	0	44	71	86	0	0	1	1	0	18	13	0	1	1	0	0	0	0	0	1	0	0	1	0	1	0	0	10
zOTU_14	0	0	0	0	0	0	0	5	1647	1074	0	725	0	1	1	0	25	1096	1228	2131	0	0	69	0	0	153	392	5447	652	4	6	4	0	0	255	137	12	149	13	0	1	0	965	185	45	1008	0	6	7
zOTU_140	0	0	141	47	11	1	0	10	54	18	26	17	90	101	28	27	13	180	103	12	12	76	39	188	24	42	7	92	23	158	13	24	175	274	21	37	0	1	16	28	144	16	0	15	0	116	16	85	27
zOTU_1400	0	0	0	0	0	0	0	1	0	0	0	1	3	4	1	6	4	0	1	0	25	0	1	2	15	0	0	0	1	47	18	27	0	82	0	0	1	0	45	6	9	7	1	0	0	0	1	29	5
zOTU_1401	0	0	2	0	0	7	2	0	0	0	0	0	0	0	0	0	0	0	0	0	0	3	0	0	0	2	0	0	0	0	0	0	19	0	0	0	0	0	0	0	0	0	0	0	0	0	0	0	0
zOTU_1402	0	0	0	0	0	0	0	0	0	0	0	2	0	4	4	1	6	1	55	6	0	0	1	20	2	0	5	1	0	0	5	2	0	15	0	0	0	0	1	0	2	10	0	1	0	13	10	4	0
zOTU_1403	0	0	0	0	0	0	0	0	0	0	0	0	0	0	0	0	0	4	0	0	0	0	0	0	2	0	0	0	0	0	0	0	0	0	0	0	0	0	0	0	204	0	0	0	0	0	0	0	0
zOTU_1404	0	0	0	0	3	0	0	0	0	0	0	0	0	0	0	0	0	0	0	0	0	0	0	0	0	0	0	0	0	0	0	0	1	0	0	0	0	0	0	0	0	0	0	0	0	4	0	0	0
zOTU_1405	0	0	0	0	0	0	0	0	0	0	0	0	1	111	0	0	0	1	0	0	0	0	2	45	7	8	0	0	0	0	40	4	0	0	0	0	0	0	0	3	0	7	0	0	0	0	0	1	21
zOTU_1406	0	0	0	0	1	0	3	0	0	0	0	4	0	0	0	0	0	0	14	18	0	0	0	0	0	0	1	0	0	0	0	0	1	0	0	0	0	0	0	0	0	0	0	0	0	0	0	0	0
zOTU_1407	0	25	0	0	0	0	22	0	2	0	0	16	0	5	0	0	0	8	0	2	0	4	0	0	1	0	0	84	0	1	2	0	62	0	0	0	0	0	1	1	0	0	0	0	0	2	0	0	0
zOTU_1408	0	0	0	0	0	0	0	0	0	15	0	4	0	10	5	0	2	2	2	8	0	1	34	2	5	0	1	2	0	0	21	65	0	0	0	0	0	7	1	0	5	5	0	1	2	17	0	1	0
zOTU_1409	0	0	0	0	0	0	0	4	0	0	0	0	0	11	34	3	0	110	20	0	0	0	0	0	0	58	0	4	0	0	20	1	0	0	1	7	0	0	0	0	2	1	0	0	0	4	0	0	0
zOTU_141	1	0	36	13	0	0	26	0	0	0	0	0	0	0	0	0	0	0	0	0	0	285	0	0	0	0	0	0	0	0	0	0	3	0	0	0	0	0	0	0	0	0	0	0	0	0	0	0	0
zOTU_1410	0	0	0	0	0	0	0	0	1	0	0	4	0	3	0	2	0	3	9	1	0	0	5	123	25	4	0	0	1	0	3	47	0	2	1	2	0	0	1	1	26	5	0	1	0	4	13	0	17
zOTU_1411	0	0	0	0	0	0	0	0	0	0	0	0	73	12	0	0	0	0	0	0	2	0	0	14	52	0	0	0	0	3	26	1	0	1	13	0	0	0	24	1	0	1	0	0	0	0	1	4	1
zOTU_1412	0	0	0	52	0	0	0	0	0	0	0	1	0	11	0	1	2	31	5	3	0	4	1	5	11	3	1	17	0	1	0	0	1	1	2	26	0	0	0	0	0	0	1	0	0	14	0	5	14
zOTU_1413	0	0	0	0	0	0	0	0	1	0	0	0	6	0	0	3	0	17	38	0	0	0	32	0	0	0	3	0	0	0	0	0	0	7	14	31	0	0	0	0	0	0	2	8	0	1	0	50	2
zOTU_1414	0	0	1	0	0	0	1	2	8	3	0	9	2	1	13	0	6	55	42	7	0	0	0	2	3	22	1	7	5	2	6	3	0	9	1	13	1	0	1	0	27	0	1	2	0	6	0	0	2
zOTU_1415	0	0	0	0	0	0	0	2	0	2	0	13	0	0	0	0	1	0	2	7	0	0	0	27	2	0	4	0	4	0	8	21	0	3	0	0	0	0	1	0	0	2	0	0	0	12	1	0	0
zOTU_1416	0	0	0	0	5	0	0	1	0	0	0	1	11	1	0	0	0	4	17	0	3	0	0	2	2	50	1	8	2	15	0	1	1	7	0	36	0	1	0	10	3	3	0	2	0	2	0	7	2
zOTU_1417	0	24	0	0	0	0	0	0	0	0	0	50	0	0	0	0	0	0	0	0	0	23	0	0	0	0	0	0	0	0	0	0	9	0	0	0	26	0	0	0	0	0	0	0	0	0	0	0	0
zOTU_1418	0	0	0	0	0	0	0	0	0	0	0	0	0	0	0	0	0	0	0	0	0	1	0	0	0	0	0	0	0	0	0	0	0	0	0	0	0	0	0	0	0	0	0	0	0	0	0	0	0
zOTU_1419	0	0	0	0	0	0	0	0	0	0	0	0	0	0	0	0	0	0	0	0	0	1	0	0	0	0	0	0	0	0	0	0	0	0	0	0	0	0	0	0	0	0	0	0	0	0	0	0	0
zOTU_142	111	2	35	28	641	384	4	0	0	0	2	10	37	6	58	92	0	2	0	0	13	127	77	2	38	2	0	3	0	8	10	25	242	5	3	27	11	0	5	51	3	2	1	3	2	0	11	44	1
zOTU_1420	0	0	0	0	0	0	0	0	0	0	0	0	1	16	0	11	0	0	11	0	1	0	5	1	73	0	1	0	0	0	0	0	0	0	0	1	0	0	0	0	0	230	0	0	0	0	0	59	30
zOTU_1421	0	0	0	0	0	0	0	0	0	0	0	0	0	0	0	0	0	0	0	0	0	0	0	0	0	0	0	0	0	0	0	0	0	0	0	0	0	0	0	0	0	0	0	0	0	0	1	0	0
zOTU_1422	0	0	0	0	0	0	0	0	0	0	0	0	0	0	1	18	3	0	2	0	0	0	4	7	2	0	0	0	0	12	16	0	0	20	0	0	0	0	1	4	6	12	0	0	0	0	15	30	9
zOTU_1423	0	0	0	0	1	0	0	0	0	0	0	2	1	17	19	0	5	0	3	0	3	0	35	25	0	0	0	1	0	5	9	31	0	10	0	0	2	0	0	7	12	9	0	0	0	3	3	3	18
zOTU_1424	0	0	1	1	13	25	0	3	0	0	0	2	19	28	6	11	16	2	4	0	11	0	16	17	9	1	0	2	0	1	7	0	1	24	2	1	0	0	1	12	2	21	0	1	0	1	3	5	41
zOTU_1425	0	0	0	0	5	0	0	0	0	0	0	0	0	0	0	0	0	0	0	0	0	0	0	0	0	0	0	0	0	0	0	0	1	0	0	0	0	0	0	0	0	0	0	0	0	4	0	0	0
zOTU_1426	0	0	0	0	1	0	0	1	2	0	0	4	0	0	3	1	0	14	17	19	1	0	1	1	1	3	1	4	1	1	9	10	0	1	1	5	0	1	1	0	1	4	0	1	0	12	1	2	1
zOTU_1427	0	0	1	0	0	0	0	0	1	0	0	2	1	33	5	7	1	8	7	0	0	0	3	14	7	4	0	5	2	29	9	25	0	10	3	0	0	0	0	0	4	23	0	0	0	0	1	8	0
zOTU_1428	0	0	0	0	16	0	0	0	0	0	0	0	0	0	0	0	0	0	0	0	0	0	0	0	0	0	0	2	0	0	0	0	0	0	0	0	0	0	0	0	0	0	0	0	0	0	0	0	0
zOTU_1429	0	0	0	0	0	0	0	0	0	0	0	0	0	10	0	8	8	0	0	0	0	0	0	0	0	0	1	0	0	0	0	0	0	0	0	0	0	0	3	0	2	0	0	0	0	0	6	0	0
zOTU_143	0	0	41	15	0	1	30	0	0	0	0	0	0	0	0	0	0	0	0	0	0	287	0	0	0	0	0	0	0	0	0	0	3	0	0	0	0	0	0	0	0	0	0	0	0	0	0	0	0
zOTU_1430	0	0	0	0	0	0	0	0	0	0	0	0	0	0	0	0	7	0	4	13	0	0	4	84	0	0	2	1	5	0	2	0	0	5	0	0	0	0	0	0	6	0	0	1	0	0	27	8	0
zOTU_1431	0	0	0	0	0	0	0	0	0	0	0	0	0	0	0	1	0	15	0	0	0	0	0	5	0	1	0	0	1	0	1	3	0	0	0	0	0	0	5	1	101	1	0	1	0	0	0	0	0
zOTU_1432	0	0	0	0	0	0	0	0	0	0	0	0	0	0	0	0	0	11	1	0	1	0	0	6	1	2	1	0	0	0	3	6	0	0	0	1	0	0	1	0	89	0	0	0	0	0	0	0	0
zOTU_1433	0	0	0	0	0	0	1	0	0	2	0	0	0	0	0	0	0	0	0	0	0	1	0	0	0	0	0	0	0	0	0	0	0	0	0	0	2	0	0	0	0	0	0	0	20	0	0	0	0
zOTU_1434	0	0	0	120	0	1	0	0	0	0	0	1	0	1	0	2	0	5	0	0	4	2	2	4	6	4	0	0	1	10	2	8	1	5	1	72	0	0	0	4	5	0	0	0	0	3	2	8	22
zOTU_1435	0	0	0	0	0	0	0	0	0	0	0	0	10	24	0	19	0	0	0	0	15	5	4	9	24	1	0	0	0	7	7	10	0	0	0	0	0	0	5	68	4	0	0	1	0	0	6	5	8
zOTU_1436	0	0	0	1	0	0	0	0	0	0	0	0	12	10	0	9	25	0	1	0	83	1	0	2	14	4	0	0	0	48	1	7	0	71	9	0	0	0	2	15	5	9	0	0	0	0	0	1	23
zOTU_1437	0	0	0	0	0	0	0	0	4	0	0	2	0	9	0	15	0	43	4	1	0	0	1	13	1	61	0	0	0	73	5	0	0	2	11	0	0	0	0	1	0	0	0	0	0	33	1	0	1
zOTU_1438	0	0	0	0	0	0	0	1	0	0	0	0	1	7	2	6	9	0	2	0	34	0	2	2	10	0	0	1	2	71	14	35	0	64	0	0	0	0	22	6	13	5	1	0	0	0	1	34	3
zOTU_1439	0	0	0	0	0	0	0	0	1	0	0	0	0	0	0	4	3	8	3	0	2	0	0	1	0	1	0	0	0	0	0	3	0	0	0	1	0	0	0	4	1	0	0	0	0	0	0	0	0
zOTU_144	0	0	0	1	18	2	0	0	22	12	499	119	79	65	8	57	2	4	160	22	49	0	499	16	90	190	1	188	42	2	72	254	47	33	35	34	0	6	135	77	0	38	4	17	17	14	12	193	92
zOTU_1440	0	0	0	0	0	0	0	0	0	0	0	0	2	1	0	5	2	0	0	0	4	0	2	116	33	0	1	0	0	0	19	1	1	1	4	0	0	0	6	1	18	7	0	1	0	0	8	0	55
zOTU_1441	5	0	8	13	0	1	4	0	0	1	10	0	17	14	5	2	0	0	0	0	2	2	5	0	22	0	0	1	0	4	0	2	0	49	3	0	0	0	0	20	14	9	2	0	1	0	1	36	33
zOTU_1442	0	0	0	0	0	0	0	0	0	0	0	2	0	0	1	0	0	0	0	0	0	0	0	0	1	0	0	0	1	0	4	0	0	0	0	0	1	0	0	0	8	0	0	1	0	0	0	0	0
zOTU_1443	0	0	1	0	1	0	0	0	1	0	0	0	1	39	2	3	0	9	11	0	1	3	5	13	7	4	0	6	2	26	8	24	0	9	1	3	0	0	4	0	4	26	1	0	0	0	8	9	2
zOTU_1444	0	0	0	0	0	0	0	1	16	38	1	0	0	5	1	1	0	7	0	0	0	0	10	0	24	0	0	0	3	0	19	0	0	0	0	14	0	0	0	0	0	0	0	0	0	13	0	9	0
zOTU_1445	0	0	0	0	0	0	0	0	8	0	0	5	6	26	1	0	0	1	8	9	2	0	2	4	5	0	0	6	11	32	26	2	0	4	0	0	0	1	132	0	4	0	1	2	0	0	5	1	0
zOTU_1446	0	0	0	0	0	0	0	0	0	3	0	0	0	0	0	0	6	0	1	9	0	0	1	72	0	0	2	0	1	0	1	0	0	5	0	0	0	0	0	0	6	0	0	0	0	0	37	19	0
zOTU_1447	0	0	0	0	0	0	0	0	0	0	0	0	0	8	32	2	1	113	15	0	0	0	0	2	0	107	0	6	0	0	12	2	0	0	2	19	0	0	0	1	1	0	0	1	0	0	1	0	0
zOTU_1448	0	0	0	0	0	0	0	0	0	0	0	0	0	9	35	1	0	101	17	0	0	0	0	4	0	95	0	6	0	0	13	1	0	0	1	16	0	0	0	0	2	0	0	1	0	2	2	0	0
zOTU_1449	0	0	0	0	0	0	0	0	1	0	0	0	4	4	0	6	0	25	3	0	3	0	1	3	2	193	0	0	0	0	2	2	3	2	6	4	0	1	0	2	5	82	0	0	0	0	2	3	33
zOTU_145	121	46	276	15	122	193	74	0	2	3	78	0	0	0	1	0	1	3	3	0	1	54	1	0	1	7	0	4	0	0	0	0	144	0	0	1	0	0	0	0	0	0	0	0	1	61	0	0	0
zOTU_1450	0	0	0	0	0	0	0	0	2	0	0	0	5	0	0	0	0	57	0	1	0	0	0	0	0	54	1	7	4	0	0	0	0	0	0	0	0	0	0	11	0	0	1	0	0	0	0	0	0
zOTU_1451	0	0	0	0	5	0	0	0	1	0	0	1	0	1	0	3	1	3	3	4	0	0	11	114	7	3	0	1	0	3	3	62	0	0	1	0	0	0	0	0	143	9	0	0	0	4	6	2	9
zOTU_1452	0	0	0	0	0	0	0	0	16	52	0	0	0	4	0	4	0	7	0	2	0	0	12	0	32	0	1	1	1	0	16	1	0	0	0	9	0	0	0	0	0	0	0	2	0	12	0	6	0
zOTU_1453	0	0	0	0	0	0	0	0	0	0	0	0	0	0	0	0	0	0	0	0	0	1	0	0	0	0	0	0	0	0	0	0	0	0	0	0	0	0	0	0	0	0	0	0	0	0	0	0	0
zOTU_1454	0	0	0	0	0	0	0	0	0	0	0	0	0	0	0	0	0	0	0	0	0	0	0	0	0	0	0	0	0	0	0	0	0	0	0	0	0	0	0	0	0	0	0	0	0	0	0	0	0
zOTU_1455	1	0	2	0	4	0	0	1	2	3	0	1	12	0	6	4	1	19	25	3	8	7	0	4	0	1	0	6	2	1	9	2	13	36	3	2	0	0	5	2	6	8	1	0	0	1	1	6	0
zOTU_1456	0	0	0	0	0	0	0	0	0	0	0	0	0	0	0	11	4	0	0	0	0	0	4	4	1	0	0	0	0	18	14	1	0	17	0	0	0	0	1	10	6	7	0	0	0	0	13	27	6
zOTU_1457	0	0	0	0	0	0	0	0	0	0	0	0	0	0	1	0	0	0	0	0	0	0	0	1	11	0	0	0	0	16	107	0	0	0	0	0	0	0	7	2	10	10	0	0	0	0	40	0	41
zOTU_1458	0	0	0	0	0	0	0	0	1	0	0	0	0	23	0	1	2	5	0	0	1	0	0	25	0	0	0	2	0	2	3	5	0	0	0	0	0	0	0	4	0	0	0	0	0	0	0	1	3
zOTU_1459	57	0	121	7	1	20	2	0	0	0	90	2	0	0	0	17	2	0	2	0	0	9	0	0	0	0	0	0	0	0	0	1	6	0	0	0	0	0	1	1	0	0	0	0	0	0	0	0	0
zOTU_146	32	0	201	138	45	0	0	3	104	10	132	31	12	6	26	8	27	80	147	17	9	10	92	57	215	26	10	6	9	59	326	0	6	8	21	24	0	16	149	160	127	139	3	5	0	385	31	56	6
zOTU_1460	0	0	0	0	0	0	0	0	0	0	0	0	0	0	0	0	2	6	1	0	2	0	0	1	2	3	2	1	0	2	0	4	0	0	0	2	0	0	0	0	0	0	0	0	0	0	0	0	0
zOTU_1461	0	0	0	14	0	0	0	0	4	12	0	0	0	0	0	20	0	7	2	0	0	0	1	0	0	4	1	0	0	0	0	0	0	0	6	27	0	1	0	0	0	0	18	5	0	84	0	0	0
zOTU_1462	1	0	0	3	0	0	0	12	0	4	1	5	0	0	0	1	12	7	19	6	0	0	0	6	16	1	3	3	10	0	2	0	4	0	1	0	0	0	0	0	0	21	0	0	0	2	5	18	2
zOTU_1463	0	0	0	0	0	0	0	2	1	1	0	2	0	0	1	0	9	1	2	1	0	0	0	7	2	0	1	3	2	0	58	2	0	1	0	0	0	9	2	0	4	2	0	0	0	9	9	0	8
zOTU_1464	0	0	0	0	0	0	0	0	0	0	0	0	0	15	2	0	4	0	3	0	0	0	0	13	0	0	1	0	0	0	8	0	0	0	0	0	0	0	0	0	161	0	0	0	0	0	0	0	0
zOTU_1465	0	0	0	0	0	38	28	0	1	1	0	0	0	0	0	0	0	1	1	0	1	0	0	2	0	2	0	1	0	0	0	0	8	1	0	2	0	0	0	0	3	0	0	0	0	2	0	0	2
zOTU_1466	0	0	0	0	0	0	0	0	0	0	0	0	0	0	0	3	0	0	0	0	0	0	0	7	14	0	0	0	0	29	48	0	0	35	0	0	0	0	3	16	60	99	0	0	0	0	38	34	2
zOTU_1467	0	0	0	0	2	3	0	0	0	0	0	0	7	30	0	4	0	0	0	0	1	9	0	0	1	5	0	0	0	1	1	1	2	0	0	0	0	0	0	7	1	2	0	0	0	0	0	2	25
zOTU_1468	0	0	0	0	8	1	0	0	1	0	4	3	11	6	4	6	0	1	2	1	5	9	7	5	0	0	1	2	5	1	11	13	1	35	0	0	0	0	36	7	13	3	1	0	0	4	8	19	15
zOTU_1469	0	0	0	1	0	0	0	0	0	0	0	1	0	0	0	0	0	0	0	0	0	1	0	0	0	0	0	0	1	0	0	0	2	0	0	0	0	0	0	0	0	0	0	3	0	0	0	0	0
zOTU_147	0	0	0	0	1	0	0	3	57	53	0	44	40	233	54	15	6	188	260	108	59	2	4	86	75	1	25	272	27	79	336	17	2	183	17	1	1	11	81	0	115	92	0	19	0	152	21	87	15
zOTU_1470	12	0	14	11	18	5	1	0	0	0	15	0	0	1	4	0	0	0	0	0	0	1	0	9	0	1	0	0	0	3	3	21	101	2	0	0	0	0	1	0	18	0	1	0	0	5	1	0	1
zOTU_1471	0	0	0	0	0	0	0	17	2	0	0	8	0	0	0	0	15	4	8	0	0	0	0	18	5	6	5	37	0	0	13	0	0	3	2	0	1	0	0	0	6	0	0	0	0	73	0	0	0
zOTU_1472	0	0	0	0	0	0	19	3	0	0	0	0	0	0	0	0	0	0	0	0	0	0	0	0	0	0	0	0	0	0	0	0	0	0	0	0	0	0	0	0	0	0	0	0	0	0	0	0	0
zOTU_1473	0	0	0	0	0	0	0	0	0	0	0	20	0	0	0	4	0	0	1	0	0	0	54	7	0	0	0	2	12	0	19	2	0	2	0	0	0	1	27	0	12	0	0	2	0	7	3	15	0
zOTU_1474	0	0	0	0	0	0	0	11	0	0	0	4	0	0	0	0	12	1	9	2	0	0	0	21	2	3	5	41	0	0	18	0	0	2	2	0	0	0	0	0	6	0	0	2	0	80	2	0	0
zOTU_1475	0	0	0	0	0	0	0	0	0	0	0	0	0	36	0	0	0	0	0	8	2	0	0	33	34	0	0	0	0	24	52	0	0	2	0	0	0	0	23	0	8	88	0	1	0	0	4	5	0
zOTU_1476	30	1	0	54	5	0	0	0	0	2	4	12	0	0	0	1	1	0	3	1	1	1	0	0	0	2	0	3	0	0	3	1	8	1	0	5	0	0	0	0	0	0	3	0	0	0	0	0	0
zOTU_1477	0	0	0	17	0	0	0	0	0	0	10	0	6	1	4	18	1	1	2	0	6	0	0	6	7	7	0	2	0	3	1	17	0	0	0	9	0	0	2	4	18	1	0	1	0	4	18	6	0
zOTU_1478	5	1	22	5	19	9	4	0	0	1	3	5	0	0	0	0	0	1	2	5	0	5	15	0	0	0	0	12	0	0	0	2	14	0	0	3	0	0	1	0	0	0	0	9	4	0	0	0	0
zOTU_1479	0	0	0	0	8	0	0	0	0	0	2	1	8	2	4	3	1	3	4	3	5	4	13	10	3	1	0	3	2	2	7	12	2	37	2	2	0	0	34	6	18	2	1	0	0	4	5	16	9
zOTU_148	0	0	0	40	8	0	0	7	1	1	91	14	56	275	237	337	2	180	130	3	21	14	10	258	33	106	6	109	3	56	238	441	18	35	6	16	0	1	26	63	178	46	2	16	0	7	24	22	233
zOTU_1480	0	0	0	0	0	0	0	0	0	0	0	0	0	0	0	0	0	0	0	0	0	0	0	0	0	0	0	0	0	0	0	0	0	0	0	0	8	0	0	0	0	0	0	170	0	0	0	0	0
zOTU_1481	58	0	0	19	1	21	20	0	0	0	23	2	0	0	0	0	0	0	0	0	0	0	0	0	0	1	0	0	0	0	0	0	156	0	0	0	0	0	0	0	0	0	0	0	0	14	0	0	0
zOTU_1482	0	0	0	0	0	0	0	0	0	0	0	0	0	0	0	0	0	0	0	0	0	1	0	0	0	0	0	0	0	0	0	0	0	0	0	0	0	0	0	0	0	0	0	0	0	0	0	0	0
zOTU_1483	0	0	0	0	0	0	0	0	0	0	0	0	1	19	0	4	0	0	0	0	20	0	1	14	76	0	0	0	0	0	11	0	0	24	0	0	0	0	0	0	4	36	0	0	0	0	1	10	95
zOTU_1484	0	0	0	0	0	35	0	0	0	0	0	0	0	1	2	0	13	0	0	0	3	0	29	0	0	5	0	0	0	2	1	6	0	0	0	0	0	0	4	0	3	1	1	0	0	1	0	1	26
zOTU_1485	0	0	0	0	0	7	0	0	0	0	0	0	0	0	0	0	0	17	3	1	0	0	0	0	12	2	5	8	2	0	0	4	9	5	3	18	0	0	0	0	0	0	0	1	0	6	0	0	61
zOTU_1486	0	0	0	0	0	0	0	0	4	4	0	0	1	4	5	10	3	14	50	4	1	0	1	2	0	5	2	48	2	2	1	18	1	2	0	3	1	2	0	10	0	1	0	3	0	0	0	6	2
zOTU_1487	0	0	0	0	0	0	0	1	0	0	0	0	0	3	0	0	2	0	0	0	0	0	0	0	53	0	1	0	0	3	20	0	0	1	0	0	1	0	0	0	0	0	0	0	0	0	1	0	8
zOTU_1488	0	0	0	0	0	0	0	0	0	0	0	1	3	4	0	9	0	0	1	0	4	0	4	84	17	0	0	0	0	0	16	2	0	1	11	0	0	0	4	0	30	12	0	1	0	0	6	1	42
zOTU_1489	0	7	9	0	2	23	30	0	0	0	0	0	0	0	0	0	0	0	5	0	0	13	0	0	0	3	0	0	0	0	0	0	4	0	0	0	0	0	0	0	0	0	4	1	0	0	0	0	0
zOTU_149	0	0	0	0	5	0	0	13	43	51	0	43	40	198	38	16	8	160	279	110	65	1	8	90	88	4	25	289	36	78	286	17	2	171	28	4	0	9	75	0	113	90	1	17	0	163	19	82	9
zOTU_1490	0	0	0	0	0	0	0	0	0	0	0	0	1	10	0	2	0	0	0	0	21	0	1	13	37	0	0	0	0	1	11	0	0	19	1	0	0	0	7	0	4	34	0	0	0	0	6	3	202
zOTU_1491	0	0	1	0	0	0	0	0	0	0	0	0	4	0	0	0	5	9	2	0	4	0	0	0	2	8	1	2	1	0	0	0	6	2	1	17	0	0	2	0	0	0	0	1	0	0	0	1	1
zOTU_1492	0	0	0	0	0	0	1	0	0	0	0	0	8	0	0	3	0	15	44	1	0	0	17	0	0	6	2	0	1	0	0	0	0	4	7	29	0	0	0	0	0	0	0	7	0	2	0	46	1
zOTU_1493	1	0	0	0	0	0	0	0	6	0	0	17	0	5	16	0	1	0	92	16	0	0	0	0	0	0	1	19	0	2	1	3	0	0	1	0	0	0	0	0	1	0	0	1	0	18	0	0	0
zOTU_1494	0	0	0	0	0	0	0	0	0	0	0	0	12	1	1	4	0	2	1	0	21	0	2	4	22	0	0	0	0	7	6	3	0	6	0	0	0	0	2	18	1	14	0	2	1	0	16	5	8
zOTU_1495	0	0	0	0	0	0	0	0	0	0	0	0	0	44	7	5	0	0	1	0	3	0	1	7	6	0	0	0	0	1	3	7	0	8	0	0	0	0	8	2	26	9	0	0	0	1	4	7	3
zOTU_1496	0	0	0	0	0	0	0	0	0	0	0	0	0	0	0	6	0	0	0	0	0	0	0	0	141	0	0	0	0	0	0	0	0	0	0	0	0	0	0	0	0	74	0	0	0	0	0	0	0
zOTU_1497	0	0	0	0	85	0	0	0	3	0	0	3	0	0	0	0	0	1	5	2	0	27	0	6	0	1	0	1	1	6	0	0	7	0	0	0	0	1	0	0	1	0	0	0	0	0	0	4	3
zOTU_1498	0	0	0	0	0	0	0	4	0	0	0	1	3	8	25	102	3	0	0	0	3	0	6	4	10	0	0	0	1	4	8	7	0	4	0	0	42	2	0	4	1	24	0	1	7	0	14	4	3
zOTU_1499	0	0	0	0	0	0	0	0	0	5	0	0	3	0	0	0	1	82	98	1	1	0	0	0	0	8	5	1	1	2	2	0	0	6	4	9	0	0	1	0	3	0	0	1	0	0	1	3	20
zOTU_15	32	64	106	94	15	3	190	32	51	44	29	116	1395	158	497	589	166	99	194	17	1334	17	146	366	1102	167	52	51	161	185	179	192	163	936	140	339	51	55	328	1005	251	472	1147	153	30	285	97	821	122
zOTU_150	0	6	0	0	0	0	0	1	1	82	5	14	0	0	0	0	5	10	8	342	0	29	3	1	0	19	1	2	4	5	2	2	34	5	1	108	1	147	4	0	18	0	5	2	0	18	0	0	67
zOTU_1500	0	0	0	0	0	0	0	0	1	4	0	0	0	0	0	0	1	0	114	3	0	0	0	0	0	0	0	16	0	19	0	0	0	7	9	0	0	0	0	0	11	16	0	1	0	6	0	0	0
zOTU_1501	29	1	2	1	0	0	0	0	0	1	0	0	0	0	0	0	0	0	0	0	0	1	0	0	0	0	0	0	0	0	0	0	0	0	0	0	0	0	0	0	0	0	2	0	0	0	0	0	0
zOTU_1502	0	0	0	0	0	0	0	0	0	0	0	0	3	10	4	0	1	0	4	0	0	0	1	15	12	0	2	0	0	3	15	5	0	31	0	0	0	1	0	0	37	33	0	0	0	3	5	4	144
zOTU_1503	0	0	0	0	0	0	1	0	0	0	0	0	0	0	0	0	0	0	0	0	0	0	0	0	0	0	0	0	0	0	0	0	0	0	0	0	0	0	0	0	0	0	0	0	83	0	0	0	0
zOTU_1504	0	0	0	0	0	0	0	0	0	0	0	0	0	0	0	0	0	0	0	0	0	0	0	0	65	0	2	0	0	3	21	0	0	1	0	0	0	0	0	0	0	0	0	3	0	0	0	0	13
zOTU_1505	1	0	0	52	0	0	0	0	0	0	10	1	2	4	0	2	2	6	2	1	4	1	0	4	5	0	0	0	0	8	0	9	1	7	2	37	0	0	1	0	6	0	0	0	0	2	3	6	25
zOTU_1506	0	0	0	1	0	0	0	0	0	0	0	1	19	8	4	4	1	0	12	0	8	0	3	34	10	2	0	0	0	1	24	11	0	9	2	0	0	0	0	1	21	4	0	0	0	0	0	102	1
zOTU_1507	0	0	0	0	0	0	0	1	2	0	6	1	0	1	0	34	0	18	10	2	0	0	47	74	73	0	0	0	2	1	14	6	0	2	0	0	0	0	0	0	2	0	0	0	0	2	0	0	11
zOTU_1508	0	0	0	0	14	0	0	0	8	0	0	0	3	69	0	1	0	26	0	0	0	1	0	1	1	1	2	3	0	0	0	1	1	3	1	1	0	0	0	42	2	4	0	0	1	1	5	7	27
zOTU_1509	0	1	0	7	0	0	0	0	2	0	73	1	1	2	0	0	0	6	2	12	0	0	0	0	0	1	1	1	1	0	0	0	1	4	0	82	0	0	0	1	3	1	0	0	0	6	0	1	6
zOTU_151	127	50	283	22	104	177	71	0	2	5	64	0	0	0	0	1	1	0	4	0	0	68	0	0	0	6	0	8	0	0	0	0	140	3	0	1	2	1	1	0	0	1	1	0	4	64	0	0	1
zOTU_1510	0	0	0	99	0	1	0	0	0	1	0	0	0	6	0	0	0	15	1	5	0	13	2	5	0	1	1	9	0	0	6	8	0	1	19	38	0	1	1	0	1	0	1	0	0	5	0	0	13
zOTU_1511	0	0	0	0	0	0	0	7	0	9	0	1	2	1	0	3	1	7	13	4	7	0	2	0	0	0	5	5	0	20	4	2	0	3	2	1	0	2	1	0	1	0	0	4	0	7	5	10	6
zOTU_1512	238	0	0	10	5	0	0	0	0	0	0	0	0	0	0	0	0	0	0	0	0	1	0	0	0	0	0	0	0	0	0	0	10	0	0	0	0	0	0	0	0	0	0	0	0	0	0	0	0
zOTU_1513	0	0	0	0	0	0	0	0	0	0	0	0	0	0	4	0	1	10	13	3	0	1	0	2	5	4	1	13	0	1	1	0	44	0	13	0	0	1	4	6	5	57	0	2	0	0	2	6	3
zOTU_1514	0	0	0	0	0	0	0	0	0	0	0	0	0	0	0	3	0	0	0	0	0	0	0	0	158	0	1	0	0	0	0	0	0	0	1	0	0	0	0	0	0	92	0	0	0	0	0	0	0
zOTU_1515	0	0	0	1	0	0	0	0	0	0	0	0	0	9	0	6	8	0	3	0	13	0	2	0	22	0	0	0	1	32	8	47	0	96	0	0	1	0	3	6	37	10	0	0	0	0	2	12	1
zOTU_1516	0	0	0	0	92	0	1	0	3	1	0	2	0	0	0	0	2	0	3	1	0	41	0	13	0	1	2	0	0	2	0	2	7	0	0	0	0	1	0	0	1	0	0	0	0	0	0	5	1
zOTU_1517	5	1	2	1	0	0	2	0	0	0	0	0	0	0	0	0	0	0	0	0	0	3	0	0	0	0	0	0	0	0	0	0	1	0	0	0	0	0	0	0	0	0	0	0	0	0	0	0	0
zOTU_1518	6	0	27	8	22	8	2	0	1	0	4	5	0	0	0	0	0	0	1	6	0	4	6	0	0	0	0	5	0	0	0	4	12	0	0	3	1	0	0	0	0	0	0	5	3	0	0	0	0
zOTU_1519	45	0	0	2	0	20	27	0	0	0	24	0	0	0	0	0	0	0	0	0	0	0	0	0	0	0	0	0	0	0	0	0	159	0	0	0	0	1	0	0	0	0	1	0	0	9	0	0	0
zOTU_152	0	0	0	0	12	1	113	80	30	121	0	151	0	0	0	0	486	0	182	11	0	1	0	0	0	2	263	214	145	0	0	0	1	0	51	1	298	0	0	0	0	0	0	211	615	3	0	0	0
zOTU_1520	0	0	0	0	1	0	0	2	0	3	0	0	0	14	1	7	31	0	7	0	0	1	1	36	1	0	0	4	2	7	24	7	2	2	0	0	0	0	1	4	148	5	0	1	0	10	6	4	31
zOTU_1521	0	0	0	0	0	1	3	0	0	0	0	0	0	0	0	0	0	0	0	0	0	1	0	0	0	0	0	0	0	0	0	0	0	0	0	0	0	0	0	0	0	0	0	0	0	0	0	0	0
zOTU_1522	0	0	0	0	0	1	1	0	0	1	0	0	0	0	0	0	0	0	0	0	0	0	0	0	0	0	0	0	0	0	0	0	0	0	0	0	0	0	0	0	0	0	0	0	0	0	0	0	0
zOTU_1523	0	6	2	0	0	0	0	0	0	0	0	15	0	0	0	0	0	0	0	0	0	0	0	0	0	3	0	0	0	0	0	0	0	0	0	1	0	0	0	0	0	0	0	5	0	0	0	0	0
zOTU_1524	0	0	0	0	0	0	0	0	0	0	0	0	56	0	1	13	0	1	0	0	18	1	10	0	25	0	0	0	0	0	2	23	0	24	0	0	0	0	0	2	0	10	0	0	0	0	1	20	14
zOTU_1525	0	0	0	0	0	0	0	0	0	0	0	0	0	0	0	0	0	0	1	0	0	0	0	0	0	0	1	0	2	0	0	0	0	0	0	0	2	0	0	0	0	0	0	2	1	4	0	0	0
zOTU_1526	0	0	0	0	0	0	0	0	0	0	0	0	0	45	0	6	0	0	0	0	2	0	0	19	30	0	0	0	0	16	32	0	0	7	0	0	0	0	0	0	14	8	0	0	0	0	7	20	26
zOTU_1527	0	0	0	50	0	0	0	0	0	0	8	0	2	5	0	0	0	4	1	0	2	1	1	1	5	2	0	0	0	8	3	3	0	5	1	46	0	0	0	1	4	1	0	0	0	2	0	15	28
zOTU_1528	0	0	0	0	0	0	0	14	0	1	0	1	0	0	2	1	26	13	11	2	0	0	0	58	0	5	3	1	4	0	2	0	0	2	2	0	0	0	6	0	1	1	3	3	0	22	2	7	3
zOTU_1529	0	0	0	0	1	0	0	0	6	1	0	5	3	20	2	0	1	1	4	8	1	0	2	6	2	0	0	5	12	28	22	2	0	3	0	0	0	0	136	0	1	1	0	2	1	4	3	2	2
zOTU_153	0	0	0	0	0	0	0	0	0	0	0	2	46	174	47	211	0	10	0	0	13	0	13	59	44	0	0	0	0	12	173	34	0	50	0	0	0	0	93	1087	7	47	0	0	0	0	7	119	34
zOTU_1530	0	0	0	1	0	0	0	2	1	0	0	0	0	17	16	5	2	0	3	0	14	0	0	10	11	1	0	1	0	14	1	13	0	2	6	1	0	0	3	16	6	6	0	0	1	2	1	3	27
zOTU_1531	0	0	45	26	4	1	13	0	0	10	19	1	0	1	0	0	1	3	0	4	0	0	3	0	0	8	0	12	0	1	0	0	19	1	0	17	1	2	1	0	0	1	0	0	0	2	0	0	0
zOTU_1532	0	3	5	0	1	1	0	0	0	0	0	11	0	0	0	0	0	0	0	0	0	0	0	0	0	0	0	1	0	0	0	0	0	0	0	2	1	0	0	0	0	0	0	2	0	0	0	0	0
zOTU_1533	5	1	138	27	0	0	2	0	0	1	0	0	0	0	0	0	0	11	0	0	0	5	0	0	0	1	0	2	0	0	0	0	1	0	0	0	0	0	0	0	0	0	0	1	0	2	0	0	0
zOTU_1534	0	0	0	0	0	0	0	0	0	0	0	0	0	0	0	0	0	0	0	0	0	0	0	143	0	0	0	0	0	0	0	0	0	0	0	0	0	0	0	0	0	0	0	0	0	0	0	0	0
zOTU_1535	0	0	0	0	0	0	0	0	0	0	0	0	78	20	0	1	0	0	0	0	0	0	2	4	30	0	0	0	0	5	25	1	0	1	5	0	0	0	14	0	0	0	0	0	0	0	3	2	1
zOTU_1536	0	0	0	0	0	0	0	1	0	0	15	1	0	3	0	0	39	5	2	2	7	0	1	0	11	19	1	1	0	7	0	4	13	1	18	33	0	0	0	4	1	1	0	2	0	4	1	3	9
zOTU_1537	7	2	1	0	15	7	11	0	0	0	27	0	0	0	0	0	0	0	0	0	0	15	0	0	0	0	0	0	0	0	0	0	7	0	0	0	0	0	0	0	0	0	0	0	0	0	0	0	0
zOTU_1538	0	0	0	0	0	0	0	0	0	0	0	0	30	13	4	8	2	0	10	0	4	0	1	41	16	0	0	0	0	3	15	11	0	12	1	0	0	0	0	2	13	6	0	0	0	0	0	105	3
zOTU_1539	0	0	0	0	0	0	0	0	0	0	0	0	9	4	0	21	0	0	0	0	32	0	0	4	27	0	0	0	0	7	29	17	0	2	0	0	0	0	3	48	0	11	0	0	0	0	6	2	5
zOTU_154	0	0	0	0	21	0	1	10	19	22	5	36	48	136	80	52	45	212	163	53	21	75	121	87	50	19	17	67	17	57	312	49	2	231	3	2	0	10	170	8	170	59	1	14	1	49	54	128	88
zOTU_1540	0	0	0	0	0	0	0	0	0	0	0	0	0	0	0	0	0	0	0	0	0	0	0	0	0	0	0	0	0	0	0	0	0	0	0	0	0	0	0	0	0	0	0	0	0	0	0	0	0
zOTU_1541	0	0	0	0	0	0	21	8	0	0	0	0	0	0	0	0	0	0	0	0	0	0	0	0	0	1	0	0	1	0	0	0	0	0	0	0	0	0	0	0	0	0	0	0	0	0	0	0	0
zOTU_1542	0	0	0	0	0	0	0	0	0	0	0	0	0	20	16	55	0	0	0	0	0	0	29	11	3	0	0	0	0	15	8	24	0	5	2	0	0	0	30	0	4	80	0	0	0	0	9	12	0
zOTU_1543	0	0	0	0	0	0	0	0	0	0	0	0	0	23	0	1	2	0	0	0	39	0	0	5	54	0	0	0	0	12	18	1	0	5	0	0	0	1	3	0	0	46	0	0	0	0	1	0	51
zOTU_1544	0	0	0	0	0	0	0	0	1	0	0	0	0	0	0	0	0	0	0	1	0	0	0	0	0	0	0	0	0	0	0	0	0	0	0	0	1	1	0	0	0	0	0	3	0	26	0	0	0
zOTU_1545	0	0	0	0	0	0	0	3	0	6	1	0	0	0	0	1	2	7	17	5	11	0	0	0	0	0	3	9	0	14	2	2	0	5	2	1	0	0	2	0	3	0	1	2	0	7	13	7	3
zOTU_1546	0	0	0	0	0	0	0	1	0	0	0	0	0	17	32	3	1	97	17	0	0	0	0	1	0	41	1	6	0	0	8	0	0	0	0	8	0	0	1	1	7	0	1	0	0	3	0	0	0
zOTU_1547	0	0	0	0	1	1	0	0	0	0	1	7	59	0	0	0	0	6	0	4	0	0	0	0	1	0	0	12	1	0	0	0	1	0	0	56	2	0	0	0	0	0	0	1	12	0	0	1	0
zOTU_1548	0	0	0	0	0	0	0	0	0	0	0	0	0	0	21	19	0	0	0	0	22	0	0	51	5	0	0	0	0	0	47	0	0	0	0	0	0	0	4	3	21	4	0	0	0	0	5	0	0
zOTU_1549	0	0	0	0	0	0	0	0	0	0	0	0	0	0	4	4	0	0	6	0	0	0	0	18	13	0	0	0	0	15	86	16	0	2	0	0	0	0	0	0	66	0	0	0	0	0	1	0	3
zOTU_155	9	5	39	0	7	1	62	0	4	12	5	38	95	140	172	69	7	18	70	52	31	1	196	95	68	21	9	135	49	9	106	178	4	21	3	30	1	7	19	106	3	43	0	9	1	38	6	118	126
zOTU_1550	0	0	0	0	0	0	0	0	0	4	0	4	3	16	1	2	1	3	18	11	2	0	2	26	11	0	6	4	0	28	8	0	0	15	1	0	0	1	1	0	5	8	0	5	0	2	3	4	7
zOTU_1551	0	0	0	0	0	0	0	1	0	2	0	0	0	0	0	0	0	0	0	0	0	0	0	0	0	0	0	0	0	0	0	0	0	0	0	0	0	0	0	0	0	0	0	25	48	0	0	0	0
zOTU_1552	0	0	0	0	0	0	0	0	0	0	0	0	0	26	19	56	0	0	0	0	0	0	25	11	4	0	0	0	0	11	8	33	0	3	1	0	1	0	26	0	1	71	0	1	0	0	7	19	0
zOTU_1553	0	0	0	0	0	0	0	0	0	0	0	0	7	11	2	10	0	0	0	0	12	1	3	8	27	0	0	0	0	3	5	16	0	2	0	0	0	0	3	65	1	2	0	0	0	0	2	0	9
zOTU_1554	2	1	120	16	0	0	11	0	0	0	2	0	0	0	0	0	0	0	0	0	0	0	0	0	0	0	0	0	0	0	0	0	3	0	0	0	0	0	0	0	0	0	0	0	0	5	0	0	0
zOTU_1555	0	0	0	0	0	0	0	0	0	0	0	0	2	1	0	0	18	1	0	0	1	0	0	1	7	0	0	0	0	0	14	0	0	0	0	0	0	0	3	0	0	35	0	1	0	0	3	3	5
zOTU_1556	0	0	0	0	4	3	0	0	0	0	0	0	4	36	0	5	0	1	0	0	2	7	8	1	0	7	0	0	0	4	0	1	2	2	1	0	0	0	1	2	4	1	0	0	0	0	0	1	18
zOTU_1557	0	6	0	0	2	0	0	0	0	0	0	0	0	0	0	0	12	0	0	0	0	6	0	0	0	0	0	0	1	0	0	0	0	0	0	0	0	0	0	0	2	0	0	5	0	4	0	0	0
zOTU_1558	0	0	1	6	2	7	0	1	2	0	0	1	0	0	0	0	14	15	57	3	0	14	0	7	1	14	2	12	6	18	0	0	0	5	3	1	0	0	0	0	0	0	0	2	0	0	0	0	0
zOTU_1559	0	0	0	0	0	1	0	0	0	0	0	5	4	9	3	5	2	1	5	2	29	0	0	8	23	0	1	2	0	0	11	1	0	23	1	0	0	0	5	0	17	28	0	2	0	0	1	22	8
zOTU_156	143	27	64	530	74	134	65	0	10	1	298	0	5	0	1	7	0	0	4	0	4	332	3	1	5	2	2	1	1	1	5	14	124	2	0	77	2	4	0	1	1	2	15	0	11	3	1	1	10
zOTU_1560	0	0	0	0	0	0	0	0	0	1	0	0	0	0	0	0	0	0	1	0	0	0	0	0	0	0	0	0	0	0	0	0	0	0	0	1	0	0	0	0	0	0	0	53	60	0	0	0	0
zOTU_1561	0	0	0	0	0	0	0	2	1	1	0	0	10	21	53	69	1	0	0	0	1	0	13	3	6	0	0	0	1	4	13	7	0	0	0	0	3	0	4	4	0	40	0	1	1	0	19	1	14
zOTU_1562	0	0	0	0	0	0	0	2	0	0	0	1	0	0	3	0	45	0	0	0	0	0	0	22	0	0	0	0	0	0	0	15	0	0	0	0	0	0	7	0	10	0	0	0	0	0	12	0	0
zOTU_1563	0	0	0	0	0	0	0	0	0	0	0	0	0	0	0	0	0	0	0	0	0	0	0	0	0	0	0	0	0	0	0	0	0	0	0	0	0	0	0	0	0	0	0	0	0	0	0	0	0
zOTU_1564	0	0	1	0	4	27	0	2	0	0	0	0	12	24	2	10	11	1	4	2	8	1	11	16	10	0	0	1	0	1	8	0	0	12	2	0	0	0	1	8	4	13	0	1	1	0	2	1	38
zOTU_1565	0	0	0	0	0	0	15	4	0	0	0	3	1	0	0	0	26	0	15	1	0	0	0	0	0	0	0	13	3	0	0	0	0	0	2	0	1	0	0	0	0	0	0	4	62	0	0	0	0
zOTU_1566	0	0	0	0	0	0	0	25	2	31	0	0	0	0	0	0	10	0	126	5	0	0	0	0	0	0	3	1	0	0	0	0	0	0	0	0	0	4	0	0	0	0	0	1	0	18	0	0	0
zOTU_1567	28	4	1	1	0	0	0	0	0	0	0	0	0	0	0	0	0	0	0	0	0	5	0	0	0	0	1	0	0	0	0	0	2	0	0	0	0	0	0	0	0	0	1	0	0	0	0	0	0
zOTU_1568	0	0	0	0	0	0	0	0	0	0	0	0	33	5	0	2	0	1	0	0	16	0	0	3	37	0	0	1	1	1	44	0	0	14	1	0	0	0	0	9	1	3	0	0	0	0	11	14	12
zOTU_1569	0	0	4	41	0	0	0	0	0	0	0	0	1	0	0	0	0	0	0	0	1	1	0	0	0	0	0	0	0	0	0	0	6	0	0	0	4	0	0	0	0	0	0	0	0	0	0	0	0
zOTU_157	0	0	0	0	0	0	1	111	48	5	0	45	7	60	30	3	83	92	344	8	13	0	0	115	93	5	41	71	36	94	383	0	0	31	13	0	2	0	9	0	147	144	1	19	0	397	11	31	2
zOTU_1570	9	7	0	0	0	0	0	0	0	0	0	0	0	0	0	0	0	0	0	0	0	0	0	0	0	0	0	0	0	0	0	0	0	0	0	0	0	0	0	0	0	0	0	0	0	0	0	0	0
zOTU_1571	0	0	0	0	0	0	0	0	0	0	0	0	0	0	0	0	0	0	0	0	0	0	0	0	0	0	0	0	0	0	0	0	0	0	0	0	4	0	0	0	0	0	0	143	0	0	0	0	0
zOTU_1572	0	0	0	0	0	56	0	0	2	7	0	4	4	0	0	0	1	18	13	3	0	0	0	0	0	31	2	6	2	0	0	0	52	0	0	68	0	0	0	0	0	0	6	0	0	0	0	0	0
zOTU_1573	0	0	0	0	0	0	0	0	0	0	0	0	0	0	0	0	0	0	0	0	0	0	0	0	0	0	0	0	0	0	0	0	0	0	0	0	0	0	0	0	0	0	0	0	0	0	0	0	0
zOTU_1574	0	0	0	0	0	0	0	0	0	0	0	2	0	21	0	0	25	0	9	0	0	0	0	1	1	0	3	0	0	0	6	0	0	0	0	0	0	0	0	0	310	4	0	0	0	0	0	0	0
zOTU_1575	0	0	0	0	0	0	0	1	0	0	0	2	0	0	0	0	5	0	5	2	0	0	1	1	0	0	1	2	3	0	0	0	0	3	0	0	0	1	0	0	0	0	0	2	0	18	0	0	1
zOTU_1576	0	0	0	0	0	0	0	1	0	1	1	0	0	1	4	1	0	0	10	0	11	0	0	13	9	0	0	0	0	11	14	4	0	49	0	0	1	0	1	6	13	12	0	3	0	4	8	13	21
zOTU_1577	74	0	0	0	1	0	0	0	0	0	0	0	0	0	0	0	0	0	0	0	0	1	0	0	0	0	0	0	0	0	0	0	3	0	0	0	0	0	0	0	0	0	0	1	0	0	0	0	0
zOTU_1578	0	0	0	0	0	0	0	1	0	1	0	0	0	14	33	1	0	82	23	0	0	0	0	4	0	45	0	3	0	0	10	4	0	0	0	10	0	0	1	0	3	0	0	3	0	0	1	0	0
zOTU_1579	0	0	0	0	0	0	0	0	1	0	0	0	7	12	0	22	0	0	0	0	22	0	2	1	12	0	0	0	0	5	20	20	0	7	0	0	0	0	1	43	0	4	0	0	0	0	4	3	9
zOTU_158	0	0	5	164	0	92	0	0	17	7	27	35	152	38	10	47	2	35	23	12	36	0	935	4	25	127	3	253	3	13	54	219	40	68	9	123	1	3	37	94	1	13	5	13	0	12	5	85	61
zOTU_1580	0	0	0	0	0	1	0	0	2	0	0	3	0	44	6	1	0	25	14	3	3	0	4	17	2	8	1	4	9	0	19	3	0	0	9	1	0	0	0	1	0	1	0	1	0	0	5	0	2
zOTU_1581	0	0	0	0	0	0	0	0	0	0	0	0	0	0	0	13	6	0	3	0	0	0	1	5	2	0	0	0	0	18	6	0	0	19	0	0	0	0	1	2	3	10	0	0	0	0	17	22	7
zOTU_1582	2	0	0	1	3	0	0	2	2	0	0	8	0	0	0	0	5	0	0	0	0	11	0	0	0	1	0	7	0	0	0	0	1	0	1	0	2	1	0	0	0	0	0	0	0	0	0	0	0
zOTU_1583	0	0	0	0	0	0	0	0	0	0	0	1	50	3	0	1	2	0	0	0	22	0	7	1	0	2	0	0	0	2	6	1	0	12	1	0	0	0	0	0	12	12	0	0	0	0	0	12	184
zOTU_1584	0	0	0	0	0	0	0	1	0	0	0	0	0	22	0	0	2	0	5	0	0	0	0	15	0	0	1	0	0	0	6	0	0	0	0	0	0	0	0	0	157	1	0	0	0	0	2	0	0
zOTU_1585	0	0	0	0	0	0	0	1	0	5	0	9	0	0	0	0	0	0	3	6	0	0	0	36	0	0	4	1	0	0	3	17	0	1	0	0	0	0	0	0	2	0	0	1	0	12	3	0	0
zOTU_1586	0	0	0	0	0	0	0	0	0	0	0	0	0	0	1	0	0	0	0	0	60	0	0	15	3	0	0	0	1	9	52	0	0	3	0	0	0	0	0	0	4	94	0	0	0	0	16	6	0
zOTU_1587	0	13	0	0	2	1	5	0	2	1	0	25	0	0	0	0	1	1	4	1	0	2	0	0	0	0	2	8	1	0	0	0	1	0	0	2	7	1	0	0	0	0	0	18	37	0	0	0	0
zOTU_1588	0	0	0	45	0	0	0	0	0	0	0	0	0	9	0	1	2	20	3	10	0	7	3	3	1	4	0	13	1	1	2	0	3	1	0	18	0	0	0	0	1	0	1	0	0	15	0	6	10
zOTU_1589	0	0	0	2	0	0	0	0	1	5	0	0	1	0	1	5	0	2	8	7	1	14	53	6	11	6	0	2	0	0	1	2	28	0	1	4	0	3	0	11	0	1	2	13	12	0	3	0	0
zOTU_159	184	22	214	51	70	3	45	0	6	6	200	5	144	9	43	16	5	15	5	4	67	43	29	9	114	15	1	148	1	161	24	63	162	74	4	5	0	1	15	29	121	18	84	8	0	17	15	11	41
zOTU_1590	0	0	0	0	0	0	0	0	4	0	10	28	0	0	0	0	0	138	1	2	0	0	0	0	0	0	1	0	3	0	0	0	0	0	0	161	0	0	0	0	0	0	0	2	0	0	0	0	0
zOTU_1591	0	0	3	0	1	4	1	0	0	0	3	2	2	9	0	7	7	4	5	0	3	19	8	6	5	26	0	5	0	7	5	2	3	3	1	0	0	0	8	1	8	2	0	1	0	0	5	3	16
zOTU_1592	0	0	0	0	17	4	0	0	0	0	0	1	0	127	3	10	0	0	1	0	0	0	5	0	12	0	0	1	0	0	90	14	1	0	0	3	0	0	0	0	0	1	0	0	0	0	0	7	26
zOTU_1593	0	0	0	0	0	0	0	31	0	0	0	4	0	0	0	0	73	4	8	3	0	0	0	0	0	8	0	0	7	1	0	0	0	0	5	17	0	0	0	0	2	0	0	0	0	2	1	0	0
zOTU_1594	0	0	0	0	0	0	0	2	0	1	0	0	0	15	1	12	19	0	9	0	0	1	3	45	4	0	0	0	3	1	27	2	2	1	0	0	0	0	0	2	134	6	0	0	0	4	2	4	36
zOTU_1595	0	0	0	0	0	0	0	0	4	0	15	0	0	0	3	34	0	17	12	4	0	0	54	72	63	0	1	0	0	0	13	16	0	0	0	0	0	0	1	0	1	0	0	0	0	1	0	0	14
zOTU_1596	0	0	79	0	0	0	0	0	0	0	0	0	0	3	16	6	1	3	2	0	1	0	4	0	0	20	0	0	0	0	1	0	11	0	0	17	0	0	0	0	0	1	0	0	0	1	0	0	0
zOTU_1597	0	0	0	0	0	0	0	12	0	0	0	3	0	0	3	3	21	8	9	3	0	0	0	53	2	6	1	1	6	1	3	0	0	3	3	0	0	1	2	0	0	1	3	4	0	25	1	8	0
zOTU_1598	0	0	0	0	0	1	0	1	0	2	7	1	0	4	0	3	30	8	1	3	1	2	0	1	4	28	1	1	0	12	0	0	16	0	5	39	0	0	1	1	1	4	2	1	0	5	0	2	15
zOTU_1599	0	0	0	0	0	32	13	0	0	0	0	0	0	4	0	0	1	0	1	0	0	0	3	8	0	10	0	0	0	0	2	0	2	0	0	4	2	0	0	0	7	0	2	0	6	2	1	0	2
zOTU_16	0	10949	8	0	906	2254	1188	5	43	27	0	27	0	0	0	0	2	0	3	0	0	2921	0	0	0	0	4	0	16	0	0	0	51	0	32	0	519	4	0	0	0	0	2	356	1	1	0	0	0
zOTU_160	0	0	0	362	52	0	54	8	14	3	111	47	1	24	0	198	0	0	8	10	0	53	133	0	1	0	3	25	1	12	0	0	4	0	4	106	14	83	4	0	3	0	0	1	28	4	7	0	73
zOTU_1600	0	0	0	0	0	0	0	0	0	0	0	0	43	8	0	24	0	0	0	0	3	0	2	0	70	0	0	0	0	0	1	0	0	51	0	0	0	0	0	20	0	18	0	0	0	0	0	37	14
zOTU_1601	0	0	0	0	0	0	0	0	0	0	0	0	0	0	0	0	0	1	0	0	0	0	0	5	0	0	1	4	0	0	0	106	0	0	6	0	0	0	0	0	0	0	0	0	0	0	2	41	0
zOTU_1602	0	0	0	0	0	0	0	0	0	0	0	0	2	0	0	0	0	3	0	0	0	0	3	0	0	0	2	0	0	0	0	0	0	0	0	402	0	0	0	0	0	0	0	5	0	0	0	0	0
zOTU_1603	5	1	118	34	0	0	11	0	0	1	1	0	0	0	0	1	1	14	0	0	0	2	0	0	0	0	0	3	0	0	0	0	0	0	0	0	0	0	0	0	0	0	0	1	0	1	0	0	0
zOTU_1604	0	0	0	2	0	0	0	0	0	0	0	0	15	19	3	2	1	0	21	0	11	0	2	46	12	0	0	1	0	5	25	11	0	17	0	0	0	0	0	1	30	2	0	0	0	0	1	15	1
zOTU_1605	0	0	0	0	0	0	0	0	0	0	0	0	0	0	0	0	0	0	0	0	0	0	0	0	0	0	0	0	0	0	0	0	0	0	0	0	0	0	0	0	0	0	0	0	83	0	0	0	0
zOTU_1606	0	0	0	0	0	0	0	0	0	62	0	0	0	0	0	0	0	0	0	0	0	0	0	0	0	0	0	0	0	0	0	0	0	0	0	0	0	2	0	0	0	0	0	0	0	0	0	0	0
zOTU_1607	0	0	0	0	0	0	0	2	1	0	0	1	2	7	2	2	4	1	13	0	3	0	3	9	12	1	0	0	1	13	3	24	3	1	3	0	0	0	1	4	6	5	1	0	0	8	1	18	22
zOTU_1608	0	0	0	0	0	0	0	0	4	0	0	0	33	19	0	5	0	3	36	0	0	0	1	0	0	13	0	0	0	65	13	0	0	0	27	2	0	1	0	0	2	157	0	0	0	0	0	6	7
zOTU_1609	0	0	0	0	0	0	0	0	0	0	0	0	0	24	4	6	0	1	3	4	3	0	12	28	13	0	0	0	2	30	4	7	0	21	1	0	1	1	8	0	48	4	0	0	0	1	1	8	25
zOTU_161	17	16	33	2	5	0	82	0	5	16	4	40	67	171	155	80	6	29	94	57	38	4	198	104	53	21	20	121	35	10	59	158	4	19	6	22	0	9	22	122	4	32	0	13	0	54	4	134	125
zOTU_1610	0	0	3	0	4	0	0	7	0	0	0	1	4	6	0	1	2	7	19	0	1	0	0	3	1	47	1	8	1	2	0	0	1	8	2	34	0	1	1	4	1	5	3	0	0	1	0	3	3
zOTU_1611	0	0	0	0	0	0	0	0	0	0	0	0	0	6	1	6	0	0	0	0	1	0	0	31	6	0	0	0	0	7	27	1	0	0	0	0	0	0	0	0	2	1	0	0	0	0	0	9	0
zOTU_1612	0	0	0	0	0	0	0	0	0	0	0	0	0	0	0	4	0	9	2	0	0	0	2	6	0	2	0	2	0	0	1	12	0	1	0	1	0	0	8	1	80	0	0	0	0	0	1	0	0
zOTU_1613	0	0	0	0	0	0	0	0	0	0	0	0	80	8	0	0	0	0	0	0	2	0	3	4	49	0	0	0	0	4	20	0	0	0	6	0	0	0	13	1	0	2	0	0	0	0	1	0	1
zOTU_1614	0	0	0	0	0	0	0	0	0	0	0	0	0	0	0	0	0	0	0	0	0	0	0	0	0	0	0	0	0	0	0	0	0	0	0	0	0	0	0	0	0	0	0	0	0	0	0	0	0
zOTU_1615	0	0	1	0	0	0	0	0	0	0	0	0	1	31	6	11	0	6	7	0	1	0	2	25	8	2	0	7	0	19	4	26	0	8	0	2	0	0	0	0	6	17	0	1	0	0	6	6	0
zOTU_1616	0	0	0	0	0	0	0	0	0	0	0	0	0	55	5	8	0	0	4	0	3	0	0	5	6	0	0	0	0	4	2	4	0	9	0	0	0	0	3	1	27	3	0	0	0	1	8	8	1
zOTU_1617	0	0	0	0	1	0	0	3	0	8	0	8	0	10	2	0	0	0	13	7	0	5	2	20	5	0	0	1	0	9	9	15	1	7	1	0	0	1	4	0	28	4	1	0	0	2	3	0	3
zOTU_1618	31	0	22	4	5	7	2	0	1	0	6	0	0	1	0	4	2	1	1	0	0	10	1	0	0	3	0	1	0	0	0	0	46	1	0	5	0	0	0	2	0	0	0	0	0	0	0	0	0
zOTU_1619	0	0	0	0	0	3	0	0	0	0	0	0	1	0	0	2	0	14	0	0	0	0	0	0	0	15	0	0	0	0	0	0	178	0	1	6	0	0	0	5	0	0	0	0	0	0	0	1	9
zOTU_162	0	0	78	98	33	44	16	3	19	1	3	22	8	158	49	162	14	52	103	16	61	82	140	143	91	74	4	12	5	89	70	114	111	68	52	2	2	0	13	68	144	95	2	8	0	2	116	70	278
zOTU_1620	0	0	0	0	0	10	0	0	0	0	0	0	0	3	1	3	1	5	0	0	0	0	0	3	1	0	0	0	1	8	1	1	0	3	0	0	0	0	0	1	7	4	1	1	0	0	1	0	12
zOTU_1621	0	0	0	2	3	0	0	0	0	0	4	2	0	22	0	1	4	8	12	1	0	6	0	7	6	27	0	1	2	5	12	9	4	4	6	8	0	0	1	0	51	8	0	2	0	2	0	5	2
zOTU_1622	0	0	0	0	0	0	0	0	1	0	0	0	0	25	16	2	0	9	13	0	3	0	0	12	3	2	0	1	0	1	26	0	0	1	4	0	0	0	0	0	6	9	0	0	0	1	2	0	0
zOTU_1623	11	0	16	7	15	3	1	0	0	0	11	0	0	0	3	1	0	0	0	0	0	1	0	8	0	0	0	0	0	1	3	11	100	0	0	2	0	0	5	0	8	2	1	0	0	7	1	0	2
zOTU_1624	0	0	0	0	0	0	0	0	0	0	0	0	0	0	1	2	0	0	0	0	46	0	0	11	5	0	0	0	0	6	37	0	0	1	0	0	0	0	0	0	1	92	0	0	0	0	18	6	0
zOTU_1625	5	0	0	0	0	0	0	0	1	11	1	0	1	3	7	2	2	0	0	0	21	0	32	0	2	0	0	0	0	1	0	110	1	6	0	0	0	0	29	9	0	0	5	0	0	0	4	0	38
zOTU_1626	0	0	0	0	0	0	0	0	0	0	0	0	0	0	0	0	0	0	0	0	0	0	0	0	0	0	0	0	0	0	0	0	0	0	0	0	0	0	0	0	0	0	0	0	0	0	0	0	0
zOTU_1627	0	0	0	0	0	0	0	0	0	0	0	1	1	1	0	6	2	1	0	0	4	0	1	64	14	0	0	0	0	0	21	4	0	0	6	0	0	0	1	2	22	13	0	1	0	0	3	1	42
zOTU_1628	0	0	0	0	0	0	0	2	2	0	0	2	2	7	27	88	0	0	0	0	1	0	8	5	17	2	1	0	1	4	1	5	0	5	0	0	39	0	0	0	2	16	0	1	6	0	21	2	5
zOTU_1629	0	0	0	0	0	0	0	27	0	22	0	0	0	0	0	0	15	0	110	9	0	0	0	0	0	0	6	2	0	0	0	0	0	0	0	0	0	2	0	0	0	0	0	0	0	25	0	0	0
zOTU_163	0	0	1	1	33	0	0	19	8	16	6	41	43	154	93	49	37	198	180	40	16	67	123	94	62	29	21	57	24	55	272	65	1	207	8	2	0	7	141	15	155	64	1	14	1	63	52	140	77
zOTU_1630	0	16	0	0	0	1	0	0	0	0	0	36	0	0	0	0	0	0	0	0	0	15	0	0	0	0	0	0	0	0	0	0	9	0	0	0	16	0	0	0	0	0	0	0	1	0	0	0	0
zOTU_1631	0	0	0	0	0	0	0	0	3	2	0	0	0	0	0	0	0	275	13	0	0	0	0	0	0	0	1	4	4	0	0	0	0	0	0	0	0	0	0	0	0	0	4	1	0	7	0	0	0
zOTU_1632	0	0	2	1	1	0	1	1	2	1	1	2	3	2	5	0	6	16	21	5	3	6	1	5	0	6	1	8	3	2	7	8	16	24	3	0	0	0	7	1	8	4	0	0	0	3	0	5	0
zOTU_1633	0	0	3	1	23	0	0	3	3	76	0	12	0	4	0	0	0	14	6	13	1	0	0	0	0	0	3	17	0	1	0	0	1	5	0	0	0	0	0	0	3	4	0	6	0	8	0	0	0
zOTU_1634	0	0	0	0	0	0	0	0	0	0	0	0	0	0	0	0	0	0	0	0	0	0	0	0	0	0	0	0	0	0	0	0	0	0	0	0	0	0	0	0	0	0	0	0	0	0	1	0	1
zOTU_1635	0	0	0	0	0	0	0	0	0	0	0	0	0	13	22	52	0	0	0	0	0	0	26	12	0	0	0	0	0	22	8	31	0	2	0	0	0	0	25	0	4	69	0	0	0	0	13	16	0
zOTU_1636	0	0	0	0	0	0	0	0	0	0	0	0	2	2	0	10	1	2	0	0	3	1	0	4	12	2	0	0	1	37	0	16	0	55	3	0	0	0	0	12	28	9	0	0	0	0	1	1	36
zOTU_1637	0	0	0	0	0	0	0	0	1	0	0	0	2	0	0	2	0	0	0	0	156	0	0	0	16	0	0	0	0	0	0	0	0	0	0	0	0	0	0	0	0	2	0	0	0	0	0	0	189
zOTU_1638	0	0	0	1	0	0	0	0	0	0	0	0	1	2	0	5	0	0	2	0	4	0	3	94	19	0	1	0	0	0	18	1	0	2	3	0	0	0	3	1	21	14	0	0	0	0	4	0	41
zOTU_1639	0	0	0	0	14	0	0	0	0	0	0	0	0	0	0	0	0	0	0	0	0	0	0	0	0	0	0	2	0	0	0	0	1	0	0	0	0	0	0	0	0	0	0	0	0	0	0	0	0
zOTU_164	1	10	3	56	6	0	6	0	1	0	0	40	221	114	72	152	0	22	3	7	435	2	182	111	287	2	4	1	14	9	62	136	64	179	0	28	2	2	279	183	340	7	2	3	2	13	133	240	67
zOTU_1640	0	0	0	0	0	0	0	0	0	0	0	0	0	0	0	0	0	1	0	0	0	0	0	0	0	0	0	0	0	0	0	0	0	0	0	0	0	0	0	0	168	0	0	0	0	1	0	0	0
zOTU_1641	0	0	0	0	0	0	0	0	0	0	0	0	36	2	0	23	0	0	0	0	20	0	0	0	15	0	0	0	0	0	0	6	0	6	0	0	0	0	0	28	0	0	0	0	0	0	0	0	168
zOTU_1642	0	0	0	0	0	0	0	0	4	0	0	5	0	0	1	1	4	0	1	0	0	0	2	4	9	0	0	1	2	4	9	3	0	0	0	0	0	1	16	0	0	3	0	0	0	4	15	0	10
zOTU_1643	0	0	0	0	0	0	0	0	0	0	0	0	3	1	0	6	2	0	1	0	4	0	1	97	26	0	0	0	1	0	19	1	0	0	5	0	0	0	4	2	23	5	0	1	0	0	5	1	35
zOTU_1644	0	0	0	0	0	0	0	0	1	0	0	0	2	11	0	4	0	0	3	0	1	0	3	3	59	0	0	0	0	0	2	0	0	1	0	0	0	0	0	0	0	199	0	0	0	0	0	49	37
zOTU_1645	0	0	0	0	0	0	2	0	0	0	0	0	0	0	0	0	0	0	0	0	0	0	0	0	0	0	0	0	0	0	0	0	0	0	0	0	0	0	0	0	0	0	0	0	0	0	0	0	0
zOTU_1646	5	8	0	0	0	1	0	0	0	0	0	0	0	0	0	0	0	0	0	0	0	0	0	0	0	0	0	0	0	0	0	0	0	0	0	0	0	0	0	0	0	0	0	0	0	0	0	0	0
zOTU_1647	0	0	0	0	0	0	0	0	0	0	0	0	0	3	0	5	3	0	0	0	0	0	0	0	0	0	0	0	0	0	0	0	0	0	0	0	0	0	2	0	1	0	0	0	0	0	9	0	0
zOTU_1648	0	0	0	0	1	28	0	0	0	0	26	4	25	11	2	3	0	2	1	3	11	2	17	0	5	3	0	2	0	3	23	6	17	29	0	7	0	0	0	47	0	7	0	1	0	0	4	1	0
zOTU_1649	0	0	0	0	0	0	0	0	0	0	0	0	0	1	1	11	2	0	0	0	4	0	6	72	17	1	0	0	0	0	29	2	0	2	6	0	0	0	4	1	20	5	0	0	0	0	9	2	38
zOTU_165	0	0	0	0	0	0	1	101	48	7	1	32	2	61	34	2	61	86	352	6	13	0	0	137	120	7	27	76	40	89	378	1	0	37	20	0	2	1	4	0	148	137	1	25	0	392	7	13	2
zOTU_1650	0	0	0	0	0	0	0	0	6	0	0	2	0	0	1	0	1	1	3	0	0	0	1	2	5	0	2	0	1	9	15	2	0	0	0	0	0	0	18	0	1	4	0	0	1	0	9	1	9
zOTU_1651	0	0	0	0	0	1	0	0	1	0	0	1	0	2	0	3	0	44	33	1	6	0	0	28	0	6	1	10	2	0	0	1	13	0	7	15	0	0	5	6	0	0	0	1	0	0	0	0	15
zOTU_1652	0	0	0	0	0	0	0	3	0	0	0	0	0	3	0	0	1	0	0	0	0	0	0	1	28	1	2	0	0	4	35	0	0	0	0	0	0	0	0	0	0	0	0	1	0	0	0	0	9
zOTU_1653	0	0	5	3	1	0	0	0	0	0	0	0	12	5	0	17	0	0	0	0	6	0	4	0	6	1	0	1	0	8	6	27	4	9	0	0	0	0	0	22	0	3	0	0	0	0	2	4	31
zOTU_1654	0	0	0	0	0	0	0	0	0	0	0	0	1	0	0	0	7	2	205	2	0	0	0	0	4	15	2	3	6	0	1	0	0	0	3	0	0	0	0	0	0	2	0	0	0	87	0	0	0
zOTU_1655	0	0	0	0	0	0	1	0	0	0	0	1	0	0	0	0	0	1	11	10	0	0	0	0	0	0	1	0	0	0	0	0	0	0	0	1	0	0	0	0	0	0	0	0	0	0	0	0	0
zOTU_1656	0	0	0	0	0	1	0	0	1	3	0	0	12	6	0	5	0	1	6	1	2	0	0	0	0	30	0	111	1	3	12	0	21	0	8	23	0	4	0	0	0	0	0	0	0	0	0	6	8
zOTU_1657	0	0	0	0	0	7	0	0	2	1	0	0	9	8	0	5	0	1	6	0	2	0	0	0	0	19	1	105	0	0	11	0	29	0	3	18	0	3	0	0	0	0	0	0	0	0	0	6	6
zOTU_1658	0	0	0	20	0	0	0	0	2	0	0	0	2	11	0	1	2	15	2	1	0	13	3	6	5	8	1	9	1	0	7	0	2	0	8	3	0	7	0	0	0	0	0	0	0	11	0	7	6
zOTU_1659	0	0	0	0	0	0	0	0	0	0	0	0	5	0	0	0	0	47	0	0	0	0	0	0	0	49	0	3	4	0	0	0	0	0	0	0	0	0	0	7	0	0	1	0	0	0	0	0	0
zOTU_166	0	0	0	401	47	0	60	6	13	8	140	56	1	23	0	171	0	0	6	7	2	54	164	0	1	1	2	28	0	6	1	0	6	0	2	114	8	99	1	0	12	0	0	4	23	4	9	0	82
zOTU_1660	0	0	0	0	0	0	0	0	0	0	0	0	2	8	0	1	27	0	1	0	10	0	0	1	19	1	0	0	0	0	14	0	0	0	0	0	0	0	3	0	17	39	0	0	0	0	0	12	3
zOTU_1661	0	0	0	0	0	0	0	0	2	0	0	6	0	8	0	1	2	7	19	5	0	0	1	15	0	1	2	12	28	4	4	7	0	8	1	0	0	0	1	0	53	0	5	4	0	17	3	5	0
zOTU_1662	0	0	0	0	5	0	0	0	0	0	0	0	0	0	0	0	0	0	0	0	0	0	0	0	0	0	0	0	0	0	0	0	0	0	0	0	0	0	0	0	0	0	0	0	0	1	0	0	0
zOTU_1663	0	0	0	0	0	0	0	0	1	0	0	0	0	33	0	0	0	4	1	1	26	0	0	9	1	0	0	0	0	1	0	2	0	0	0	0	0	0	7	6	0	0	0	0	0	0	3	3	0
zOTU_1664	0	20	0	0	1	1	0	0	0	0	0	52	0	0	0	0	0	0	0	0	0	16	0	0	0	0	0	0	0	0	0	0	11	0	0	0	25	0	0	0	0	0	0	0	0	0	0	0	0
zOTU_1665	0	0	0	0	0	0	0	0	0	0	0	0	0	0	4	32	0	0	0	0	1	0	8	1	1	0	0	0	0	6	0	0	0	3	0	0	0	0	17	9	3	2	0	0	0	0	6	7	3
zOTU_1666	0	0	0	0	0	0	0	0	0	0	0	0	0	8	2	10	0	0	0	0	0	0	0	30	12	0	0	0	0	3	20	0	0	2	0	0	0	0	1	0	1	7	0	1	0	0	0	4	0
zOTU_1667	0	0	0	0	0	0	0	0	0	0	0	0	0	82	3	0	0	0	47	4	0	0	0	2	1	0	0	0	8	0	0	0	0	1	0	0	0	0	1	0	0	0	0	0	0	2	25	0	0
zOTU_1668	0	0	0	0	0	0	0	1	2	0	1	4	0	0	2	0	5	0	12	1	0	0	0	0	36	0	5	2	2	0	16	0	0	0	0	0	0	0	0	0	7	0	0	0	0	0	42	0	5
zOTU_1669	4	0	3	0	0	0	3	0	0	0	0	0	0	0	0	0	0	0	0	0	0	8	0	0	0	0	0	0	0	0	0	0	0	0	0	0	0	0	0	0	0	0	0	0	0	0	0	0	0
zOTU_167	38	6	5	133	17	0	0	30	2	0	4	68	0	1	724	64	2	1	44	1	0	8	79	28	2	64	49	10	111	1	51	22	19	0	4	66	0	36	1	0	2	6	1	3	22	0	7	0	55
zOTU_1670	0	0	0	0	3	29	0	0	0	0	21	0	29	4	3	5	0	1	1	1	5	5	26	2	12	6	0	1	0	0	23	6	14	40	0	8	0	0	0	36	0	6	0	0	0	0	2	0	0
zOTU_1671	0	0	0	0	0	0	0	0	4	0	0	0	1	20	6	2	0	41	12	8	10	1	0	2	10	3	0	3	0	22	37	4	0	4	7	1	0	0	1	0	0	7	0	1	0	1	3	0	8
zOTU_1672	0	0	0	0	0	0	0	0	0	0	0	0	6	34	0	2	0	0	12	0	4	0	0	9	12	0	0	0	0	109	1	0	0	1	3	0	0	0	0	0	1	34	0	0	0	0	4	0	0
zOTU_1673	0	0	0	0	0	0	0	0	0	0	0	0	1	0	0	0	0	5	17	0	0	0	1	0	0	0	0	0	0	0	0	0	0	0	4	291	0	0	0	0	0	1	0	0	0	0	0	0	11
zOTU_1674	0	0	0	0	0	0	0	0	0	0	0	0	0	0	0	0	0	0	0	0	0	1	0	0	0	0	0	0	0	0	0	0	0	0	0	0	0	0	0	0	0	0	0	4	0	0	0	0	0
zOTU_1675	0	0	0	1	0	0	0	0	0	8	0	1	0	0	1	8	0	4	2	5	2	5	41	5	8	11	0	1	0	1	0	4	35	0	0	4	0	0	0	10	0	0	0	4	5	1	10	0	0
zOTU_1676	3	0	0	2	0	0	0	3	0	0	0	0	0	0	0	0	13	0	1	1	0	0	0	6	18	16	0	0	0	2	16	1	1	22	4	0	0	0	1	1	12	16	0	0	0	0	0	0	0
zOTU_1677	0	0	0	0	0	1	0	1	2	0	8	2	0	1	0	0	17	6	2	0	3	1	1	1	5	19	2	1	0	8	0	2	13	0	5	38	0	0	0	4	0	1	0	3	0	2	0	1	8
zOTU_1678	0	0	0	37	0	1	0	0	0	0	0	1	0	4	0	0	0	22	1	8	0	4	1	10	3	1	0	9	0	1	3	0	0	2	0	21	0	0	0	0	0	0	0	1	0	5	0	9	7
zOTU_1679	0	25	0	0	0	2	16	0	3	0	0	16	0	2	0	0	0	4	0	0	0	4	0	0	0	0	0	65	0	0	0	0	50	0	0	1	0	0	0	3	0	0	0	0	0	2	0	0	0
zOTU_168	8	0	27	4	20	12	148	14	20	19	25	246	0	1	3	0	41	0	55	32	0	2	111	0	0	2	254	137	11	3	1	22	10	0	0	2	18	20	0	0	0	0	0	5	209	8	0	0	0
zOTU_1680	0	0	0	0	0	1	0	1	0	0	0	0	2	4	1	2	4	0	2	0	28	0	2	2	8	1	0	1	0	55	10	28	0	50	0	0	0	0	37	4	13	6	0	1	0	0	1	34	4
zOTU_1681	0	0	0	0	0	0	0	0	0	0	0	0	0	9	0	4	0	0	4	0	1	0	4	0	63	0	2	0	0	0	0	0	0	0	0	0	0	0	0	0	0	196	0	0	0	0	0	45	35
zOTU_1682	0	0	0	0	0	0	0	0	0	0	0	0	0	1	0	1	3	7	0	0	1	0	0	0	0	0	0	0	0	1	0	2	0	0	0	1	0	0	0	4	0	0	0	0	0	0	0	0	0
zOTU_1683	13	0	0	2	6	0	4	0	0	8	0	1	4	0	1	4	1	4	3	1	0	3	5	4	2	0	1	5	5	3	0	6	4	4	0	0	0	0	7	7	0	0	0	0	2	3	0	2	18
zOTU_1684	0	0	0	0	0	0	0	0	0	9	0	2	0	12	2	0	0	4	0	4	0	0	26	1	3	0	0	5	2	0	12	47	0	0	0	0	1	9	0	0	8	4	0	1	1	15	0	3	0
zOTU_1685	0	0	0	0	0	0	0	1	0	2	0	3	1	2	0	0	3	8	3	13	2	0	0	0	0	4	1	2	0	5	9	4	0	2	1	3	0	0	1	0	1	2	1	2	0	6	0	2	0
zOTU_1686	0	0	0	0	0	4	30	0	0	0	0	31	0	0	0	0	0	0	0	0	0	0	0	0	0	0	0	0	1	0	0	0	0	0	0	9	0	10	0	0	0	0	0	0	0	0	0	0	0
zOTU_1687	0	0	0	0	0	0	0	0	0	0	0	1	0	45	0	7	3	4	3	0	7	0	0	18	7	2	1	3	0	17	2	0	0	2	1	0	0	0	3	0	23	15	0	0	0	1	2	11	6
zOTU_1688	0	0	0	0	0	0	0	2	14	33	0	0	0	3	0	5	0	2	0	6	0	0	11	0	19	0	1	2	0	0	17	0	0	0	0	10	0	1	2	0	0	0	0	0	0	11	0	5	0
zOTU_1689	0	0	0	0	0	2	0	2	1	0	0	1	0	6	0	1	2	4	4	7	0	0	20	48	7	8	0	0	0	2	1	6	0	4	0	0	0	0	2	0	114	2	0	0	0	2	8	3	10
zOTU_169	0	0	0	0	0	0	0	0	0	0	0	8	9	510	11	87	0	0	1	2	84	0	82	77	275	0	1	1	1	34	240	257	0	611	0	0	0	0	245	167	27	13	0	0	1	1	373	439	5
zOTU_1690	0	0	0	0	0	0	0	0	0	0	0	0	1	0	0	2	0	15	0	1	0	0	0	0	4	18	1	0	0	0	0	0	172	0	0	7	0	1	0	3	0	0	1	0	0	0	0	1	9
zOTU_1691	0	0	0	0	0	0	0	0	0	0	0	0	0	0	0	0	0	0	0	0	0	0	0	0	0	0	0	0	0	0	0	0	0	0	0	0	0	0	0	0	0	0	0	8	0	0	0	0	0
zOTU_1692	0	0	0	0	0	0	0	0	0	0	0	0	0	0	0	0	0	0	0	0	0	0	0	0	0	0	2	0	0	0	0	0	0	0	0	0	0	0	0	0	0	0	0	0	0	0	0	0	0
zOTU_1693	0	0	0	0	0	0	0	0	0	0	0	0	0	0	0	0	0	2	0	0	0	0	0	0	0	0	0	2	1	0	0	83	0	0	8	1	0	0	0	0	0	0	0	0	0	1	4	60	0
zOTU_1694	0	20	0	0	0	3	16	0	0	0	0	12	0	1	0	0	0	9	2	0	0	5	0	0	0	1	0	71	1	0	0	0	60	0	0	0	0	0	0	1	0	0	0	0	0	0	0	0	1
zOTU_1695	2	1	87	10	0	0	11	0	0	0	4	0	0	0	0	0	0	0	0	0	0	0	0	0	0	0	0	0	0	0	0	0	6	0	0	0	0	0	0	0	0	0	0	0	0	8	0	0	0
zOTU_1696	26	1	3	29	2	0	0	0	0	0	7	7	1	0	0	2	0	0	2	1	0	2	0	0	0	9	0	2	0	0	0	0	3	0	0	1	1	0	0	0	0	0	2	0	0	2	0	0	0
zOTU_1697	1	0	0	0	0	0	0	0	0	0	2	0	2	0	1	0	0	0	0	0	4	0	0	13	15	0	0	1	0	3	54	1	0	7	0	0	0	0	5	2	4	3	0	0	0	0	30	12	2
zOTU_1698	0	0	0	0	0	0	0	0	2	0	0	0	2	0	0	0	0	61	1	0	0	0	0	0	0	53	0	1	1	0	0	0	0	0	1	0	0	1	0	8	0	0	1	0	0	0	0	0	0
zOTU_1699	0	0	0	0	0	0	0	1	0	0	0	0	0	7	29	2	0	74	20	0	0	0	0	1	0	92	0	6	0	0	14	0	0	0	0	6	0	0	0	1	0	0	0	2	0	3	0	0	0
zOTU_17	0	279	0	0	486	23	250	28	469	396	2	561	0	0	0	0	0	0	7	77	0	865	0	0	0	0	207	145	89	0	0	0	128	0	8	0	94	1174	0	0	0	0	0	808	514	2	0	0	0
zOTU_170	0	0	0	0	0	0	1	2	3	0	0	14	46	51	241	449	18	1	32	13	102	0	175	702	229	0	1	16	0	101	618	43	0	32	0	0	0	0	138	118	52	199	0	3	0	8	47	151	17
zOTU_1700	0	0	0	28	0	0	0	0	2	1	25	3	1	3	0	0	0	29	0	5	1	0	5	0	0	12	1	8	2	0	0	3	0	0	4	25	0	3	0	2	0	1	28	1	0	1	1	3	0
zOTU_1701	0	0	0	0	0	0	0	0	0	0	1	3	0	0	0	0	0	0	0	4	0	0	0	0	0	0	0	0	2	0	0	0	1	0	0	0	0	2	0	0	0	0	0	1	0	0	0	0	0
zOTU_1702	2	1	0	1	1	1	2	2	12	0	6	27	0	0	0	0	0	0	5	0	0	5	0	0	0	0	0	8	1	0	0	0	0	0	3	3	5	2	0	0	0	0	0	3	0	0	0	0	0
zOTU_1703	0	0	0	0	0	0	0	0	0	0	0	0	0	12	0	3	0	0	0	0	23	0	4	18	21	0	0	0	0	1	16	0	0	14	0	0	0	0	2	0	7	33	0	0	0	0	2	3	159
zOTU_1704	0	0	0	2	0	6	0	0	0	0	0	0	1	25	0	2	0	0	0	0	3	9	4	0	0	2	0	0	0	1	0	2	4	0	0	0	0	0	1	3	4	2	0	1	0	0	1	0	20
zOTU_1705	0	0	0	0	0	0	0	0	0	0	0	0	0	0	0	0	0	0	0	0	0	0	0	0	1	0	0	0	0	0	0	0	0	0	0	0	0	0	0	0	0	1	0	0	0	0	0	0	0
zOTU_1706	0	0	0	0	0	0	0	0	0	0	0	1	0	0	0	0	0	0	0	0	0	0	0	94	33	0	0	0	0	0	60	0	0	0	0	0	0	0	0	0	0	0	0	1	0	0	0	0	0
zOTU_1707	0	0	0	0	0	0	0	0	0	0	0	0	0	0	0	2	0	4	0	2	1	0	0	4	0	0	0	0	0	0	0	0	0	0	0	0	0	0	4	0	0	1	0	0	0	0	0	0	0
zOTU_1708	0	0	0	8	0	0	0	1	3	9	0	0	0	0	0	26	2	12	3	0	0	0	1	0	0	10	1	1	0	0	0	0	0	0	2	26	0	0	0	0	0	0	14	6	0	66	0	0	0
zOTU_1709	0	1	0	0	3	3	0	0	0	0	0	0	0	1	0	0	0	0	1	0	0	18	0	0	0	0	0	2	0	1	0	0	0	0	0	0	0	0	0	0	0	0	0	0	1	0	0	0	0
zOTU_171	0	0	1	325	33	0	0	0	0	2	0	0	319	331	34	124	0	96	1	6	90	5	4	22	52	4	1	2	1	101	16	275	3	22	17	27	0	0	16	0	70	74	340	5	0	0	29	0	2
zOTU_1710	0	0	0	0	0	0	0	0	7	1	0	16	0	2	6	0	1	2	67	20	0	0	0	0	0	0	3	21	4	3	0	0	0	0	0	0	0	2	0	0	0	0	0	0	0	13	0	0	1
zOTU_1711	0	0	0	0	0	0	0	1	0	0	0	0	1	63	1	0	0	0	2	0	0	0	1	3	5	0	0	0	0	0	189	0	0	0	0	0	0	0	0	0	6	1	0	0	0	0	2	3	1
zOTU_1712	0	0	0	0	0	0	0	1	2	0	0	2	0	0	3	2	3	1	10	5	0	0	0	7	1	1	1	7	0	6	17	0	0	4	2	1	0	0	1	0	27	5	0	1	0	1	1	4	0
zOTU_1713	0	0	0	0	0	0	0	0	2	0	0	0	4	11	0	3	0	16	4	0	3	0	2	4	0	159	0	0	0	0	1	2	0	2	5	0	0	0	0	6	1	58	0	1	0	0	1	8	23
zOTU_1714	0	0	0	0	0	0	0	0	0	0	0	0	5	0	1	4	1	1	3	0	21	0	2	6	35	1	0	1	0	6	5	4	0	5	0	0	0	0	3	10	2	15	1	0	1	0	12	6	1
zOTU_1715	0	0	0	0	0	0	0	0	0	0	0	0	21	17	2	3	4	0	7	0	6	0	1	18	7	0	0	1	0	4	16	12	0	12	0	0	0	0	0	0	11	2	0	1	0	0	0	81	0
zOTU_1716	0	0	0	4	1	0	0	4	0	10	0	0	0	0	0	0	2	0	6	0	0	0	0	0	0	0	0	0	0	0	0	0	0	0	0	0	1	0	0	0	0	0	0	2	57	0	0	0	0
zOTU_1717	0	0	0	0	0	0	0	0	0	0	0	0	0	0	0	0	0	0	0	0	0	0	0	0	0	0	0	0	0	0	0	1	0	0	0	0	0	0	0	0	0	0	0	0	0	0	0	0	0
zOTU_1718	0	0	0	0	0	0	14	3	0	1	0	5	0	0	0	0	18	0	15	0	0	0	0	0	0	0	0	9	1	0	0	0	0	0	2	0	0	0	0	0	0	0	0	7	47	0	0	0	0
zOTU_1719	0	0	0	0	0	0	0	0	6	1	0	1	3	18	0	0	1	0	3	16	1	0	2	2	1	0	0	9	6	21	15	1	0	4	0	0	0	0	121	0	6	0	0	0	0	2	2	5	2
zOTU_172	0	20	933	16	75	697	110	0	9	1	25	10	0	0	0	0	0	0	0	3	0	16	0	0	0	52	2	19	3	2	0	1	85	0	0	21	23	64	0	0	0	0	0	20	24	14	0	0	0
zOTU_1720	0	0	0	0	0	0	0	0	4	1	0	6	0	5	0	0	0	4	15	3	0	0	0	18	1	1	1	9	19	6	12	1	0	8	2	0	0	0	1	0	54	0	2	0	0	9	2	4	1
zOTU_1721	0	0	0	0	0	0	0	0	0	0	0	0	0	0	0	1	1	1	0	0	2	0	0	6	0	0	0	0	0	0	0	0	0	0	0	0	0	0	3	0	1	0	0	0	0	1	0	0	0
zOTU_1722	0	0	0	0	0	0	0	0	0	0	0	0	93	0	0	1	0	0	0	0	99	0	0	0	3	0	0	0	0	0	0	1	0	0	0	0	0	0	1	5	0	0	0	0	0	0	0	0	48
zOTU_1723	0	0	0	10	0	0	0	4	1	10	0	0	0	0	0	12	0	7	1	0	0	0	2	0	0	3	0	0	0	0	0	0	0	0	3	22	0	0	0	0	0	0	14	3	0	73	0	0	0
zOTU_1724	0	0	0	0	0	0	0	0	0	1	0	4	0	0	0	0	5	1	3	6	0	0	0	70	0	0	0	0	2	0	0	0	0	4	0	0	0	1	0	0	11	0	0	0	0	0	23	12	0
zOTU_1725	0	0	0	7	0	0	0	0	0	0	3	12	0	1	0	75	5	23	24	2	0	0	4	0	0	6	3	15	0	0	0	4	100	0	1	16	0	0	0	0	0	0	0	1	0	0	0	0	0
zOTU_1726	0	0	59	0	1	0	0	0	0	0	0	0	0	0	0	0	0	0	0	0	0	0	0	0	0	7	0	3	0	0	0	0	40	0	0	42	0	0	0	0	0	0	0	2	0	5	0	0	0
zOTU_1727	0	0	0	0	2	4	0	0	0	0	0	0	6	25	0	5	0	0	0	1	5	1	6	0	5	9	0	0	0	3	3	0	0	0	0	0	0	0	0	3	1	7	0	0	0	0	0	7	48
zOTU_1728	0	0	0	0	0	0	0	0	0	0	0	0	0	2	2	0	3	0	0	0	1	0	0	2	10	1	1	0	1	45	16	3	0	0	6	0	0	0	10	0	13	28	0	0	0	0	1	6	5
zOTU_1729	0	0	0	45	0	0	0	0	0	0	0	0	0	10	0	0	0	7	5	14	0	9	0	0	2	4	0	7	0	1	6	4	2	0	6	4	0	0	0	0	0	0	0	1	0	5	0	2	2
zOTU_173	131	0	14	228	64	0	0	0	31	0	139	0	9	1	23	6	0	1	265	0	9	68	11	1	6	30	1	65	0	4	10	34	34	0	3	28	0	1	7	1	3	8	0	5	1	3	0	4	11
zOTU_1730	35	1	17	7	7	8	0	0	0	0	5	0	0	3	0	2	3	0	0	0	1	5	0	0	0	5	0	1	0	0	0	1	38	0	0	4	0	0	0	0	0	0	0	0	0	1	0	0	0
zOTU_1731	0	0	0	0	0	0	0	1	0	0	0	17	0	0	0	0	2	0	0	0	0	0	0	0	0	0	0	0	3	2	0	0	1	0	0	0	0	18	0	0	0	0	0	0	0	0	0	0	0
zOTU_1732	0	0	0	0	0	0	0	0	0	0	0	0	1	1	0	6	0	1	0	0	4	0	0	1	15	4	0	0	0	34	0	12	0	56	2	0	0	0	2	9	13	4	0	0	0	0	1	1	35
zOTU_1733	11	1	1	0	13	5	14	0	0	0	16	0	0	0	0	0	1	0	0	0	0	10	0	0	0	0	0	0	0	0	0	0	7	0	0	0	0	0	0	0	0	0	0	0	0	0	0	0	0
zOTU_1734	0	0	0	0	0	0	0	0	6	1	0	14	0	0	0	0	0	16	7	3	0	0	0	0	0	0	0	67	1	0	0	0	0	0	0	47	8	1	0	0	0	0	5	23	38	0	0	0	0
zOTU_1735	0	0	0	0	0	0	0	0	0	0	0	1	0	0	0	0	0	0	0	0	0	0	0	0	0	0	0	0	0	0	0	0	0	0	0	0	0	0	0	0	0	0	0	0	0	0	0	0	0
zOTU_1736	0	0	0	0	0	0	0	7	0	0	0	3	0	0	0	0	5	2	7	0	0	0	0	12	4	10	5	35	0	0	8	0	0	0	1	0	0	0	0	0	8	0	0	1	0	53	0	0	0
zOTU_1737	5	0	20	6	17	1	3	0	0	1	9	0	0	1	0	0	1	0	0	1	0	3	1	13	0	0	0	0	0	0	1	19	80	0	0	0	0	1	2	0	6	1	3	1	1	3	0	0	0
zOTU_1738	0	0	0	0	0	0	0	0	0	0	0	0	89	13	0	0	0	0	0	0	2	0	0	2	30	0	0	0	0	8	23	2	0	1	2	0	0	0	8	0	0	0	0	0	0	0	2	1	2
zOTU_1739	0	0	0	0	0	0	2	0	0	0	0	0	0	0	0	0	1	0	0	0	0	0	0	0	0	0	0	0	0	0	0	0	0	0	0	0	0	0	0	0	0	0	0	0	0	0	0	0	0
zOTU_174	0	0	0	0	0	0	0	0	1	1	0	0	90	66	33	99	0	0	0	0	410	0	61	1	161	0	1	0	0	79	9	11	0	29	3	0	0	0	11	180	0	126	0	0	0	1	27	81	72
zOTU_1740	0	0	0	0	0	0	0	0	1	15	0	5	0	7	1	0	0	5	1	11	0	0	20	1	0	0	1	7	1	1	10	52	0	0	0	0	1	2	1	0	4	2	0	3	0	11	0	4	0
zOTU_1741	0	0	0	0	0	0	0	0	0	0	0	0	0	0	0	0	0	0	0	0	0	0	0	0	0	0	4	0	0	0	0	0	0	0	0	0	0	0	0	0	0	0	0	0	0	0	0	0	0
zOTU_1742	0	0	0	0	0	0	0	0	0	0	0	0	0	0	0	0	3	0	0	0	0	1	0	0	0	0	0	0	0	0	0	0	0	0	0	0	0	0	0	0	0	0	0	0	0	0	0	0	0
zOTU_1743	0	0	0	0	0	2	0	0	0	0	0	1	5	27	0	7	0	0	0	0	2	1	2	0	3	11	0	0	0	5	3	0	0	0	0	0	0	0	0	2	2	4	0	0	0	0	0	9	40
zOTU_1744	0	0	0	0	0	0	0	0	0	0	0	0	0	0	0	0	0	0	0	0	0	2	0	0	0	0	0	0	0	0	0	0	0	0	0	0	4	0	0	0	0	0	0	0	10	0	0	0	0
zOTU_1745	0	0	0	0	0	0	0	0	1	1	0	0	5	12	51	1	8	3	69	1	25	0	0	1	25	0	1	0	0	1	9	0	0	0	1	0	0	0	0	4	3	0	0	0	0	3	0	0	0
zOTU_1746	0	0	0	0	0	0	0	0	0	0	0	0	0	0	0	0	3	0	0	0	0	0	0	0	0	0	0	0	0	1	0	0	0	0	0	0	0	0	0	2	0	0	0	0	0	0	0	0	0
zOTU_1747	0	0	0	0	0	0	0	0	1	0	0	0	0	0	0	0	1	18	15	7	0	0	0	1	7	9	0	14	0	5	2	0	36	1	10	1	0	0	2	5	5	45	0	0	0	0	1	4	5
zOTU_1748	0	0	0	0	1	0	0	0	0	1	0	2	0	18	0	0	12	0	1	1	0	1	2	92	5	0	0	2	1	3	0	13	0	0	1	0	0	0	2	5	102	6	0	0	0	2	11	1	5
zOTU_1749	0	0	0	0	0	0	0	0	0	0	0	0	0	0	1	0	0	0	1	0	45	0	0	18	2	0	0	0	0	6	35	0	0	3	1	0	0	0	0	0	2	87	0	0	0	0	13	7	0
zOTU_175	0	0	0	0	4	0	0	3	12	0	0	6	72	4	0	17	2	51	101	8	8	376	36	24	0	71	1	559	33	17	3	0	1	5	18	4	0	2	25	2	15	58	23	11	0	0	3	3	950
zOTU_1750	0	0	0	0	0	0	0	1	0	0	0	1	0	0	1	0	0	0	6	0	0	0	0	1	0	0	1	0	1	22	5	0	0	55	0	0	0	0	7	0	20	4	0	2	0	10	6	42	0
zOTU_1751	0	0	0	0	0	0	0	0	0	0	0	0	0	0	0	0	0	0	0	0	0	0	0	0	0	0	0	0	0	0	0	0	0	0	0	0	0	0	0	0	0	0	0	0	0	0	0	0	0
zOTU_1752	0	0	0	22	0	0	0	0	1	2	28	1	2	3	0	1	1	21	2	7	0	0	5	0	0	35	0	6	3	0	1	4	0	0	4	25	0	1	0	2	0	1	33	2	0	1	0	2	0
zOTU_1753	0	0	0	0	0	0	0	0	0	0	0	1	0	0	0	0	46	0	0	0	0	0	0	10	0	0	0	0	0	0	0	16	0	0	0	0	0	0	0	0	8	0	0	0	0	0	4	0	0
zOTU_1754	0	0	0	11	0	0	0	0	1	0	8	0	6	0	1	6	0	1	3	0	0	0	3	9	2	2	0	3	0	1	0	13	0	0	1	8	0	0	0	2	28	0	0	1	0	2	17	5	0
zOTU_1755	0	0	0	0	0	0	0	1	0	0	0	2	0	0	1	4	0	0	7	0	0	0	0	4	0	0	3	1	1	33	2	0	0	57	0	1	0	0	2	0	11	3	0	1	0	10	10	43	0
zOTU_1756	0	0	0	0	0	0	0	0	0	0	0	0	1	0	0	0	13	0	0	0	0	0	0	0	0	199	0	0	0	0	0	0	0	0	57	17	0	0	0	0	0	0	14	0	0	0	0	0	1
zOTU_1757	210	0	0	15	1	0	0	0	0	0	0	0	0	0	0	0	0	0	0	0	0	1	0	0	0	0	0	0	0	0	0	0	10	0	0	0	0	0	0	0	0	0	0	0	0	0	0	0	0
zOTU_1758	0	0	0	0	0	12	10	0	0	3	0	1	0	0	0	0	5	3	3	1	0	0	0	0	0	30	0	0	0	0	0	0	0	0	0	3	1	0	0	0	0	0	14	0	2	0	0	0	0
zOTU_1759	0	0	0	0	0	1	0	0	2	1	0	1	0	7	1	4	2	4	3	7	0	0	17	53	8	2	0	0	0	5	1	3	0	2	1	0	0	0	0	1	114	0	0	0	0	7	5	1	14
zOTU_176	0	0	4	3	0	0	0	0	7	0	8	10	477	17	29	38	5	9	7	4	141	6	17	9	625	2	1	5	1	31	68	121	1	69	3	12	0	0	20	205	0	82	4	7	0	0	5	221	209
zOTU_1760	0	0	0	0	0	0	0	3	0	0	0	1	0	3	3	4	1	0	10	0	0	0	0	13	11	0	0	0	0	12	14	9	0	3	1	0	0	0	2	0	0	8	0	0	0	10	5	3	3
zOTU_1761	0	0	1	1	6	0	0	0	0	0	4	5	6	4	4	1	1	4	1	1	0	4	11	3	0	0	0	2	0	0	6	3	0	26	0	1	0	0	34	3	16	1	2	1	0	3	7	20	11
zOTU_1763	0	0	0	15	0	0	0	0	0	0	3	0	8	0	1	12	0	3	1	0	2	0	4	5	3	2	0	5	0	0	1	10	0	0	1	4	0	0	1	2	17	0	1	0	0	2	10	7	0
zOTU_1764	0	0	0	0	0	0	0	0	0	0	0	0	0	0	0	0	0	0	0	0	0	0	0	0	0	0	0	0	0	0	0	0	5	0	0	0	0	0	0	0	0	0	0	0	0	0	0	0	0
zOTU_1765	190	0	0	8	1	0	0	0	0	0	0	0	0	0	0	0	0	0	0	0	0	0	0	0	0	0	0	0	0	0	0	0	4	0	0	0	0	0	0	0	0	0	0	0	0	0	0	0	0
zOTU_1766	0	0	1	44	0	0	0	1	0	0	5	1	2	3	0	1	2	6	2	1	3	1	2	2	4	0	1	1	0	7	0	5	0	6	0	31	0	1	0	2	3	0	0	1	0	4	1	4	13
zOTU_1767	0	0	0	0	0	0	27	4	0	0	0	0	0	0	0	0	0	0	0	0	0	0	0	0	0	0	0	0	0	0	0	0	0	0	0	0	0	0	0	0	0	0	0	0	0	0	0	0	0
zOTU_1768	0	0	0	0	0	0	0	0	0	0	0	0	0	14	17	5	6	1	1	0	3	0	20	23	2	0	1	5	0	2	5	29	1	8	0	0	1	0	1	2	16	4	0	0	0	4	3	1	12
zOTU_1769	0	0	0	0	0	0	0	0	0	0	0	0	8	0	2	2	1	2	2	0	27	0	3	7	20	0	0	0	0	4	4	1	0	6	0	0	0	0	2	8	0	5	1	0	0	0	8	2	3
zOTU_177	12	0	27	8	26	8	151	17	39	19	25	231	0	0	0	0	42	0	36	30	0	0	86	0	0	1	245	158	5	7	0	24	8	0	0	5	15	26	0	0	0	0	0	5	192	7	0	0	1
zOTU_1770	0	0	0	0	0	0	0	0	0	0	0	0	0	6	0	0	0	0	0	0	3	0	0	18	32	0	1	0	0	0	19	0	0	8	0	0	0	0	4	0	7	19	0	0	0	0	2	7	138
zOTU_1771	0	0	0	0	1	0	0	0	0	0	0	4	0	0	0	2	6	0	6	0	0	0	0	1	0	0	0	3	11	0	0	1	0	1	0	0	0	1	1	0	0	0	0	0	0	23	0	0	0
zOTU_1772	0	0	0	0	0	0	0	0	0	0	0	0	0	12	11	13	4	34	15	0	0	0	0	3	2	2	4	14	0	9	4	0	0	11	1	0	0	0	12	2	35	1	0	2	0	1	3	0	0
zOTU_1773	0	0	0	0	0	0	0	0	0	3	0	0	6	0	0	0	1	55	67	3	3	0	0	0	2	6	5	0	0	3	2	0	0	7	1	9	0	0	0	0	3	0	0	2	0	0	1	1	21
zOTU_1774	0	0	0	0	0	0	0	0	0	0	0	0	0	0	0	0	1	13	18	3	0	1	0	2	5	5	1	9	1	0	1	1	35	0	7	0	0	0	2	3	4	47	0	1	0	0	5	4	2
zOTU_1775	0	0	0	0	0	0	0	7	0	1	0	0	0	0	0	0	45	0	3	1	0	0	0	0	1	0	0	0	0	0	0	0	0	0	0	0	0	4	0	0	0	0	0	5	0	0	0	0	0
zOTU_1776	1	0	0	0	0	0	0	0	0	0	0	0	0	15	19	4	2	1	1	0	2	0	20	17	1	0	0	2	0	5	5	25	0	5	2	1	0	0	2	3	10	5	0	1	0	2	4	2	9
zOTU_1777	0	0	0	0	0	0	0	0	0	0	0	0	0	0	0	1	0	0	0	0	0	0	0	0	114	0	0	0	0	0	0	0	0	0	0	0	0	0	0	0	0	70	0	0	0	0	0	0	0
zOTU_1778	0	0	0	0	0	0	0	0	0	0	0	0	0	0	0	0	2	0	2	0	0	0	0	0	1	0	1	0	8	0	1	0	0	2	0	0	0	0	1	0	0	0	0	0	0	22	0	0	0
zOTU_1779	0	0	0	0	0	0	0	0	0	0	0	0	3	0	0	4	0	11	30	1	0	0	21	0	0	1	0	0	0	0	0	0	0	2	7	29	0	0	1	2	0	0	0	2	0	2	0	49	0
zOTU_178	0	28	874	18	76	666	114	0	11	1	14	10	0	1	1	0	1	0	0	0	0	11	0	0	0	42	1	26	2	1	0	0	81	0	0	18	23	78	0	0	0	0	0	12	16	12	0	0	0
zOTU_1780	0	0	0	0	0	0	0	0	0	0	0	0	0	46	7	7	0	0	1	0	0	0	0	8	5	0	0	0	0	0	3	0	0	7	0	0	0	0	8	0	27	10	0	0	0	0	8	5	2
zOTU_1781	0	0	0	0	0	0	1	0	0	1	0	0	0	0	0	0	0	0	0	0	0	0	0	0	0	0	0	0	0	0	0	0	0	0	0	0	6	0	0	0	0	0	0	0	15	0	0	0	0
zOTU_1782	1	0	5	11	0	0	1	0	0	0	11	0	6	8	4	3	0	0	0	0	3	1	2	0	18	0	0	0	0	4	0	0	1	37	1	0	0	0	0	12	19	8	1	0	1	0	0	35	19
zOTU_1783	2	0	3	0	0	0	2	0	0	0	0	0	0	0	0	0	0	0	0	0	0	9	0	0	0	0	0	0	0	0	0	0	0	0	0	0	0	0	0	0	0	0	0	0	0	0	0	0	0
zOTU_1784	3	1	13	4	22	3	2	0	2	0	5	4	0	0	0	0	0	0	2	2	0	4	8	0	0	0	0	15	0	0	1	2	10	0	0	2	0	0	1	0	0	0	0	11	0	0	0	0	0
zOTU_1785	0	0	0	0	0	31	0	0	0	3	0	3	4	0	0	0	0	11	7	7	0	0	0	0	0	39	0	7	1	0	0	0	61	0	3	55	0	0	0	0	0	0	1	0	0	1	0	0	0
zOTU_1786	0	0	0	0	0	0	0	1	0	0	0	1	0	2	1	0	9	0	6	0	0	0	0	1	0	0	1	0	4	0	5	0	0	0	1	0	0	0	0	0	2	0	0	0	0	0	11	0	5
zOTU_1787	0	0	0	2	0	0	0	0	0	0	0	0	0	0	0	0	1	0	1	0	0	2	0	0	0	0	0	0	16	0	0	0	1	0	1	0	0	0	0	0	0	0	0	0	0	0	0	0	0
zOTU_1788	7	0	1	0	4	3	14	0	0	0	10	0	0	0	0	0	0	0	0	0	0	13	0	0	0	0	0	0	0	0	0	0	10	0	0	0	0	0	0	0	0	0	0	0	0	1	0	0	0
zOTU_1789	0	0	0	1	0	0	0	0	0	0	0	0	0	0	0	0	0	0	0	0	0	0	0	0	0	0	0	0	0	0	0	0	0	0	0	0	0	0	0	0	0	0	0	0	0	0	0	0	0
zOTU_179	0	1389	0	0	0	40	0	0	31	73	0	80	0	5	0	3	228	1	350	3	3	0	0	1	3	0	73	3	0	14	0	11	0	0	32	0	103	4	2	0	6	0	0	5	0	17	3	1	17
zOTU_1790	0	0	0	0	0	1	0	0	0	0	0	0	0	0	0	0	10	0	0	0	0	0	0	0	4	0	1	0	0	0	0	0	0	0	0	0	0	0	0	0	0	0	0	0	0	0	41	0	0
zOTU_1791	0	0	0	0	0	0	0	0	4	0	0	3	0	4	0	0	3	9	17	4	0	0	0	18	2	0	2	3	19	3	9	0	0	6	0	0	0	1	2	0	59	0	0	1	0	12	0	2	0
zOTU_1792	0	0	0	0	0	0	0	0	0	0	0	3	130	1	0	4	4	0	0	1	14	0	6	0	5	3	0	0	0	5	0	8	0	4	2	0	0	0	4	23	1	0	1	1	0	3	0	11	0
zOTU_1793	0	0	0	0	0	0	0	3	0	0	0	10	0	0	0	0	1	0	0	0	0	0	0	0	0	0	0	0	1	1	0	0	0	0	0	0	0	12	0	0	0	0	0	0	0	0	0	0	0
zOTU_1794	0	0	0	0	0	0	0	0	0	0	0	0	0	1	0	3	0	0	0	0	1	0	0	3	8	0	0	0	0	16	39	0	0	25	0	0	0	0	3	16	31	93	0	0	0	0	32	30	0
zOTU_1795	0	0	0	0	0	0	0	1	0	0	0	0	0	0	0	0	0	0	0	0	0	0	0	0	0	0	0	1	1	2	3	0	0	0	0	0	0	0	0	0	2	0	0	1	1	0	1	0	0
zOTU_1796	0	0	0	0	0	26	19	0	0	0	0	0	0	0	0	0	0	1	1	0	0	0	0	0	0	2	0	1	0	0	0	0	10	0	0	3	0	0	1	0	1	0	0	0	0	0	0	0	0
zOTU_1797	0	0	0	0	0	0	0	0	0	0	0	0	0	1	0	1	0	0	0	0	0	0	0	5	11	0	0	0	0	24	36	0	0	19	0	0	0	0	0	16	32	87	0	0	0	0	30	29	1
zOTU_1798	0	0	0	0	0	0	0	0	0	0	0	0	0	40	1	12	0	6	10	1	0	1	1	6	11	5	0	2	0	8	8	6	0	8	1	1	0	0	3	0	9	24	0	0	0	0	3	6	1
zOTU_1799	0	0	0	2	0	0	0	0	0	0	0	0	0	0	0	0	0	0	0	0	0	0	0	0	0	0	0	0	0	0	0	0	0	0	0	0	0	0	0	0	0	0	0	1	0	0	0	0	0
zOTU_18	501	150	2097	686	431	21	1584	2	763	48	30	232	0	0	207	12	0	11	15	18	2	9	58	3	0	0	705	454	3	3	1	14	238	0	0	3	207	46	1	2	2	7	0	30	3	11	0	0	0
zOTU_180	0	1426	0	0	0	40	0	0	42	61	0	59	0	6	0	3	209	0	336	1	1	0	0	0	1	0	83	0	0	10	1	12	0	0	31	2	90	1	0	0	2	0	0	8	1	23	2	0	16
zOTU_1800	0	0	0	0	0	27	22	0	0	0	0	0	0	0	0	0	0	0	1	0	0	0	0	0	0	0	0	2	1	0	0	0	8	0	0	2	0	0	2	0	2	0	0	0	0	3	0	0	1
zOTU_1801	0	0	0	0	0	0	0	0	2	0	5	30	0	0	0	0	0	115	0	3	0	0	0	0	0	0	1	0	3	0	0	0	0	0	0	137	0	1	0	0	0	0	0	3	0	0	0	0	0
zOTU_1802	0	0	0	0	0	0	0	1	2	0	0	3	2	5	16	2	2	0	8	2	1	1	2	0	0	3	6	3	15	0	0	0	0	3	0	5	3	14	3	7	0	1	0	10	7	0	0	0	3
zOTU_1803	0	0	0	0	0	0	0	0	0	0	0	0	0	15	1	11	0	0	0	0	10	1	4	8	18	0	0	0	0	10	2	9	0	0	0	0	0	0	3	64	7	1	0	0	0	0	2	2	5
zOTU_1804	0	0	0	0	0	0	0	0	0	0	0	0	1	6	0	2	0	0	0	0	11	0	1	18	27	0	0	0	0	0	14	0	0	15	2	0	0	0	6	0	6	24	0	1	0	0	2	7	149
zOTU_1805	0	0	0	0	0	0	0	0	2	0	0	1	0	9	0	0	0	0	10	2	0	0	7	94	26	5	0	0	0	0	5	40	0	4	1	0	0	0	1	0	12	6	0	0	0	3	7	0	8
zOTU_1806	0	0	0	1	0	0	0	4	2	1	0	1	1	0	1	0	0	0	3	1	1	0	0	0	0	1	0	0	1	0	0	0	0	0	0	1	78	7	0	0	0	0	0	1	3	1	1	0	1
zOTU_1807	0	0	0	0	0	0	0	3	0	6	0	3	0	1	0	2	0	7	15	2	8	0	0	0	1	1	1	4	0	15	5	1	0	0	2	0	0	2	0	0	3	0	0	0	0	7	8	4	6
zOTU_1808	0	0	0	0	0	0	0	0	0	0	0	19	0	1	0	2	1	0	0	0	0	0	30	4	1	0	0	6	10	0	16	0	0	0	1	0	1	2	19	0	7	3	0	1	0	9	7	11	0
zOTU_1809	0	0	0	0	0	0	0	0	0	0	0	0	8	0	0	2	0	0	0	0	0	0	0	0	0	0	0	0	0	0	0	0	0	0	0	0	0	0	0	0	0	1	0	0	0	0	0	3	289
zOTU_181	0	0	0	282	23	0	0	0	0	1	0	1	291	328	41	110	1	101	0	7	101	8	6	18	38	6	0	3	1	93	18	242	4	19	12	34	0	0	15	2	60	78	291	7	0	1	17	0	1
zOTU_1810	0	0	0	0	0	0	0	0	0	1	0	0	0	0	0	0	0	0	63	0	0	0	0	1	0	0	0	2	0	4	0	0	0	0	0	3	0	0	0	0	0	0	0	0	0	0	0	0	0
zOTU_1811	0	2	1	0	0	1	0	1	0	0	0	7	0	0	0	0	0	0	0	0	0	0	0	0	0	0	0	1	0	0	0	0	0	0	0	1	0	0	0	0	0	0	0	1	0	0	0	0	0
zOTU_1812	0	0	0	0	0	0	0	0	0	0	0	0	0	0	7	0	0	0	0	0	0	0	30	33	14	0	0	0	0	3	24	0	0	2	0	0	0	0	13	41	3	1	0	0	0	0	5	2	62
zOTU_1813	0	0	0	0	0	0	0	0	0	7	0	4	2	6	1	0	2	0	23	2	3	0	0	6	5	1	4	2	0	4	3	1	0	7	0	0	0	0	0	0	10	0	0	1	0	3	9	2	0
zOTU_1814	0	0	0	0	0	0	0	0	2	0	0	0	0	25	0	6	0	42	0	0	0	0	0	0	0	0	2	0	0	14	180	0	0	0	1	16	0	0	0	0	0	0	0	0	0	3	0	0	69
zOTU_1815	0	0	0	0	1	0	0	0	0	0	0	3	0	1	0	2	0	0	8	0	6	0	0	0	0	0	0	0	0	0	1	0	0	0	2	0	0	0	1	0	0	0	0	0	0	1	0	0	7
zOTU_1816	0	0	0	0	0	0	0	0	0	0	0	0	0	0	0	2	1	1	6	1	3	0	0	0	0	0	0	0	0	0	1	0	0	0	1	0	0	0	0	0	0	0	0	0	0	0	0	0	14
zOTU_1817	0	0	0	1	0	0	0	0	0	0	0	0	0	1	0	0	0	0	0	0	0	0	0	2	0	0	0	3	0	0	0	91	0	0	3	1	0	0	0	0	0	0	0	0	0	0	3	41	0
zOTU_1818	0	0	0	0	2	0	0	4	0	1	0	1	0	9	0	8	21	1	5	0	0	0	3	30	3	0	1	3	3	0	14	4	0	1	1	0	1	0	1	6	130	4	0	0	0	3	7	2	16
zOTU_1819	0	0	0	0	0	16	21	0	0	0	0	0	0	4	0	0	0	0	0	0	0	0	2	11	0	11	0	0	1	1	2	5	1	0	0	1	2	0	0	0	6	0	6	0	4	0	1	0	1
zOTU_182	0	0	12	21	6	0	0	2	28	6	3	23	638	44	13	79	10	251	75	35	325	85	132	8	156	60	9	275	4	12	49	30	183	31	17	4	1	11	5	190	17	12	1	13	1	2	4	155	21
zOTU_1820	0	0	0	0	0	0	0	0	2	0	5	22	0	0	0	0	0	101	0	6	0	0	0	0	0	0	1	0	0	0	0	0	0	0	0	142	0	0	0	0	0	0	0	5	0	0	0	0	0
zOTU_1821	0	0	0	0	0	0	0	0	0	0	0	0	26	4	0	18	0	0	0	0	3	0	0	0	59	0	0	0	0	1	0	1	0	38	0	0	0	0	0	13	0	17	0	0	0	0	1	31	19
zOTU_1822	0	0	0	0	0	0	0	1	1	0	0	2	2	13	2	5	3	2	2	0	33	0	0	1	21	0	2	1	3	0	15	1	0	15	0	0	0	0	3	0	16	20	0	1	0	1	1	16	7
zOTU_1823	0	0	0	0	0	0	0	1	0	0	0	0	0	0	0	0	1	0	0	0	0	0	0	0	0	0	2	1	1	0	5	0	0	2	0	0	1	1	0	0	4	0	0	0	0	0	0	0	0
zOTU_1824	0	0	0	0	0	12	0	0	0	0	0	0	0	1	1	4	1	2	1	0	0	0	0	1	5	0	0	0	1	5	1	1	0	4	4	0	0	0	0	0	5	1	1	1	0	0	3	0	12
zOTU_1825	0	0	0	0	0	0	0	0	0	0	0	0	0	0	0	0	1	0	16	0	9	0	0	0	0	0	0	1	0	0	3	0	0	0	1	0	0	0	0	0	0	0	0	0	0	0	0	0	14
zOTU_1826	0	0	0	0	0	0	0	8	0	0	0	0	0	0	1	0	16	8	4	2	0	0	0	45	2	5	1	1	5	0	3	1	0	1	2	0	0	0	3	0	1	1	1	3	0	18	1	5	0
zOTU_1827	0	0	0	0	0	0	0	1	0	0	0	0	29	4	0	3	2	0	0	0	17	0	5	2	0	0	0	0	0	0	4	4	0	9	1	0	0	0	1	0	11	4	0	1	0	0	0	10	141
zOTU_1828	0	0	0	0	0	0	0	0	1	0	0	4	0	0	1	1	2	0	0	0	0	0	0	2	11	0	2	3	0	3	8	2	0	0	0	0	0	1	11	0	1	1	0	0	0	0	10	0	14
zOTU_1829	0	0	0	0	0	0	0	0	0	0	0	0	1	10	0	1	0	0	0	0	19	0	2	14	58	0	0	0	0	0	20	1	0	16	0	0	0	0	2	0	0	25	0	0	0	0	0	7	49
zOTU_183	205	18	14	7	14	4	59	0	24	1	3	41	4	6	12	24	6	6	25	9	24	30	16	1	2	14	0	2	3	1	11	44	218	2	0	7	1	3	4	9	2	1	3	2	2	10	3	1	3
zOTU_1830	0	0	0	0	0	0	0	0	0	0	0	0	0	4	0	0	0	9	12	1	0	0	0	6	0	1	8	1	4	0	3	0	0	0	0	2	0	0	1	0	47	0	0	1	0	0	0	3	1
zOTU_1831	0	0	0	0	0	0	0	0	1	0	0	1	0	0	0	0	3	4	0	0	0	0	0	0	0	3	2	0	0	0	0	0	1	0	0	0	0	0	0	0	126	0	0	0	0	0	0	0	1
zOTU_1832	0	0	2	0	0	0	0	0	0	0	0	1	43	0	1	12	0	0	0	1	12	0	4	0	27	0	0	0	0	2	4	17	0	12	0	0	0	0	0	4	0	5	0	0	0	0	0	6	14
zOTU_1833	0	0	0	0	3	0	0	0	1	0	0	0	0	31	1	3	1	1	0	0	0	0	0	0	0	2	0	14	0	0	0	0	0	0	91	4	0	0	0	18	89	0	0	0	0	0	0	0	72
zOTU_1834	0	0	0	0	0	0	0	0	0	0	0	0	0	7	0	1	0	0	0	0	23	0	1	10	62	0	0	0	0	0	29	0	0	13	0	0	0	0	0	0	4	16	0	0	0	0	0	8	71
zOTU_1835	0	0	0	0	0	0	0	0	0	0	0	0	24	1	0	1	1	0	0	0	19	0	7	2	0	0	0	0	0	1	9	0	0	5	1	0	0	0	0	0	9	13	0	0	0	0	1	10	163
zOTU_1836	0	0	0	0	0	0	0	0	0	0	0	0	0	69	1	0	0	0	0	0	0	0	0	24	1	5	0	0	0	0	33	0	0	0	2	0	0	0	0	6	0	7	0	1	0	0	0	0	16
zOTU_1837	0	0	0	0	0	2	0	0	0	0	0	0	0	0	0	0	0	0	0	0	0	1	0	0	0	0	0	0	0	0	0	0	0	0	0	0	0	0	0	0	0	0	0	0	0	0	0	0	0
zOTU_1838	0	0	0	0	0	0	0	0	0	0	0	0	0	10	3	2	0	0	5	1	0	0	2	16	4	0	0	0	0	0	11	0	0	21	2	0	0	0	1	1	30	34	0	0	0	0	2	4	99
zOTU_1839	0	0	0	0	0	0	0	0	0	0	0	1	0	78	0	0	0	0	1	0	0	0	0	24	0	3	0	0	0	0	37	0	0	0	2	0	0	0	0	1	0	7	0	1	0	0	1	0	26
zOTU_184	1	0	4	20	147	0	0	1	6	29	99	16	9	37	84	49	5	92	104	38	2	47	78	17	14	25	31	215	7	8	50	100	10	2	7	12	3	0	28	6	71	1	279	18	3	147	22	7	350
zOTU_1840	0	0	0	0	0	0	0	0	0	0	0	0	0	3	3	4	0	0	0	0	0	0	0	29	12	0	0	0	0	2	10	0	0	2	0	0	0	0	0	0	1	3	0	0	0	0	0	4	0
zOTU_1841	0	0	0	0	0	0	0	0	0	0	0	0	0	0	0	0	0	0	0	0	0	0	0	103	0	0	0	0	0	0	0	0	0	0	0	0	0	0	0	0	0	0	0	0	0	0	0	0	0
zOTU_1842	0	0	0	0	0	0	0	0	0	0	0	1	0	0	0	0	0	0	5	0	0	0	0	0	0	0	0	0	3	0	0	0	0	0	0	0	1	2	0	0	0	0	0	0	0	0	17	0	0
zOTU_1843	0	0	0	0	0	0	0	0	1	0	0	0	0	36	10	7	3	2	1	0	3	0	0	18	6	1	0	0	0	7	14	1	0	7	2	0	0	0	2	13	35	23	0	0	0	0	1	5	23
zOTU_1844	6	1	3	13	0	0	4	0	0	0	18	0	6	6	4	0	0	0	0	1	2	0	3	1	17	0	0	0	0	3	0	0	0	45	0	0	0	0	0	15	8	11	0	0	0	1	1	24	20
zOTU_1845	0	0	0	0	0	0	0	0	0	0	100	0	7	0	0	16	5	25	8	0	0	0	0	0	5	26	0	0	0	0	0	1	4	2	2	11	0	0	1	0	1	0	0	2	0	0	0	0	0
zOTU_1846	0	0	0	0	0	0	0	1	0	0	0	1	0	0	1	0	50	0	0	0	0	0	0	16	0	0	0	0	0	0	0	10	0	0	0	0	0	0	5	0	6	0	0	0	0	0	3	0	1
zOTU_1847	0	0	0	0	0	0	0	0	0	0	0	0	1	65	9	9	3	3	3	0	3	0	0	31	10	1	1	0	0	7	6	11	0	6	1	0	0	0	1	9	2	14	0	0	0	0	1	7	6
zOTU_1848	0	0	0	0	0	0	0	0	7	0	0	11	0	2	10	0	1	0	61	15	0	0	0	0	0	0	1	7	3	1	1	1	0	2	2	0	0	0	0	0	1	0	0	0	1	11	0	0	0
zOTU_1849	0	0	0	0	0	0	0	0	1	0	0	0	0	0	24	0	0	3	0	0	0	0	0	0	0	0	0	0	0	0	245	0	0	0	0	0	0	0	0	0	0	0	0	0	0	0	0	0	0
zOTU_185	1	0	0	1	698	1	3	0	29	1	0	0	1	0	9	0	0	0	0	0	1	34	4	0	0	0	0	40	0	0	0	8	156	0	0	0	0	0	6	7	0	2	0	0	0	0	1	0	25
zOTU_1850	0	0	0	1	73	0	0	0	2	0	0	5	0	0	0	0	2	2	8	0	0	12	0	11	0	1	1	0	1	2	0	2	6	0	0	0	0	0	0	0	0	0	0	0	0	0	0	0	1
zOTU_1851	0	0	0	0	0	0	0	1	0	1	0	6	1	0	4	0	2	6	5	4	2	0	0	1	2	2	1	3	0	0	7	3	0	1	0	0	0	1	0	0	1	3	0	2	0	6	0	1	1
zOTU_1852	0	0	0	0	0	0	0	0	0	0	0	0	0	0	0	0	0	0	0	0	0	0	0	0	0	0	0	0	1	0	0	0	0	0	0	0	1	0	0	0	0	0	0	0	0	0	0	0	0
zOTU_1853	39	3	2	1	0	0	0	0	0	1	1	0	0	0	0	0	0	0	0	0	0	4	0	0	0	0	0	0	1	0	0	0	0	0	0	0	0	0	0	0	0	0	1	1	0	0	0	0	0
zOTU_1854	0	0	0	0	0	0	0	9	1	2	0	1	0	0	0	0	11	2	4	0	0	0	0	81	1	4	0	50	0	2	12	12	0	0	0	0	0	0	1	0	2	0	1	0	0	43	0	0	0
zOTU_1855	0	0	0	0	0	0	0	0	0	0	0	0	0	0	0	0	0	0	0	0	0	0	0	96	0	0	0	0	0	0	0	0	0	0	0	0	0	0	0	0	0	0	0	0	0	0	0	0	0
zOTU_1856	0	0	0	0	0	0	0	3	0	0	0	2	0	0	3	0	9	0	1	0	0	0	0	0	0	0	18	0	4	0	0	1	0	0	0	0	0	1	0	0	2	0	0	1	0	49	9	0	0
zOTU_1857	0	0	0	0	0	5	0	0	2	0	0	0	4	7	0	4	0	3	7	0	2	0	0	0	0	21	0	118	0	2	10	0	18	1	4	17	0	1	1	0	2	2	0	0	0	0	0	5	4
zOTU_1858	0	0	0	0	0	0	2	0	0	0	0	0	0	0	0	0	0	0	0	2	0	0	0	0	0	0	0	0	3	0	0	0	1	0	0	0	0	1	0	0	0	0	0	2	0	0	0	0	0
zOTU_1859	0	0	0	0	0	0	0	0	0	0	0	0	32	0	1	6	0	0	0	1	26	1	9	0	23	0	0	0	0	1	2	9	0	16	0	0	0	0	0	3	0	3	0	2	0	0	1	8	5
zOTU_186	221	75	5	2	292	31	51	0	0	0	2	0	0	0	0	0	0	0	7	0	0	455	0	0	0	0	0	0	0	0	0	0	69	0	0	0	0	0	0	0	0	0	1	0	0	0	1	0	0
zOTU_1860	0	16	0	0	2	0	2	0	0	2	0	25	0	0	0	0	0	0	8	0	0	4	0	0	0	0	2	7	0	0	0	0	0	0	0	0	5	0	0	0	0	0	0	23	19	0	0	0	0
zOTU_1861	0	0	0	0	0	0	0	0	0	2	0	0	0	0	0	0	0	0	0	0	0	0	0	0	0	0	0	0	0	0	0	0	0	0	0	0	0	0	0	0	0	0	0	27	39	0	0	0	0
zOTU_1862	0	0	0	0	0	0	0	0	0	0	0	0	0	0	0	0	0	0	0	0	1	0	0	0	0	0	0	0	0	1	0	0	0	0	0	0	0	0	0	2	0	0	0	0	0	0	0	0	0
zOTU_1863	0	0	0	0	0	0	0	0	0	0	0	0	16	0	0	0	0	1	57	1	1	0	0	0	3	0	0	0	6	0	1	0	0	0	0	0	0	0	0	0	0	0	0	7	0	0	0	0	10
zOTU_1864	0	0	0	0	0	0	0	0	0	0	0	0	0	0	0	0	0	0	0	0	0	0	0	0	0	0	0	0	0	0	0	0	0	0	0	0	2	0	0	0	0	0	0	110	0	0	0	0	0
zOTU_1865	0	0	0	0	0	0	0	0	0	0	0	0	0	0	0	0	2	0	1	0	0	0	0	0	4	0	2	0	0	0	8	0	0	0	0	0	0	0	0	0	0	0	0	2	0	1	4	0	14
zOTU_1866	0	0	0	0	0	0	0	1	2	4	0	2	0	8	7	7	0	1	2	3	12	0	6	1	2	0	0	1	0	1	1	5	0	0	0	0	0	0	80	0	11	2	1	0	0	4	11	6	1
zOTU_1867	0	0	0	0	0	0	0	0	0	0	0	0	8	4	0	14	0	0	0	0	30	0	0	1	16	0	0	0	0	5	20	15	0	6	0	0	0	0	0	23	0	8	0	1	0	0	4	1	7
zOTU_1868	52	0	0	10	0	8	20	0	0	0	17	0	0	0	0	0	0	0	0	0	0	0	0	0	0	0	0	0	0	0	0	0	122	0	0	0	0	1	0	0	0	0	0	0	0	3	0	0	0
zOTU_1869	0	0	0	0	0	0	0	0	0	0	0	0	3	0	0	2	8	39	12	0	8	0	2	0	1	20	1	5	0	0	0	1	25	2	12	20	0	0	2	4	0	1	0	1	0	0	0	1	0
zOTU_187	1	0	1	0	2	0	0	9	8	15	1	15	225	17	44	66	53	9	98	3	38	3	8	48	88	33	17	17	30	34	96	2	5	5	7	6	12	10	92	138	41	25	149	22	9	40	21	32	102
zOTU_1870	0	0	0	0	7	0	0	0	4	0	0	0	3	53	0	2	1	23	1	1	1	4	0	0	1	0	0	3	2	0	0	0	0	3	7	1	1	0	0	23	3	4	0	1	0	0	1	5	19
zOTU_1871	0	0	0	0	0	0	0	0	0	0	0	0	2	0	0	0	11	1	0	0	0	0	0	0	0	198	0	0	0	0	0	0	0	0	52	17	0	0	0	0	0	0	5	0	0	0	0	0	0
zOTU_1872	0	0	0	0	0	0	0	0	0	0	0	0	0	0	0	0	0	1	14	0	1	0	1	0	0	0	0	0	0	0	0	0	0	1	5	254	0	0	0	0	0	0	0	2	0	0	0	0	12
zOTU_1873	0	0	0	2	1	3	0	0	0	0	0	0	2	36	0	2	0	0	0	0	3	5	6	0	2	4	0	0	0	3	3	0	1	2	0	0	0	0	0	4	2	6	0	0	0	0	0	4	44
zOTU_1874	23	1	12	3	4	8	1	0	2	0	7	0	0	1	0	5	4	1	0	0	0	5	1	0	0	9	0	1	0	0	0	2	41	3	0	4	0	0	0	0	0	1	0	0	1	2	0	0	0
zOTU_1875	175	0	0	11	2	0	0	0	0	0	0	0	0	0	0	0	0	0	0	0	0	0	0	0	0	0	0	0	0	0	0	0	9	0	0	0	0	0	0	0	0	0	0	0	0	0	0	0	0
zOTU_1876	0	0	0	0	0	0	5	0	0	0	0	0	0	0	0	0	0	0	0	0	0	0	0	0	0	0	0	0	0	0	0	0	0	0	0	0	0	0	0	0	0	0	0	0	0	0	0	0	0
zOTU_1877	0	0	71	0	0	0	0	0	1	0	0	0	0	0	6	1	0	1	1	0	0	0	1	0	0	21	0	0	0	0	2	1	9	0	0	10	0	0	0	1	0	0	0	0	0	0	0	0	0
zOTU_1878	0	0	0	0	0	0	0	0	0	0	0	0	0	0	0	0	0	1	23	0	0	0	0	0	0	0	0	0	0	0	0	0	0	2	4	243	0	0	0	0	0	2	0	2	0	0	0	0	0
zOTU_1879	0	0	0	0	0	0	0	0	4	0	0	5	0	29	8	0	5	2	3	2	0	0	4	43	0	0	1	0	0	1	0	1	0	7	0	0	0	0	0	0	9	4	0	1	0	2	15	0	0
zOTU_188	94	2	28	31	573	317	7	0	0	0	2	9	34	7	58	88	0	0	0	1	8	75	55	2	28	2	0	0	0	7	6	23	183	5	2	24	16	0	9	47	2	1	1	8	1	0	11	48	2
zOTU_1880	0	0	0	0	0	0	0	0	0	1	0	1	4	10	7	5	2	7	5	0	31	0	2	5	14	0	0	4	2	0	14	2	0	16	6	0	0	0	4	0	23	16	0	0	0	1	2	16	2
zOTU_1881	0	0	0	0	0	0	0	0	0	0	0	0	1	0	0	0	16	0	0	0	1	0	0	2	4	1	0	0	0	0	6	0	0	0	1	0	0	0	4	0	0	24	0	1	0	0	1	4	5
zOTU_1882	0	0	0	13	0	1	0	0	2	0	46	0	0	2	0	2	0	5	6	11	0	0	0	0	1	2	0	0	3	1	0	0	3	8	0	56	0	0	0	0	4	1	1	0	0	1	0	2	4
zOTU_1883	0	0	0	0	0	12	0	1	0	0	0	0	0	3	2	2	0	3	1	0	0	0	0	1	4	0	0	0	1	2	1	1	0	6	2	0	0	0	0	0	6	1	1	0	0	0	2	1	13
zOTU_1884	0	0	0	0	0	0	0	0	0	0	0	0	4	3	0	3	0	0	0	0	3	1	0	0	23	1	0	0	0	23	0	13	0	44	0	0	0	0	2	8	22	4	0	1	0	0	0	1	31
zOTU_1885	0	0	0	0	0	0	0	0	1	2	0	2	0	0	2	0	7	1	5	1	0	0	0	0	20	0	1	2	2	0	19	0	0	0	0	0	0	0	0	0	2	0	0	0	0	0	37	0	0
zOTU_1886	0	0	0	0	0	0	0	0	1	4	0	0	3	0	0	1	2	58	61	1	0	0	0	1	0	11	1	1	0	5	1	0	0	4	6	6	0	0	0	0	3	1	2	2	0	0	1	1	14
zOTU_1887	0	0	0	0	0	0	0	0	0	0	0	0	0	0	22	3	0	0	0	0	0	0	0	19	0	0	0	0	0	0	3	0	0	0	0	0	0	0	1	0	0	0	0	0	0	0	0	0	0
zOTU_1888	0	0	0	0	0	1	0	0	0	0	0	0	0	35	5	2	1	5	5	0	0	0	1	15	11	1	1	4	0	43	5	10	0	4	2	1	0	0	1	0	6	20	0	0	0	0	1	2	0
zOTU_1889	0	0	0	0	0	0	7	2	0	2	0	1	0	0	0	0	9	0	8	1	0	0	0	0	0	0	0	6	1	0	0	0	0	0	2	0	32	0	0	0	0	0	0	7	43	0	0	0	0
zOTU_189	35	285	64	0	38	13	578	7	9	26	22	109	0	0	0	0	1	0	15	5	0	45	0	0	0	3	4	74	43	0	0	13	7	0	13	3	32	6	0	0	0	0	0	97	112	2	0	0	0
zOTU_1890	0	0	0	0	0	0	0	0	6	0	0	5	2	0	0	0	0	36	24	0	4	0	1	31	0	5	2	6	1	1	4	1	22	1	4	18	0	0	4	2	0	0	0	0	0	0	0	1	15
zOTU_1891	0	0	0	0	0	0	0	20	0	23	0	0	0	0	0	0	10	1	102	7	0	0	0	0	0	0	4	0	0	0	0	0	0	0	1	0	0	1	0	0	0	0	0	0	0	11	0	0	0
zOTU_1892	0	14	0	0	0	1	18	0	3	0	0	11	0	3	0	0	0	7	0	1	0	2	0	0	0	0	0	56	0	0	5	0	34	0	0	0	0	0	1	3	0	0	0	0	1	0	0	0	1
zOTU_1893	0	0	0	0	0	0	0	0	0	0	0	0	0	0	0	0	0	0	0	0	0	0	0	0	0	0	0	0	0	0	0	0	0	0	0	0	0	0	0	0	0	0	0	0	0	0	0	0	0
zOTU_1894	2	1	100	23	0	0	8	0	0	0	1	0	0	0	0	0	0	3	1	0	0	5	0	0	0	0	0	2	0	0	0	0	1	0	0	0	0	0	0	0	0	0	0	0	0	2	0	0	0
zOTU_1895	0	0	0	0	0	0	9	5	0	0	0	2	0	0	0	0	11	0	13	0	0	0	0	0	0	0	0	9	1	0	0	0	0	0	3	0	0	0	0	0	0	0	0	5	43	0	0	0	0
zOTU_1896	0	0	0	0	0	0	0	1	0	0	0	0	1	9	4	2	0	0	3	0	0	0	0	18	9	0	1	0	1	1	13	0	0	20	0	0	0	0	0	0	19	39	0	0	0	2	1	6	90
zOTU_1897	0	17	0	0	3	0	5	0	1	1	0	24	0	0	0	0	0	0	7	1	0	0	0	0	0	0	0	10	0	0	0	0	0	0	0	0	6	2	0	0	0	0	0	19	24	0	0	0	0
zOTU_1898	0	0	0	0	0	0	0	0	0	0	0	0	6	27	1	3	0	0	1	0	3	0	0	2	10	0	0	0	0	2	0	1	0	52	1	0	0	0	5	0	35	31	0	0	0	0	5	17	2
zOTU_1899	0	0	0	0	0	0	0	0	0	0	0	0	3	0	0	0	7	1	0	0	0	0	0	0	0	179	0	0	0	0	0	0	0	0	61	15	0	0	0	0	0	0	10	1	0	0	0	0	1
zOTU_19	0	277	0	1	507	19	249	22	439	442	2	532	0	0	0	0	0	0	8	79	0	784	0	0	0	0	201	130	103	0	0	0	129	0	10	0	75	1134	0	0	0	0	0	807	499	0	0	0	0
zOTU_190	34	331	52	0	34	8	535	5	9	11	18	96	0	0	0	0	0	0	17	12	0	54	0	0	0	1	2	67	36	0	0	8	10	0	10	6	32	11	0	0	0	0	0	104	116	1	0	0	0
zOTU_1900	0	0	0	0	4	0	0	0	0	8	0	7	0	0	0	0	2	1	8	3	1	7	2	0	0	0	0	1	1	0	1	10	0	0	1	2	1	2	0	0	9	0	0	0	1	0	1	0	3
zOTU_1901	0	0	0	0	0	0	0	0	0	0	0	0	0	2	6	0	0	7	5	11	2	0	0	0	2	1	1	4	0	1	10	5	0	0	0	1	0	1	1	0	1	1	0	1	0	1	0	3	2
zOTU_1902	0	0	0	0	0	0	0	1	0	0	0	0	0	0	3	0	0	0	2	0	2	0	0	3	1	0	1	1	0	33	1	0	0	50	0	0	0	0	8	0	22	2	0	0	0	3	8	32	0
zOTU_1903	5	0	0	1	12	0	0	1	1	59	0	9	0	3	0	0	0	13	3	11	2	0	0	0	0	0	4	15	0	1	0	0	1	8	0	0	0	0	0	1	1	3	0	7	0	7	0	0	2
zOTU_1904	0	0	0	0	0	1	0	0	0	0	0	0	1	0	0	1	0	10	0	1	0	0	0	0	3	8	0	0	1	0	0	0	149	0	2	10	0	1	0	3	0	1	1	1	0	0	0	0	17
zOTU_1905	0	0	0	3	0	0	0	0	1	7	0	0	0	0	0	7	4	4	5	4	0	2	40	3	8	9	0	0	0	0	0	2	22	0	1	1	0	3	1	2	0	0	0	9	5	1	1	0	0
zOTU_1906	0	0	0	0	0	36	0	0	1	1	0	1	2	0	0	0	0	19	6	3	0	0	0	0	0	38	2	4	0	0	0	0	39	0	0	52	0	0	0	0	0	0	2	0	0	0	0	0	0
zOTU_1907	0	0	0	1	0	0	0	0	0	0	0	0	16	14	0	3	0	0	12	0	8	0	1	25	13	0	1	1	0	6	26	5	0	9	0	0	0	0	0	2	14	1	0	0	0	0	0	22	4
zOTU_1908	0	0	0	0	3	29	0	0	0	0	12	2	18	5	3	3	0	2	3	0	5	2	20	2	5	3	0	1	0	0	21	7	11	24	0	3	0	0	0	37	1	4	0	0	0	1	2	0	0
zOTU_1909	0	0	0	0	1	0	1	1	1	2	0	0	0	3	9	5	1	7	8	0	3	2	0	3	5	1	0	13	1	2	4	3	4	2	0	0	0	0	3	4	6	5	0	1	0	16	1	3	7
zOTU_191	0	0	0	0	0	0	79	0	0	0	0	12	0	0	0	0	0	0	0	1	0	0	0	0	0	0	0	0	1	0	0	0	108	0	0	0	0	1	0	0	0	0	0	0	1	0	0	0	0
zOTU_1910	0	0	0	0	0	0	0	0	0	0	0	0	0	0	0	0	0	0	0	0	0	0	0	0	0	0	0	0	0	0	0	0	0	0	0	0	0	0	0	0	0	0	0	0	390	0	0	0	0
zOTU_1911	0	0	0	0	0	0	0	0	0	0	0	0	0	0	3	32	0	0	0	0	0	0	3	1	3	0	0	0	0	6	1	1	0	4	0	0	0	0	12	4	5	7	0	1	0	0	5	9	2
zOTU_1912	0	0	0	0	0	27	0	0	0	0	0	0	0	0	1	0	7	0	0	0	0	0	22	1	0	8	0	0	0	1	0	11	0	2	0	0	0	1	1	0	0	0	0	0	0	1	0	0	17
zOTU_1913	0	0	0	0	0	0	0	0	0	0	0	0	2	5	0	2	2	0	2	0	5	0	1	51	22	1	0	0	2	0	15	0	0	1	4	0	0	0	3	0	13	11	0	0	0	0	3	0	30
zOTU_1914	0	0	0	0	0	0	0	0	0	0	0	0	0	6	0	0	0	0	0	0	0	0	0	22	31	0	1	0	0	31	24	0	0	1	0	0	0	0	0	0	63	2	0	0	0	0	1	14	11
zOTU_1915	0	0	0	0	0	0	0	0	0	0	0	1	0	0	0	0	0	0	0	0	0	0	0	0	0	0	0	0	1	0	0	0	0	0	0	0	1	1	0	0	0	0	0	0	0	0	0	0	0
zOTU_1916	0	0	0	0	0	28	0	0	0	0	0	0	0	0	2	0	9	0	0	0	3	0	20	0	0	9	0	0	0	1	0	7	0	0	0	0	0	1	0	0	2	0	0	0	0	0	0	0	20
zOTU_1917	0	0	0	0	0	0	0	0	2	0	0	3	0	3	1	1	0	0	5	2	0	0	0	100	23	2	0	1	0	0	4	40	0	4	0	0	1	0	0	1	14	0	0	0	0	0	8	1	12
zOTU_1918	0	0	0	0	0	0	0	0	1	0	0	1	0	0	0	0	0	0	0	2	0	2	0	0	0	0	1	0	0	0	0	0	0	0	0	4	1	2	0	0	0	0	0	49	0	0	0	0	0
zOTU_1919	0	0	0	0	0	0	0	0	0	0	0	0	2	0	0	0	0	38	0	0	0	0	0	0	0	37	0	4	3	0	0	0	0	0	1	0	0	0	0	3	0	0	2	0	0	0	0	0	0
zOTU_192	21	1	17	467	15	0	0	12	24	14	12	5	118	94	0	98	7	219	27	26	31	13	256	0	127	72	26	69	4	80	10	32	29	364	45	21	0	2	118	146	83	125	0	13	0	9	9	106	126
zOTU_1920	0	0	0	18	0	0	0	0	0	0	0	0	0	6	0	0	0	16	3	0	0	12	1	4	7	3	0	14	0	1	4	0	2	0	8	1	0	4	0	0	0	0	0	1	0	13	1	8	6
zOTU_1921	42	0	0	0	0	0	0	0	0	0	0	0	0	0	0	0	0	0	0	0	0	2	0	0	0	0	0	0	0	0	0	0	2	0	0	0	0	0	0	0	0	0	0	1	0	0	0	0	0
zOTU_1922	0	0	0	0	0	0	0	0	0	0	0	0	0	0	0	0	8	0	0	0	8	0	0	2	11	1	0	0	0	0	3	1	0	0	0	0	0	0	5	0	0	20	0	0	0	0	0	6	3
zOTU_1923	0	0	0	0	0	0	0	0	0	0	0	0	0	0	0	0	0	1	0	0	0	0	1	0	0	0	0	0	0	0	0	0	0	0	1	315	0	0	0	0	0	0	0	4	0	0	0	0	1
zOTU_1924	0	0	0	0	0	0	0	0	0	0	0	0	0	0	0	0	0	0	0	0	0	0	0	0	0	0	0	0	0	0	0	0	0	0	0	0	0	0	0	0	0	0	0	2	0	0	0	0	0
zOTU_1925	0	0	0	0	0	0	0	0	0	3	0	12	0	0	0	0	0	16	1	3	0	0	0	0	0	1	0	52	1	0	0	0	0	0	0	38	2	1	0	0	0	0	4	11	22	0	0	0	0
zOTU_1926	0	0	0	0	0	0	0	0	0	0	0	0	0	0	0	0	0	0	1	0	0	0	0	0	0	0	0	0	0	0	0	0	0	0	0	0	0	0	0	0	0	0	0	0	0	5	0	0	0
zOTU_1927	0	0	0	0	0	0	0	0	0	0	0	0	26	0	0	0	0	0	0	0	0	0	3	0	0	0	0	0	0	0	0	0	0	78	0	0	0	0	0	24	0	30	3	0	0	0	0	25	0
zOTU_1928	0	0	0	0	0	1	0	0	0	0	0	0	0	31	12	4	1	0	1	0	1	0	0	16	8	2	0	0	0	19	10	3	0	5	2	0	0	0	1	11	72	15	0	0	0	0	4	6	3
zOTU_1929	1	0	0	0	0	0	0	0	0	0	0	0	0	0	0	0	2	0	0	0	0	0	0	0	0	0	0	0	0	0	0	0	0	0	0	0	0	0	0	0	0	0	0	0	0	0	0	0	0
zOTU_193	0	5	679	0	39	328	1	0	19	2	0	38	0	0	9	1	1	0	2	5	2	12	3	1	0	22	3	54	0	8	0	1	286	1	1	71	35	72	0	2	3	0	0	32	59	0	1	0	0
zOTU_1930	1	0	0	0	0	0	1	0	0	0	0	0	0	0	0	0	0	0	0	0	0	0	0	0	0	0	0	0	0	0	0	0	0	0	0	0	0	0	0	0	0	0	0	0	0	0	0	0	0
zOTU_1931	0	0	0	0	0	0	0	3	3	0	0	7	0	0	0	0	4	0	85	2	0	0	0	0	0	0	0	0	0	0	0	0	2	0	12	0	0	0	0	0	0	0	0	0	0	1	0	0	0
zOTU_1932	0	0	0	0	0	0	0	0	0	0	0	0	33	2	0	14	0	0	0	0	3	0	0	0	60	0	0	0	0	1	2	2	0	36	0	0	0	0	0	16	0	15	0	0	0	0	0	25	12
zOTU_1933	4	0	0	0	0	0	0	0	0	5	0	0	3	5	1	1	0	0	0	0	22	0	22	0	1	0	0	0	0	0	0	88	0	7	0	0	0	0	13	5	0	2	5	0	0	2	1	0	26
zOTU_1934	0	0	0	0	0	0	1	0	0	0	0	0	0	0	0	0	0	0	0	0	0	0	0	0	0	0	0	0	0	0	0	0	0	0	0	0	0	0	0	0	0	0	0	0	68	0	0	0	0
zOTU_1935	0	0	0	0	0	0	0	0	0	0	0	0	0	0	0	0	0	0	0	0	0	0	0	0	0	0	0	0	0	0	0	0	0	0	0	0	0	0	0	0	0	0	0	0	0	0	0	0	0
zOTU_1936	0	0	0	0	0	0	0	0	2	0	0	2	0	0	0	0	13	2	43	0	0	0	0	1	0	0	0	2	4	5	22	0	0	0	1	0	0	0	2	0	4	0	0	2	0	40	0	0	0
zOTU_1937	2	0	0	0	1	0	0	2	10	0	4	11	0	0	0	0	0	0	0	0	0	5	0	0	1	0	0	6	1	0	0	0	1	0	1	3	0	2	0	0	0	0	0	2	0	0	0	0	0
zOTU_1938	0	0	0	0	1	0	0	4	0	2	0	2	0	20	0	1	8	0	2	1	0	2	1	91	6	0	0	2	1	3	0	23	0	1	0	0	0	0	0	1	64	0	0	0	0	1	8	0	3
zOTU_1939	0	0	0	37	0	0	0	0	1	0	0	0	0	7	0	0	0	6	1	10	0	7	1	0	0	7	5	5	2	2	2	5	1	0	2	0	0	1	0	0	0	0	0	0	0	7	0	2	2
zOTU_194	0	3	704	0	59	355	4	0	18	0	0	43	0	1	10	3	0	0	2	5	8	6	5	2	0	30	3	47	4	12	0	1	257	1	0	80	33	66	0	2	0	0	0	24	54	1	0	0	0
zOTU_1940	0	0	0	0	4	0	0	0	0	1	5	2	0	13	0	0	3	6	12	3	0	9	0	8	2	12	0	2	1	12	7	5	4	1	4	5	0	0	2	0	35	9	0	0	0	1	0	6	1
zOTU_1941	0	0	0	0	0	0	0	0	0	0	0	0	0	0	0	0	0	0	0	0	0	0	0	0	2	0	0	0	0	0	0	0	0	0	0	0	0	0	0	0	1	0	0	0	0	0	0	0	0
zOTU_1943	0	0	0	0	0	0	0	1	1	0	0	0	0	7	14	8	10	29	19	0	0	0	0	1	0	1	1	11	0	2	3	0	0	8	1	1	0	0	3	1	39	0	0	2	0	0	1	0	0
zOTU_1944	0	0	0	0	0	23	16	0	0	0	0	0	0	2	0	0	1	1	0	1	0	0	3	11	0	12	0	0	2	3	1	2	0	0	0	2	2	0	0	0	3	0	7	0	2	0	0	0	1
zOTU_1945	0	0	0	0	0	0	0	0	0	2	0	0	1	0	0	0	3	64	97	0	3	0	0	0	1	9	6	3	0	7	0	0	0	14	2	12	0	0	0	0	0	2	0	2	0	0	0	0	10
zOTU_1946	0	0	0	0	0	0	0	0	1	7	0	1	0	11	3	0	1	3	1	7	0	1	23	1	3	0	0	2	0	0	12	41	0	0	0	0	1	9	0	0	3	3	0	0	1	11	1	5	0
zOTU_1947	0	0	0	0	14	0	0	0	0	3	6	0	6	2	1	0	0	1	2	1	3	1	2	5	0	0	1	2	2	1	1	2	0	7	0	0	0	1	9	1	1	0	1	1	0	0	2	4	0
zOTU_1948	14	3	20	2	48	0	2	0	0	0	4	0	0	0	0	0	0	0	0	0	0	1	0	0	0	0	0	0	0	0	0	0	1	0	0	1	0	0	0	0	0	0	0	3	0	0	0	0	0
zOTU_1949	0	0	0	0	0	0	0	0	0	0	0	0	0	0	0	0	0	0	0	0	0	0	0	0	0	0	0	0	0	0	0	0	0	0	0	0	0	0	0	0	0	0	0	0	0	0	0	0	0
zOTU_195	431	236	5	2	248	471	12	0	0	2	5	0	0	0	27	0	0	0	0	0	0	195	3	0	0	0	0	0	135	0	0	0	40	0	28	0	0	0	0	0	0	0	2	0	0	0	0	0	0
zOTU_1950	0	0	0	0	0	0	0	0	0	0	0	0	0	0	0	0	0	0	0	0	0	0	1	0	0	0	0	0	0	0	0	0	0	0	1	310	0	0	0	0	0	0	0	7	0	0	0	0	1
zOTU_1951	0	0	0	5	0	0	0	0	0	0	47	1	0	1	0	1	0	1	1	10	0	0	3	0	0	1	0	0	3	0	0	0	1	5	0	62	0	1	0	1	0	3	0	4	0	4	0	0	1
zOTU_1952	0	3	0	0	2	0	1	0	12	1	1	24	0	0	0	0	0	0	1	0	0	3	0	0	0	0	0	6	1	0	0	0	0	0	2	1	5	0	0	0	0	0	0	3	0	0	0	0	0
zOTU_1953	0	0	0	0	0	0	0	0	0	0	0	1	0	32	0	1	0	0	0	0	21	0	0	3	58	0	0	0	0	14	2	0	0	3	1	0	0	0	2	0	0	43	0	0	0	0	0	1	28
zOTU_1954	0	0	0	0	0	0	1	0	2	1	0	7	1	3	2	6	1	0	5	0	0	0	0	0	1	1	11	3	11	0	3	2	0	1	1	3	4	10	0	6	2	4	0	7	5	0	3	0	0
zOTU_1955	0	0	0	0	0	0	0	0	5	4	0	6	0	0	3	2	1	1	3	2	1	0	0	10	1	2	0	7	0	0	3	0	0	92	0	0	0	0	4	0	24	0	0	0	1	0	1	1	1
zOTU_1956	0	0	0	0	0	0	0	0	0	0	0	0	5	18	0	24	0	5	1	0	0	1	0	0	6	2	0	0	0	0	1	6	0	70	1	0	0	0	2	3	3	19	0	0	0	0	1	8	14
zOTU_1957	0	0	0	0	0	0	0	0	0	0	0	2	0	0	1	1	3	1	0	8	0	0	0	18	7	0	5	0	1	16	17	13	0	1	0	0	0	0	1	0	0	13	0	0	0	10	13	1	0
zOTU_1958	0	0	0	0	0	0	0	0	1	0	0	0	5	18	0	3	0	2	2	1	8	0	0	3	2	0	0	2	0	5	1	0	0	47	1	46	0	0	0	0	3	14	0	2	0	2	3	6	6
zOTU_1959	0	0	0	2	0	0	0	0	0	0	0	0	21	21	1	3	0	0	20	0	10	0	0	21	9	0	1	1	0	2	18	4	0	15	1	0	0	0	0	0	15	0	0	0	0	0	0	25	0
zOTU_196	94	13	549	325	18	18	35	0	0	10	152	6	10	2	4	1	2	31	57	10	3	86	2	1	7	15	4	64	4	13	3	8	922	12	1	83	2	1	7	23	6	6	1	11	2	33	1	16	62
zOTU_1960	4	2	0	0	8	6	17	0	0	0	13	0	0	0	0	0	0	0	0	0	0	14	0	0	0	0	0	0	0	0	0	0	8	0	0	0	0	0	0	0	0	0	0	0	0	0	0	0	0
zOTU_1961	167	0	0	8	1	0	0	0	0	0	0	0	0	0	0	0	0	0	0	0	0	0	0	0	0	0	0	0	0	0	0	0	9	0	0	0	0	0	0	0	0	0	0	0	0	0	0	0	0
zOTU_1962	0	0	0	0	0	0	1	0	0	0	0	0	1	0	0	0	0	4	13	0	0	0	0	0	0	0	0	0	0	0	0	0	0	2	5	227	0	0	0	0	0	0	1	5	0	0	0	0	12
zOTU_1963	0	0	0	0	0	0	0	4	0	0	0	12	0	1	0	0	0	0	0	0	0	0	0	1	0	0	0	0	2	1	0	0	0	0	0	0	0	11	0	0	0	0	0	0	0	0	0	0	0
zOTU_1964	0	0	0	0	0	0	0	0	1	0	0	0	4	0	0	0	0	0	0	0	115	0	1	0	20	0	0	0	0	0	0	1	0	0	0	0	0	0	0	1	0	3	0	0	0	0	0	1	130
zOTU_1965	1	0	0	0	0	0	4	0	0	0	0	0	0	0	0	0	0	0	0	0	0	0	0	0	0	0	0	0	0	0	0	0	0	0	0	0	0	0	0	0	0	0	0	0	0	0	0	0	0
zOTU_1966	2	0	1	0	7	0	1	2	2	63	0	4	0	4	0	0	0	8	3	12	5	0	0	0	0	1	0	15	0	0	0	0	2	5	1	0	0	0	0	0	0	3	0	10	0	5	0	0	3
zOTU_1967	0	0	0	0	0	2	0	0	0	0	1	0	3	0	0	27	11	11	2	3	1	0	7	0	7	57	0	2	0	0	0	5	0	1	7	18	0	0	0	0	0	0	0	1	0	1	0	0	3
zOTU_1968	0	0	0	0	0	2	0	0	0	0	0	1	0	0	0	0	0	0	0	0	0	0	0	0	0	0	0	0	0	0	0	0	4	0	0	0	0	0	0	0	0	0	0	0	0	0	0	0	0
zOTU_1969	0	0	0	0	1	0	0	0	2	0	0	1	0	2	2	0	0	2	3	2	0	0	11	40	6	5	1	0	0	0	3	0	0	0	0	0	0	0	3	0	107	3	0	1	0	1	7	1	2
zOTU_197	82	8	495	332	13	23	27	0	0	9	122	11	14	2	0	3	2	46	50	9	7	89	4	6	3	11	1	55	1	5	2	6	904	12	1	99	0	2	3	16	4	10	4	21	0	33	3	22	63
zOTU_1970	0	0	0	0	0	0	0	1	4	1	0	0	0	0	0	0	0	225	10	0	0	0	0	0	0	1	1	4	4	0	0	0	0	0	0	0	0	0	0	0	0	0	3	0	0	10	0	0	0
zOTU_1971	0	0	0	0	0	0	0	0	0	0	0	0	0	0	4	0	0	0	0	0	0	0	16	23	6	0	0	0	0	0	19	0	0	0	0	0	0	0	9	48	1	0	0	0	0	0	4	2	51
zOTU_1972	0	0	0	0	0	0	0	4	2	0	0	2	0	0	0	0	1	0	2	0	0	0	0	0	0	0	4	0	9	0	0	0	0	0	0	0	1	1	0	0	0	0	0	4	0	0	0	0	0
zOTU_1973	0	0	0	0	0	0	0	0	0	0	0	0	0	11	0	1	1	0	2	4	3	0	2	19	10	0	0	0	0	12	6	10	0	19	0	0	0	0	7	0	31	3	0	0	1	0	3	4	18
zOTU_1974	0	0	0	0	0	0	0	0	0	0	0	0	0	17	0	3	0	0	0	0	30	0	0	0	45	0	0	0	0	8	13	0	0	1	2	0	0	0	2	0	0	39	0	0	0	0	0	0	26
zOTU_1975	0	0	0	0	0	0	0	0	1	0	0	0	0	23	0	0	0	3	0	0	18	0	0	7	3	0	0	1	0	0	0	0	0	0	0	1	0	0	13	8	0	2	0	0	0	1	0	4	0
zOTU_1976	0	0	0	0	0	0	0	0	0	0	0	0	0	22	0	0	0	6	0	0	19	0	0	10	0	0	0	5	0	0	0	1	0	0	0	0	0	0	5	10	0	0	0	1	0	0	2	4	0
zOTU_1977	0	0	0	0	0	0	0	0	0	0	0	0	0	23	7	2	0	22	13	1	1	0	5	9	3	6	0	7	1	0	12	1	0	1	7	0	0	1	0	0	0	0	0	0	0	0	1	0	1
zOTU_1978	0	0	0	0	0	0	0	3	0	1	0	1	3	13	38	54	1	0	1	1	1	0	12	1	0	0	1	1	1	5	12	5	0	2	0	0	0	0	3	4	1	25	0	0	0	0	8	0	15
zOTU_1979	0	0	0	0	0	0	0	0	0	0	0	0	30	2	0	0	0	2	6	0	3	0	0	7	1	0	0	0	0	5	20	11	0	8	0	0	0	0	2	1	6	6	0	0	0	0	0	52	0
zOTU_198	0	0	0	0	0	0	0	66	0	69	0	11	0	70	7	3	178	3	111	0	0	1	23	21	22	1	14	0	8	88	217	22	0	6	0	0	1	7	132	0	226	3	2	23	1	14	137	0	63
zOTU_1980	0	0	0	0	0	0	0	2	4	0	0	1	0	2	3	0	1	6	14	5	0	0	0	4	1	1	1	4	1	2	13	0	0	2	3	0	0	0	1	0	16	11	0	0	0	1	1	3	0
zOTU_1981	0	0	0	0	1	0	0	0	0	0	0	0	0	0	0	0	0	0	1	0	0	11	0	0	0	0	0	0	0	0	0	2	0	0	0	0	0	0	0	0	0	0	0	0	0	1	0	0	0
zOTU_1982	2	0	56	0	0	0	0	0	0	0	1	0	0	0	11	1	0	1	0	0	0	0	2	0	0	22	0	0	0	0	1	0	15	0	1	9	0	0	0	0	0	1	0	0	0	2	0	0	0
zOTU_1983	0	17	4	0	10	2	10	2	2	0	0	0	0	0	0	0	0	0	0	0	0	9	0	0	0	1	0	2	0	0	0	0	2	0	0	0	0	0	0	0	0	0	0	0	1	0	0	0	0
zOTU_1984	58	0	0	0	0	0	0	0	0	0	0	0	0	0	0	0	0	0	0	0	0	1	0	0	0	0	0	0	0	0	0	0	1	0	0	0	0	0	0	0	0	0	0	0	0	0	0	0	0
zOTU_1985	160	0	0	10	1	0	0	0	0	0	0	0	0	0	0	0	0	0	0	0	0	0	0	0	0	0	0	0	0	0	0	0	5	0	0	0	0	0	0	0	0	0	0	0	0	0	0	0	0
zOTU_1986	0	0	0	0	0	0	0	0	0	0	0	0	0	4	0	1	0	0	0	0	12	0	1	23	15	0	0	0	0	1	8	1	0	11	0	0	0	0	3	0	2	36	0	0	0	0	2	4	127
zOTU_1987	0	0	0	31	0	1	0	0	0	0	0	0	0	6	0	1	1	14	1	2	0	6	0	4	2	1	0	6	0	1	2	0	0	2	1	25	0	0	0	0	0	0	0	0	0	13	0	2	8
zOTU_1988	0	0	0	0	5	1	0	0	0	0	0	0	0	97	7	4	0	0	0	0	0	0	2	0	7	0	0	2	0	0	61	15	0	0	0	0	0	0	2	0	0	0	0	0	0	0	1	5	14
zOTU_1989	0	0	0	0	0	0	11	3	0	0	0	0	0	0	0	0	5	0	6	1	0	0	0	0	0	0	0	7	0	0	0	0	0	0	1	0	31	0	0	0	0	0	0	1	68	0	0	0	0
zOTU_199	0	0	33	13	0	0	24	0	0	0	0	0	0	0	0	0	0	0	0	0	0	244	0	0	0	0	0	0	0	0	0	0	4	0	0	0	0	0	0	0	0	0	0	0	0	0	0	0	0
zOTU_1990	0	0	0	0	0	0	0	0	0	0	0	0	0	0	0	0	0	0	0	0	0	0	0	0	0	0	0	0	0	0	0	0	0	0	0	0	0	0	0	0	0	0	0	0	0	0	0	0	0
zOTU_1991	0	0	0	0	0	0	0	0	2	4	0	4	0	0	0	0	0	14	12	3	0	0	0	0	0	0	0	53	1	0	0	0	0	0	0	39	4	0	0	0	0	0	8	23	25	0	0	0	0
zOTU_1992	0	0	0	0	0	0	0	0	0	0	0	0	0	0	0	1	0	1	0	1	1	0	0	3	0	0	0	0	0	0	0	0	0	0	1	0	0	0	5	0	0	0	0	0	0	0	0	0	0
zOTU_1993	0	0	0	0	0	0	0	0	0	2	0	3	2	8	5	1	5	0	5	6	5	0	2	6	5	0	1	3	0	1	8	0	0	16	0	0	0	2	1	0	10	2	0	2	0	1	0	14	1
zOTU_1994	0	0	0	0	0	0	0	1	5	0	0	0	0	5	2	0	0	4	13	5	0	0	0	5	2	3	1	9	4	3	18	0	0	4	0	0	0	0	2	0	16	3	0	0	0	0	0	7	0
zOTU_1995	0	0	0	12	0	0	0	0	2	0	0	0	0	6	0	0	1	14	2	1	0	10	4	1	2	5	2	7	1	3	4	0	2	0	9	4	0	1	0	0	0	0	0	0	0	8	0	7	3
zOTU_1996	0	0	0	0	0	0	0	0	0	3	0	3	1	11	0	2	1	0	25	3	1	0	0	3	4	0	2	3	0	1	3	0	0	12	2	0	0	0	0	0	4	0	0	2	0	3	2	0	2
zOTU_1997	0	0	0	0	0	0	0	0	0	0	0	0	0	1	0	1	0	0	2	0	1	0	1	0	0	0	0	0	0	0	0	0	0	0	0	1	0	0	0	38	0	2	0	0	0	0	0	0	73
zOTU_1998	0	0	0	0	0	0	0	0	0	37	0	1	0	0	0	0	0	0	0	0	0	0	0	0	0	0	0	0	2	0	0	0	0	0	0	0	1	0	0	0	0	0	0	0	0	0	0	0	0
zOTU_1999	0	5	0	0	4	0	0	0	0	0	0	0	0	0	0	0	0	0	0	0	0	17	1	0	0	0	0	0	0	0	0	0	0	0	0	1	0	0	0	0	1	0	0	0	0	0	0	0	0
zOTU_2	1540	3411	184	578	2680	6364	1931	510	12171	350	862	443	21	748	118	205	1	51	83	152	309	624	2149	49	698	287	6969	945	1182	389	1030	352	459	78	381	376	3655	1270	84	442	59	500	560	2378	57	297	277	1	166
zOTU_20	0	0	0	0	0	0	0	5	1259	861	0	609	0	0	0	0	23	801	923	1974	0	0	42	0	0	166	295	4242	557	4	5	5	0	0	276	117	11	156	20	1	0	0	865	143	24	804	0	5	0
zOTU_200	0	0	0	0	1	0	0	5	39	49	0	26	39	191	38	7	4	106	236	90	54	1	5	67	88	2	22	228	24	63	280	12	4	157	18	0	2	10	87	0	105	67	0	23	1	141	16	77	6
zOTU_2000	0	0	0	0	0	0	0	0	2	0	0	0	12	0	0	1	0	0	0	0	16	0	3	3	35	0	0	0	0	1	0	5	0	3	0	0	0	0	0	2	0	0	0	0	0	0	0	2	43
zOTU_2001	4	1	4	7	0	0	0	0	0	0	14	0	8	7	2	1	0	0	0	0	0	0	2	0	12	0	0	0	0	6	0	0	0	27	0	0	0	0	0	9	15	3	0	0	0	0	0	27	15
zOTU_2002	0	0	0	0	0	0	0	0	0	1	0	10	0	0	0	2	2	0	0	2	0	0	35	5	1	0	0	4	5	0	14	4	0	0	0	0	0	0	23	0	5	0	0	2	0	2	1	11	0
zOTU_2003	0	15	0	0	0	3	0	0	0	0	0	36	0	0	0	0	0	0	1	0	0	15	0	0	0	0	0	0	0	0	0	0	7	0	0	0	17	0	0	0	0	0	0	0	0	0	0	0	0
zOTU_2004	0	0	0	0	0	0	0	22	0	0	0	2	0	0	0	0	61	0	6	4	0	0	0	0	0	6	0	0	3	4	0	1	0	0	0	11	0	0	0	0	2	0	0	0	0	2	0	0	0
zOTU_2005	0	0	0	0	0	0	0	0	0	0	0	3	0	0	3	0	39	0	0	0	0	0	0	18	0	0	0	0	0	0	0	15	0	0	0	0	0	0	2	0	6	0	0	0	0	0	3	0	0
zOTU_2006	0	0	0	0	0	0	0	0	0	0	0	0	12	0	1	2	0	0	0	0	13	0	3	4	17	0	0	0	0	4	6	3	0	1	0	0	0	0	6	9	1	6	0	1	0	0	17	3	4
zOTU_2007	0	0	0	19	0	0	0	0	0	0	26	6	1	1	1	1	0	17	1	3	0	0	2	0	0	15	1	7	2	0	0	5	0	0	3	27	0	0	0	3	0	1	29	1	0	0	0	3	1
zOTU_2008	1	0	0	0	0	0	10	3	0	1	0	2	0	0	0	0	17	0	14	0	0	0	0	0	0	0	0	11	0	0	0	0	0	0	0	0	0	0	0	0	0	0	0	6	48	0	0	0	0
zOTU_2009	0	0	0	0	0	0	0	0	0	0	0	0	1	8	0	5	0	0	0	0	22	0	1	13	43	0	0	0	0	0	26	0	0	8	0	0	0	0	0	0	3	11	0	0	0	0	0	8	61
zOTU_201	19	112	15	0	11	18	109	65	51	45	0	52	0	0	0	0	56	0	305	4	0	88	0	0	0	1	12	25	83	0	0	0	4	0	11	0	250	20	0	0	0	0	0	0	7	0	0	0	0
zOTU_2010	0	0	0	0	6	0	0	0	6	0	0	0	5	44	0	0	0	14	0	0	0	0	0	0	0	1	0	0	0	1	0	1	1	1	2	0	0	0	0	18	0	6	0	1	0	1	3	6	16
zOTU_2011	0	0	0	0	0	0	0	1	2	9	0	2	0	6	0	1	9	4	12	1	0	0	0	0	0	1	0	9	0	0	0	3	0	3	0	0	0	6	0	0	0	1	1	0	1	6	0	0	0
zOTU_2012	0	0	0	0	0	0	0	0	1	0	0	0	2	2	0	0	28	0	1	1	5	0	0	0	18	2	0	0	0	0	22	0	0	0	0	0	0	1	7	1	14	17	0	0	0	0	0	5	1
zOTU_2013	0	0	0	0	0	0	0	0	1	0	0	0	0	7	2	2	2	0	4	5	2	0	2	15	6	0	0	1	1	14	8	6	0	14	0	0	0	0	7	1	35	6	1	0	0	0	6	2	18
zOTU_2014	5	0	21	3	7	2	1	0	0	1	11	0	0	1	2	0	0	0	0	0	0	1	0	10	0	0	0	0	0	3	2	8	61	1	0	0	0	0	0	0	3	0	3	0	0	2	0	0	0
zOTU_2015	9	6	0	0	0	0	0	0	0	0	0	0	0	0	0	0	0	0	0	0	0	0	0	0	0	0	0	0	0	0	0	0	0	0	0	0	0	0	0	0	0	0	0	0	0	0	0	0	0
zOTU_2016	0	0	0	0	0	10	9	0	4	1	0	0	0	0	0	0	8	1	2	2	0	0	0	0	0	37	0	0	0	0	0	0	0	0	0	9	0	0	0	0	0	0	15	0	1	1	0	0	0
zOTU_2017	0	0	0	5	0	0	0	0	0	8	0	0	0	0	0	22	0	12	1	0	0	1	1	0	0	7	0	0	0	0	0	0	0	0	2	19	0	1	0	0	0	0	14	2	0	46	0	0	0
zOTU_2018	0	0	0	0	0	0	0	0	0	0	0	0	0	6	0	0	0	2	0	4	0	0	0	2	0	0	0	0	3	4	4	0	0	1	0	0	0	0	1	0	136	0	0	0	0	0	1	3	9
zOTU_2019	0	0	0	11	0	0	0	0	0	0	3	0	5	4	9	7	0	2	1	0	0	0	4	3	4	1	0	2	0	3	0	11	0	0	1	5	0	0	0	1	27	0	0	0	0	2	6	6	0
zOTU_202	25	102	12	1	15	21	108	32	48	52	0	45	0	0	0	0	41	0	305	4	0	81	0	0	0	1	13	15	82	0	0	0	4	0	9	0	223	18	0	0	0	0	0	0	13	0	0	0	0
zOTU_2020	0	0	0	0	0	0	0	0	0	0	1	0	0	0	0	1	0	0	0	0	0	0	0	0	0	0	0	0	0	0	0	0	0	0	0	0	0	0	0	0	0	0	0	0	0	0	0	0	0
zOTU_2021	0	0	0	0	0	0	0	0	0	0	0	0	4	0	0	1	0	0	0	0	110	0	0	0	15	0	0	0	0	0	0	1	0	2	0	0	0	0	0	0	0	2	0	0	0	0	0	0	156
zOTU_2022	0	0	0	0	0	0	0	0	0	0	0	0	0	4	0	0	23	0	0	0	8	0	0	0	14	0	0	0	0	1	12	0	0	0	0	0	0	0	7	1	15	18	0	0	0	0	2	8	1
zOTU_2023	0	0	0	0	0	0	0	0	0	0	0	0	2	22	0	1	1	0	12	0	3	0	0	6	6	0	0	1	0	76	0	0	0	0	0	0	0	0	0	0	0	22	0	1	0	0	3	0	0
zOTU_2024	0	0	0	0	0	0	0	0	1	2	0	0	0	11	0	0	0	0	0	0	25	0	0	0	5	0	0	0	0	1	0	0	0	1	0	0	0	0	0	0	0	1	0	0	0	0	3	1	149
zOTU_2025	0	0	0	0	0	0	1	0	3	0	0	0	0	0	0	0	0	222	14	0	0	0	0	0	0	0	0	3	3	0	0	0	0	0	1	0	0	0	0	0	0	0	2	0	0	3	0	0	0
zOTU_2026	0	0	0	0	0	0	0	0	0	39	0	0	0	0	0	0	0	0	0	0	0	0	0	0	0	0	0	0	0	0	0	0	0	0	0	0	0	1	0	0	0	0	0	0	0	0	0	0	0
zOTU_2027	0	0	0	0	0	0	0	0	1	0	0	0	0	25	0	2	2	17	5	1	2	0	4	10	5	7	2	7	3	0	14	3	0	0	10	0	0	0	0	0	1	0	1	0	0	0	1	0	0
zOTU_2028	0	0	0	0	0	0	0	0	0	0	0	0	0	0	0	0	0	0	0	0	0	0	0	0	0	0	0	0	0	0	0	0	0	0	0	0	0	0	0	0	0	0	0	0	0	0	0	0	0
zOTU_2029	0	0	0	0	0	0	0	0	0	0	0	1	0	56	1	0	0	0	0	0	0	0	0	23	2	5	0	0	0	1	33	1	0	1	0	0	0	0	0	1	0	9	0	0	0	0	0	0	22
zOTU_203	1	0	0	1	7	2	0	0	20	15	442	128	59	47	10	36	0	5	117	20	34	0	395	14	67	156	0	178	48	0	55	227	43	36	26	33	2	2	124	44	1	29	3	18	17	14	11	163	69
zOTU_2030	0	0	0	0	0	0	0	0	1	0	0	0	0	0	5	0	10	0	8	1	0	0	0	0	15	0	3	4	1	0	26	0	0	0	0	0	0	0	0	0	1	0	0	0	0	0	24	0	0
zOTU_2031	0	1	0	0	0	0	0	0	0	0	0	0	0	0	0	0	0	0	0	5	0	0	0	0	0	0	1	0	1	0	0	0	0	0	0	1	0	0	0	0	0	0	0	1	0	0	0	0	0
zOTU_2032	0	0	0	0	0	0	0	0	0	0	0	0	3	0	1	0	2	0	3	0	0	0	2	0	4	1	0	0	0	44	10	3	0	0	4	0	0	0	9	0	15	21	0	0	0	0	1	4	4
zOTU_2033	0	0	0	0	0	0	0	0	3	0	0	0	33	8	0	1	1	2	40	0	0	0	0	0	2	13	0	0	0	47	2	0	0	0	22	4	0	0	0	0	0	103	0	0	0	0	1	0	5
zOTU_2034	0	0	0	0	0	0	0	1	1	0	0	1	0	0	0	0	1	0	0	0	0	4	0	0	0	0	0	0	14	0	0	0	3	0	0	0	0	0	0	0	0	0	0	0	0	0	0	0	0
zOTU_2035	0	0	0	0	0	0	0	0	0	0	0	0	0	0	0	3	0	0	0	0	1	0	0	1	9	0	0	0	0	16	36	0	0	18	1	0	0	0	1	8	26	71	0	0	0	0	12	28	1
zOTU_2036	0	0	0	2	3	0	0	0	0	6	0	0	0	0	0	0	1	0	3	0	0	0	0	0	0	0	0	1	0	0	0	0	0	0	1	0	0	0	0	0	0	0	0	1	47	0	0	0	0
zOTU_2037	0	0	0	2	5	0	0	0	0	0	4	2	0	15	0	0	0	4	7	1	0	5	0	1	3	17	1	0	3	6	7	4	4	1	5	3	0	0	2	0	33	6	0	0	0	6	0	7	4
zOTU_2038	0	0	0	0	0	0	0	0	0	3	0	0	3	0	0	0	1	36	56	1	2	0	0	0	0	7	2	1	0	2	1	0	0	3	4	4	0	0	0	0	5	0	0	2	0	0	0	2	20
zOTU_2039	0	0	0	0	0	0	0	0	0	0	0	2	0	0	0	1	2	0	6	0	0	0	2	0	0	0	1	2	4	0	0	0	0	1	0	0	0	0	1	0	0	0	0	0	0	17	0	0	0
zOTU_204	0	0	0	0	0	0	0	0	0	0	0	0	0	1	863	73	0	0	0	0	0	0	3	461	179	0	0	0	0	42	927	24	0	83	0	0	0	0	76	23	246	18	0	0	0	0	47	96	5
zOTU_2040	0	0	0	0	2	0	0	5	0	2	0	1	0	10	0	0	7	0	0	0	0	0	1	71	2	0	0	3	1	2	0	13	0	0	1	0	0	0	0	2	72	4	0	0	0	6	12	0	5
zOTU_2041	0	0	0	0	0	2	0	0	1	0	0	1	2	2	1	1	0	18	18	1	6	0	2	20	1	2	0	11	1	0	3	0	10	2	2	13	0	0	2	2	2	0	0	0	0	0	0	4	15
zOTU_2042	0	0	2	1	3	4	2	0	1	0	0	1	0	8	3	5	0	2	7	1	4	7	3	0	4	15	0	0	0	4	1	2	4	4	5	0	0	0	4	1	5	2	0	0	0	0	3	1	12
zOTU_2043	0	0	0	0	0	0	0	0	0	0	0	0	3	11	0	4	0	2	10	0	1	0	0	2	57	0	0	0	0	0	0	0	0	0	0	0	0	0	0	0	0	134	0	0	0	0	0	28	19
zOTU_2044	0	0	0	0	0	4	0	0	0	0	0	0	0	0	0	0	0	0	0	0	0	0	0	0	0	0	0	0	0	0	0	0	8	0	0	0	0	0	0	0	0	0	0	0	0	0	0	0	0
zOTU_2045	0	0	0	0	0	0	0	35	0	0	0	0	0	0	0	0	31	0	0	0	0	0	0	0	0	15	0	0	0	0	0	0	0	0	2	0	0	0	0	0	0	0	0	0	0	0	0	0	0
zOTU_2046	0	0	0	0	0	0	0	0	0	0	0	0	0	0	0	0	7	0	8	2	0	0	0	67	0	0	0	0	0	62	0	0	0	0	0	0	0	0	4	0	0	0	0	0	0	3	5	0	4
zOTU_2047	0	0	0	0	0	0	0	2	1	0	0	0	0	10	9	7	8	25	16	0	0	0	0	2	0	3	2	9	0	9	4	0	0	7	0	1	0	0	8	1	29	1	0	2	0	0	0	0	0
zOTU_2048	0	0	0	0	0	0	0	0	0	0	0	0	0	3	0	0	25	0	1	0	0	0	0	34	0	0	0	0	1	0	0	0	0	0	0	0	0	0	0	0	0	0	0	0	1	2	0	0	0
zOTU_2049	0	0	0	0	0	0	0	0	0	0	0	0	2	2	1	0	2	0	3	0	1	0	2	0	7	0	1	0	1	46	16	3	0	0	6	0	0	0	5	0	3	19	0	1	0	0	1	2	10
zOTU_205	109	45	194	20	98	148	67	1	1	2	87	0	0	0	0	0	0	3	7	0	0	37	0	0	1	3	0	1	1	1	0	0	91	0	0	1	0	0	0	0	0	0	0	0	2	50	1	0	0
zOTU_2050	0	0	0	0	0	0	0	0	1	0	0	0	0	22	3	2	0	19	9	1	3	1	0	2	9	7	0	6	0	19	30	2	0	1	4	4	0	0	1	0	0	4	0	0	0	0	1	0	2
zOTU_2051	0	0	0	0	0	19	26	0	0	0	0	0	0	0	0	0	0	1	0	0	0	0	0	0	0	2	0	0	0	0	0	0	12	0	0	1	0	0	0	0	2	0	0	0	0	0	1	0	0
zOTU_2052	0	0	0	0	9	0	0	0	5	0	0	0	3	45	0	0	0	17	0	1	0	1	0	1	1	2	0	1	2	1	0	1	2	3	4	0	0	0	0	18	1	4	0	1	1	1	2	0	11
zOTU_2053	0	0	0	0	0	0	0	0	2	0	0	0	21	10	0	0	0	0	34	1	0	0	0	0	1	10	0	1	1	51	4	0	1	0	23	0	0	0	0	0	0	102	0	0	0	0	0	5	6
zOTU_2054	0	0	0	0	0	0	0	1	0	0	0	0	0	0	0	0	0	0	0	0	0	0	0	1	0	0	0	1	3	1	2	0	0	0	0	0	1	0	0	0	4	0	0	1	0	0	0	0	0
zOTU_2055	0	0	4	5	2	0	0	0	0	0	1	10	0	1	0	61	5	11	15	4	0	0	0	0	0	7	2	10	2	0	0	3	70	0	1	7	0	0	0	0	0	0	0	0	0	1	0	0	0
zOTU_2056	0	0	0	0	0	0	0	0	1	0	0	0	0	0	0	0	4	5	44	1	0	0	0	5	0	2	1	5	1	0	0	0	0	0	24	1	0	0	0	0	0	0	0	4	0	0	43	0	0
zOTU_2057	0	0	18	0	0	0	0	0	0	0	0	0	0	0	0	0	0	0	1	0	0	6	0	0	1	0	0	0	0	0	0	0	63	0	0	0	0	0	0	0	0	0	0	0	0	0	0	0	0
zOTU_2058	0	0	0	0	0	0	0	0	0	0	0	2	1	15	31	53	3	0	0	0	1	0	13	2	0	0	0	0	0	2	3	2	0	1	1	0	2	1	1	8	0	28	0	0	0	0	7	0	11
zOTU_2059	0	0	0	0	0	0	0	0	0	0	0	0	0	13	11	4	0	1	14	0	2	0	0	3	1	0	0	1	0	0	19	0	0	0	0	0	0	0	0	1	2	5	0	0	0	1	0	0	0
zOTU_206	0	0	0	0	13	10	0	0	15	9	466	90	71	38	3	37	0	2	107	21	41	0	424	16	66	150	1	155	38	2	66	220	37	28	14	39	2	3	96	33	0	35	2	12	19	8	13	124	91
zOTU_2060	0	0	0	0	0	0	0	2	0	0	0	4	0	0	0	0	310	0	1	0	0	0	0	0	0	0	0	0	0	0	0	0	0	0	0	0	0	0	0	0	0	0	0	0	0	0	0	0	0
zOTU_2061	0	0	0	0	0	9	0	0	0	0	0	0	0	1	0	0	0	0	0	0	0	0	0	0	0	0	0	0	1	0	0	0	0	0	0	0	0	20	0	0	0	0	0	0	0	1	0	0	0
zOTU_2062	0	0	0	0	0	0	0	0	0	0	0	0	0	0	0	0	0	1	16	0	0	0	0	0	0	0	0	0	0	0	0	0	0	3	2	237	0	0	0	0	0	0	0	2	0	0	0	0	0
zOTU_2063	0	0	0	0	0	0	0	0	0	0	0	0	0	0	0	0	0	0	0	0	0	0	0	0	0	0	0	0	0	0	0	0	0	0	0	0	2	0	0	0	0	0	0	0	14	0	0	0	0
zOTU_2064	0	0	0	0	0	5	8	1	1	0	0	0	0	0	0	0	3	3	0	0	0	0	0	0	0	32	0	0	0	0	0	0	0	0	1	3	0	0	0	0	0	0	17	0	1	2	0	0	0
zOTU_2065	0	0	0	0	0	0	0	6	0	0	0	0	0	0	0	0	40	0	5	0	0	0	0	0	0	0	1	0	0	0	0	0	0	0	1	0	0	2	0	0	0	0	0	2	0	0	0	0	0
zOTU_2066	0	0	0	0	0	0	0	0	2	1	0	0	3	8	38	0	4	6	58	0	20	0	0	1	27	1	0	0	0	0	4	0	0	0	0	0	0	0	0	1	3	0	0	0	0	1	0	0	0
zOTU_2067	0	0	0	0	0	0	0	0	0	0	0	0	0	0	0	0	0	0	0	0	0	0	0	0	0	0	0	0	0	0	0	0	0	0	0	0	0	0	0	0	0	1	0	0	0	0	0	0	0
zOTU_2068	8	0	20	7	12	1	2	0	0	0	14	0	0	0	0	0	2	1	0	0	0	1	0	0	0	0	0	0	0	1	0	0	10	0	0	0	0	0	0	0	0	0	3	0	0	0	0	0	0
zOTU_2069	0	0	0	0	0	0	0	2	0	0	0	0	7	6	32	40	1	0	0	0	2	0	13	4	1	1	0	1	1	5	9	3	0	1	0	0	0	0	2	8	0	17	0	0	3	0	11	0	9
zOTU_207	14	12	20	6	4	0	48	2	4	12	5	23	76	129	135	59	0	21	76	57	29	1	149	95	46	14	4	107	35	11	62	164	1	27	2	14	0	14	16	96	3	31	1	12	1	32	9	122	99
zOTU_2070	0	0	0	0	0	0	0	0	0	0	0	0	0	79	0	0	0	0	31	6	0	0	0	2	1	0	0	3	2	0	0	0	0	0	0	0	0	0	1	0	0	0	0	0	0	0	12	0	0
zOTU_2071	0	0	0	0	0	0	1	0	0	0	0	0	0	0	0	0	0	0	0	0	0	0	0	0	0	0	0	0	0	0	0	0	0	0	0	0	0	0	0	0	0	0	0	6	0	0	0	0	0
zOTU_2072	0	0	0	0	0	0	0	0	0	0	0	0	2	0	19	9	0	0	0	0	0	0	6	0	0	0	0	2	0	4	0	123	2	10	0	0	0	0	3	11	0	11	0	0	0	0	0	9	6
zOTU_2073	6	0	0	0	0	0	0	0	1	6	0	0	0	6	2	4	0	0	0	0	21	0	25	0	2	0	0	0	0	0	0	60	0	5	0	0	0	0	13	9	0	2	3	0	0	5	2	0	24
zOTU_2074	0	0	0	0	0	0	0	0	0	0	0	1	1	17	2	2	1	4	1	0	2	0	0	9	5	0	0	1	0	20	4	0	0	3	0	0	0	0	4	0	19	11	0	0	0	2	3	2	3
zOTU_2075	0	0	0	0	0	0	0	0	0	0	0	0	0	0	0	1	0	0	0	0	0	0	0	0	0	0	0	0	0	0	0	0	0	0	0	0	0	0	0	0	0	0	0	0	0	0	0	0	0
zOTU_2076	0	0	0	0	0	0	0	0	0	0	0	0	0	0	0	0	0	0	0	0	0	0	0	72	28	0	0	0	0	0	47	0	0	0	0	0	0	1	0	0	0	0	0	0	0	0	0	0	0
zOTU_2077	0	0	0	0	0	0	0	0	0	0	0	1	0	0	2	0	0	8	9	3	0	0	0	0	1	6	0	8	0	0	3	0	33	0	5	0	0	0	0	7	1	23	0	0	0	0	2	4	3
zOTU_2078	0	0	0	0	0	0	0	0	0	0	0	0	0	0	0	0	0	0	0	0	0	0	0	0	0	0	0	0	0	0	0	0	0	0	0	0	0	0	0	0	0	0	0	0	0	0	0	0	0
zOTU_2079	0	0	0	0	0	0	0	0	0	1	0	0	0	0	0	0	6	7	0	0	0	0	0	0	0	0	1	0	0	0	0	0	0	0	0	0	0	0	0	0	98	0	0	0	0	0	0	0	5
zOTU_208	0	0	0	1	28	0	0	9	10	15	4	38	49	120	81	41	36	185	151	31	9	51	134	95	35	16	19	64	19	67	233	52	1	179	2	2	0	4	117	18	130	50	0	13	2	50	46	96	61
zOTU_2080	0	0	0	0	0	1	0	0	0	0	0	0	1	0	0	5	1	0	0	0	2	0	2	37	12	1	0	0	0	0	19	1	0	0	6	0	0	0	2	1	16	9	0	1	0	0	3	1	34
zOTU_2081	0	0	0	0	0	0	0	0	0	0	0	0	2	27	0	11	8	1	2	0	0	0	0	1	3	2	0	0	0	0	2	0	0	70	0	0	0	0	0	12	1	6	0	0	0	0	10	1	4
zOTU_2082	0	0	0	0	0	1	0	23	0	0	0	3	0	0	0	0	64	1	4	3	0	0	0	0	0	3	0	0	5	2	0	0	0	0	0	5	0	0	0	0	1	0	0	0	0	1	0	0	0
zOTU_2083	1	0	5	4	4	0	0	0	0	1	10	0	0	2	0	1	0	11	4	1	2	1	0	0	0	3	0	5	0	0	1	4	69	0	4	7	0	1	4	5	0	2	0	1	0	2	1	5	1
zOTU_2084	0	0	0	0	0	0	0	0	0	0	0	0	77	1	1	1	0	0	0	0	92	0	0	0	2	0	0	0	1	0	0	0	0	0	0	0	0	0	0	5	0	3	0	0	0	0	0	0	27
zOTU_2085	0	0	0	0	0	0	0	0	0	0	0	0	3	0	0	1	0	0	0	0	1	0	1	0	0	0	0	0	0	0	0	0	0	0	0	0	0	0	0	0	0	0	0	0	0	0	0	4	239
zOTU_2086	0	0	0	0	0	0	0	0	0	0	0	0	0	7	0	0	0	6	8	0	0	0	0	6	0	0	5	1	1	0	6	0	0	1	0	1	0	0	1	0	38	0	0	1	0	0	0	2	1
zOTU_2087	0	0	0	0	0	0	0	0	0	0	0	0	0	0	0	0	5	0	0	0	0	0	0	4	3	0	0	0	1	31	4	0	0	0	0	0	0	0	0	0	0	0	0	0	0	14	2	0	0
zOTU_2088	0	0	0	0	0	0	0	0	0	0	0	0	9	10	3	4	1	1	16	0	7	0	2	34	9	0	0	2	0	2	15	6	0	7	0	0	0	0	1	0	18	1	0	0	0	0	0	13	0
zOTU_2089	0	0	0	0	0	0	0	1	0	0	0	0	1	13	14	2	0	8	15	0	1	0	0	4	6	1	0	2	0	0	15	1	0	1	1	0	0	0	0	1	5	3	0	0	0	1	1	0	0
zOTU_209	0	0	0	0	0	0	0	0	5	0	0	1	113	15	76	0	0	77	5	6	229	0	41	209	1419	220	1	0	0	44	478	18	0	1	7	2	0	0	45	15	1	24	0	4	0	1	13	3	0
zOTU_2090	0	0	0	0	0	0	0	0	0	0	0	0	1	48	6	5	3	2	0	0	4	0	0	25	7	0	1	1	0	6	5	10	0	6	0	1	0	0	3	9	6	9	0	0	0	0	1	2	3
zOTU_2091	0	0	2	0	0	0	0	0	1	0	0	0	29	1	0	2	0	0	0	0	8	0	7	0	15	0	0	0	0	0	2	12	1	19	0	0	0	0	1	6	0	9	0	1	0	0	1	6	5
zOTU_2092	0	0	0	0	6	1	0	0	0	1	0	1	0	91	7	5	0	1	0	1	0	0	4	0	10	0	1	7	0	0	51	12	1	0	0	0	0	0	1	0	0	0	0	0	0	0	0	4	15
zOTU_2093	5	0	0	0	4	0	6	0	1	4	1	1	4	0	2	1	1	1	0	1	0	4	4	0	1	1	0	1	4	0	0	2	6	1	0	0	1	0	1	1	3	0	0	1	2	1	0	3	10
zOTU_2094	0	0	0	0	0	0	0	64	0	0	0	0	0	0	0	0	151	0	4	0	0	0	0	0	0	0	0	0	0	0	4	0	0	0	0	0	0	0	0	0	0	0	0	0	0	1	6	0	0
zOTU_2095	0	0	37	0	0	0	0	0	0	0	0	0	0	0	0	0	0	0	0	0	0	0	0	0	0	5	0	2	1	0	0	0	27	0	0	35	0	0	0	0	0	0	0	0	0	1	0	0	0
zOTU_2096	0	0	0	0	0	0	0	0	0	0	0	0	16	0	0	0	0	0	45	1	6	0	0	0	2	0	1	0	5	0	0	0	0	1	0	0	0	0	0	0	0	0	0	8	0	0	0	2	5
zOTU_2097	0	0	0	0	0	0	0	0	0	0	0	0	1	0	0	6	0	0	0	0	1	0	4	39	14	0	0	0	0	0	16	1	0	1	9	0	0	0	0	1	10	4	0	0	0	0	3	1	35
zOTU_2098	0	0	0	0	0	0	0	7	0	0	0	1	0	0	0	0	40	0	1	0	0	0	0	0	1	0	0	0	0	0	0	0	0	0	2	0	0	3	0	0	0	0	0	0	0	1	0	0	0
zOTU_2099	0	0	0	0	0	0	0	1	0	0	0	0	0	2	1	3	1	0	5	0	0	0	0	15	6	0	0	0	1	0	18	0	0	14	1	0	0	1	0	2	11	13	0	0	0	0	4	1	82
zOTU_21	0	0	0	0	0	0	0	3	1297	785	0	648	0	1	0	1	21	843	961	1794	0	0	46	0	0	136	309	4179	546	3	6	2	0	0	230	140	7	144	5	0	0	0	783	126	19	807	0	9	0
zOTU_210	0	0	0	0	1	0	0	42	18	26	0	7	0	41	8	14	92	56	305	50	0	0	15	57	30	5	34	7	3	6	73	4	0	1	4	1	1	44	9	0	17	8	0	8	6	221	35	4	19
zOTU_2100	0	0	0	0	0	0	0	0	0	0	0	1	2	3	0	6	0	0	0	0	47	0	1	2	11	0	0	0	0	4	17	14	0	8	0	0	0	0	10	16	0	7	0	0	0	0	3	1	8
zOTU_2101	0	0	0	1	0	0	0	0	0	0	0	0	0	0	0	0	0	0	11	0	4	0	0	0	0	0	1	0	0	0	0	0	0	0	1	0	0	0	0	0	0	0	0	0	0	0	0	0	5
zOTU_2102	0	0	0	0	0	0	0	0	0	0	0	0	59	0	0	1	0	0	0	0	103	0	0	0	2	0	0	0	0	0	0	0	0	0	0	1	0	0	2	2	0	1	0	0	0	0	0	1	13
zOTU_2103	0	0	0	1	0	0	0	0	0	0	0	0	1	8	21	5	7	0	2	0	2	0	16	14	1	0	0	0	0	1	5	21	0	6	0	0	0	0	2	4	9	7	0	0	0	3	8	2	10
zOTU_2104	1	0	0	0	0	0	0	0	0	0	0	0	0	0	0	0	0	0	8	0	11	0	0	0	0	0	0	0	0	0	1	0	0	0	0	0	0	0	0	0	0	2	0	0	0	0	0	0	15
zOTU_2105	0	0	0	0	0	0	0	0	0	0	0	0	0	0	0	0	0	0	0	0	0	0	0	0	0	0	2	0	0	0	0	0	0	0	0	0	0	0	0	0	0	0	0	0	0	0	0	0	0
zOTU_2106	1	1	58	12	0	0	11	0	0	0	0	0	0	0	0	0	0	0	0	0	0	0	0	0	0	0	0	0	0	0	0	0	5	0	0	0	0	0	0	0	0	0	0	1	0	6	0	0	0
zOTU_2107	0	0	0	0	0	0	0	0	0	0	0	0	1	9	0	2	0	0	0	0	3	0	0	9	25	1	0	0	0	0	13	0	0	12	0	0	0	0	1	0	3	20	0	0	0	0	1	7	104
zOTU_2108	0	0	0	0	0	0	0	0	2	0	0	2	0	4	0	1	0	2	18	5	0	0	0	7	0	0	2	5	1	3	10	0	0	1	0	1	0	0	0	0	20	9	0	0	0	0	4	1	0
zOTU_2109	0	0	1	0	0	0	0	0	0	0	0	5	1	5	2	4	3	1	6	3	27	0	1	4	7	0	0	5	0	0	9	1	0	9	2	0	0	0	4	0	11	19	0	0	0	2	4	11	7
zOTU_211	0	0	0	338	30	0	41	9	17	4	107	49	1	28	0	164	1	0	10	5	3	45	126	0	3	0	1	28	2	11	0	0	6	0	1	81	13	70	0	1	8	0	0	7	20	0	9	0	77
zOTU_2110	0	0	0	0	0	0	0	0	2	0	0	1	3	15	1	5	0	19	7	4	6	0	0	1	6	7	0	1	1	13	26	2	0	0	3	2	0	0	3	0	0	4	0	0	0	0	2	0	7
zOTU_2111	0	0	0	0	0	0	0	0	0	0	0	0	0	0	0	0	0	0	0	0	0	0	0	0	0	0	0	0	0	0	0	0	0	0	0	0	0	0	0	0	0	0	0	0	0	0	0	0	0
zOTU_2112	0	0	3	0	1	2	5	2	0	0	2	0	1	13	2	0	3	1	3	1	6	6	2	5	1	8	1	0	0	6	0	2	6	0	4	0	0	0	3	0	8	3	0	1	0	0	4	2	11
zOTU_2113	0	0	46	0	0	0	0	0	0	0	0	0	0	0	0	0	0	0	1	0	0	0	0	0	0	3	1	1	1	0	0	0	41	0	0	39	0	0	0	0	0	0	0	0	0	5	0	0	0
zOTU_2114	0	0	0	3	1	0	0	0	0	4	0	0	0	0	0	0	0	0	2	0	0	0	0	0	0	0	0	1	0	0	0	0	0	0	0	0	0	0	0	0	0	0	0	0	41	0	0	0	0
zOTU_2115	0	0	0	0	0	0	0	1	4	1	0	8	0	6	7	0	1	2	57	21	0	0	0	0	0	0	2	7	2	2	0	1	0	0	0	0	0	0	0	0	0	0	0	0	0	12	0	0	1
zOTU_2116	0	0	0	0	1	0	0	0	0	0	0	0	0	0	0	0	5	1	0	0	0	0	0	0	2	0	0	0	0	0	0	0	0	0	0	0	0	0	1	0	0	0	0	0	0	0	26	0	0
zOTU_2117	159	0	0	10	1	0	0	0	0	0	0	0	0	0	0	0	0	0	0	0	0	0	0	0	0	0	0	0	0	0	0	0	11	0	0	0	0	0	0	0	0	0	0	0	0	0	0	0	0
zOTU_2118	0	0	0	0	0	0	0	0	2	0	0	7	0	1	0	0	0	1	5	0	0	0	1	60	15	0	0	0	1	2	2	35	0	5	0	2	0	0	1	2	13	5	0	0	0	0	3	0	3
zOTU_2119	0	0	0	0	0	0	0	0	0	0	0	2	0	0	1	0	6	0	7	0	0	0	0	0	13	0	0	0	1	0	21	0	0	0	0	0	0	0	0	0	3	0	0	1	0	0	27	0	0
zOTU_212	0	0	0	38	10	0	0	4	1	0	67	6	45	203	183	248	4	148	93	3	16	19	3	198	31	110	5	96	5	29	153	377	23	39	7	16	1	1	24	48	138	32	2	18	0	3	20	8	204
zOTU_2120	0	0	0	0	0	0	0	0	1	0	0	2	0	15	3	0	0	22	9	3	2	0	3	8	3	7	2	4	1	0	9	3	0	0	8	0	0	0	0	0	0	0	0	0	0	0	0	0	0
zOTU_2121	5	0	0	0	3	0	1	0	3	4	2	0	4	0	2	3	0	1	3	0	2	0	2	2	0	0	0	4	1	0	0	3	2	1	0	1	1	1	6	3	0	0	0	1	1	5	0	3	11
zOTU_2122	0	0	0	0	0	0	0	0	0	0	0	0	0	0	0	0	0	0	1	0	0	0	0	0	0	0	0	0	3	0	0	0	0	0	0	0	0	1	0	0	0	0	0	0	0	0	0	0	0
zOTU_2123	0	0	0	0	0	0	0	0	0	0	0	0	0	40	1	0	0	0	1	0	0	0	0	0	6	0	0	0	0	0	132	0	0	0	0	0	0	0	1	0	6	1	0	0	0	0	1	8	0
zOTU_2124	0	0	0	0	0	0	0	0	0	0	0	0	6	22	0	0	1	0	15	0	1	0	0	7	5	0	0	0	0	58	0	0	0	0	0	0	0	0	0	0	2	22	0	0	0	0	2	0	0
zOTU_2125	154	0	0	7	0	0	0	0	0	0	0	0	0	0	0	0	0	0	0	0	0	0	0	0	0	0	0	0	0	0	0	0	7	0	0	0	0	0	0	0	0	0	0	0	0	0	0	0	0
zOTU_2126	0	0	0	0	0	0	0	0	0	0	0	1	0	1	1	0	1	2	0	6	0	0	0	18	3	0	9	0	1	14	21	7	0	0	0	0	0	0	2	0	0	8	0	2	0	11	7	1	0
zOTU_2127	0	0	0	0	4	0	0	0	0	0	0	0	0	79	2	4	0	0	0	0	0	0	3	0	13	0	0	1	0	0	58	9	0	0	0	2	0	0	0	0	0	0	0	0	0	0	0	0	10
zOTU_2128	0	0	0	0	0	2	0	1	1	0	0	0	4	0	2	0	3	17	15	2	2	0	0	37	0	8	0	4	0	1	2	3	8	0	4	6	0	0	0	0	0	0	0	0	0	0	0	0	18
zOTU_2129	0	0	0	0	0	0	0	0	1	1	0	1	0	0	0	0	0	187	0	10	0	0	0	0	0	0	0	0	1	0	0	0	1	0	0	9	0	1	0	0	0	0	0	0	0	0	0	0	0
zOTU_213	0	0	0	0	0	0	14	57	60	11	0	0	0	0	0	0	461	0	0	3	0	0	0	0	0	0	211	1	0	0	0	0	0	0	0	0	0	1	0	0	0	0	0	0	302	1	0	0	0
zOTU_2130	0	0	0	0	0	0	0	0	0	0	0	0	0	23	4	1	0	4	9	0	4	0	0	10	2	3	0	0	1	0	24	0	0	1	2	0	0	0	0	1	2	2	0	0	0	4	0	0	0
zOTU_2131	0	0	0	0	0	0	0	0	1	0	0	2	0	7	2	6	0	0	2	3	1	0	3	16	11	0	1	1	2	12	5	3	0	12	0	0	0	0	9	0	29	4	0	1	0	0	0	4	16
zOTU_2132	0	0	0	0	0	0	0	0	0	0	0	0	0	0	0	0	0	0	0	0	0	0	0	0	0	0	0	0	0	0	0	0	0	0	0	0	0	0	0	0	0	0	0	0	0	0	0	0	0
zOTU_2133	0	0	0	0	0	0	0	8	1	2	0	2	0	0	2	0	8	0	4	0	0	0	0	61	0	5	2	37	0	2	11	5	0	0	0	0	1	0	1	0	1	0	0	1	0	27	1	0	0
zOTU_2134	0	0	0	0	0	0	0	0	0	0	0	0	0	0	6	0	0	0	0	0	0	0	17	19	18	0	0	0	1	1	25	0	0	1	0	0	0	0	8	40	1	2	0	0	0	0	1	4	39
zOTU_2135	0	0	0	0	0	0	0	0	0	0	0	0	1	9	0	0	0	0	0	0	0	0	0	14	40	0	0	0	0	20	14	1	0	3	0	0	0	0	2	0	52	7	0	0	0	0	0	7	6
zOTU_2136	0	0	0	0	0	0	0	0	0	0	0	0	4	0	0	0	0	0	0	0	0	0	1	0	0	0	0	0	0	0	0	0	0	0	0	0	0	0	0	0	0	0	0	0	0	0	0	4	248
zOTU_2137	0	0	0	0	0	0	0	0	0	0	0	0	107	1	3	4	5	0	0	1	10	0	5	0	4	1	0	0	0	2	1	6	0	5	0	0	0	0	0	10	0	0	0	0	0	2	1	7	0
zOTU_2138	0	0	0	19	0	0	0	0	0	2	0	0	0	2	0	0	0	8	1	3	0	5	0	0	2	8	1	3	0	0	4	3	1	5	3	2	0	0	0	0	1	0	0	1	0	6	0	2	1
zOTU_2139	0	0	0	0	0	0	0	3	0	0	0	0	0	0	0	0	1	0	2	0	0	0	0	0	0	0	0	0	0	0	9	0	0	0	1	0	2	0	0	0	0	0	0	0	0	0	3	1	5
zOTU_214	0	0	2	0	124	44	1	0	21	6	0	3	2	8	0	1	19	270	102	5	0	5	10	0	76	46	59	37	4	0	0	30	102	68	19	137	0	0	0	0	4	2	1	6	0	71	0	9	171
zOTU_2140	0	0	0	0	0	0	0	0	3	0	7	12	0	0	0	0	0	100	0	2	0	0	0	0	0	0	0	0	0	0	0	0	0	0	0	106	0	0	0	0	0	0	0	0	0	0	0	0	0
zOTU_2141	0	0	0	0	0	0	0	0	0	0	0	0	0	17	1	2	2	6	2	0	5	0	0	11	4	0	0	2	0	9	4	0	0	4	1	0	0	1	4	0	10	2	0	0	0	1	0	6	4
zOTU_2142	0	0	0	0	0	0	0	1	1	0	0	2	2	0	2	0	3	23	26	0	5	0	1	30	0	4	1	2	1	1	0	0	9	0	4	11	0	0	0	3	0	0	0	0	0	0	0	1	12
zOTU_2143	0	0	0	0	0	0	0	3	0	0	0	1	0	2	3	3	1	0	5	0	0	0	0	9	14	0	0	0	0	11	8	5	0	1	0	0	0	0	1	0	2	7	0	0	0	6	4	2	7
zOTU_2144	2	0	3	0	0	0	0	0	0	0	0	0	0	0	0	0	0	0	0	0	0	2	0	0	0	0	0	0	0	0	0	0	0	0	0	0	0	0	0	0	0	0	0	0	0	0	0	0	0
zOTU_2145	0	0	0	0	2	0	0	0	7	7	0	5	0	0	0	0	0	3	2	4	0	8	0	0	0	1	2	52	0	0	0	0	0	0	1	1	0	0	0	0	0	0	0	3	0	4	0	0	0
zOTU_2146	0	0	0	0	0	0	0	0	0	0	0	0	0	0	0	0	2	10	0	0	0	0	0	0	0	1	0	0	0	0	0	0	0	0	0	0	0	0	0	0	86	0	0	0	0	0	0	0	2
zOTU_2147	0	0	0	0	0	21	0	0	0	5	0	3	1	0	0	0	0	15	10	2	0	0	0	0	0	27	1	6	0	0	0	0	45	0	1	35	0	0	0	0	0	0	5	1	0	0	0	0	0
zOTU_2148	0	0	0	0	0	1	0	0	0	0	0	0	0	37	3	1	0	0	0	0	0	0	0	15	5	0	1	0	0	10	8	7	0	3	0	0	0	0	0	8	60	13	0	2	0	0	3	3	3
zOTU_2149	0	0	0	0	0	0	0	1	0	4	0	1	0	4	2	4	0	0	2	3	3	0	2	1	2	0	0	1	0	0	1	6	0	2	0	0	0	0	63	0	2	1	2	0	0	2	11	4	0
zOTU_215	0	25	749	10	69	596	97	0	6	2	15	10	0	1	1	0	0	0	1	0	0	21	0	1	0	38	1	15	0	1	0	0	70	0	1	15	17	52	0	1	0	0	0	18	23	6	0	0	0
zOTU_2150	0	0	0	0	0	0	0	1	0	4	0	2	1	4	0	0	0	0	17	1	0	0	0	4	0	0	2	1	0	3	5	0	0	10	0	0	0	0	1	0	9	0	0	1	0	5	5	2	1
zOTU_2151	0	0	0	0	0	0	0	0	0	0	0	0	1	3	0	2	0	1	1	0	64	0	0	0	2	0	0	0	0	8	0	0	0	0	0	0	0	0	15	23	0	0	0	0	0	0	0	0	0
zOTU_2152	0	0	0	0	0	0	0	0	0	0	0	0	0	13	0	0	2	56	0	0	0	0	0	4	0	0	0	0	0	4	111	1	0	0	0	23	0	0	0	0	0	0	0	0	0	2	0	0	64
zOTU_2153	0	0	0	0	0	0	0	0	3	1	0	0	3	6	36	0	6	0	52	0	9	0	0	2	19	0	0	0	0	0	10	0	0	0	0	0	0	0	1	2	2	0	0	0	0	3	0	1	0
zOTU_2154	0	0	0	0	0	0	0	0	0	0	0	0	0	0	0	0	8	2	0	0	0	0	0	0	2	0	1	0	0	0	0	0	0	2	0	0	0	0	0	0	0	0	0	1	0	0	23	0	0
zOTU_2155	0	0	0	2	0	0	0	0	0	0	0	0	0	1	0	0	0	0	0	0	0	0	0	4	0	0	0	4	0	0	5	0	2	0	1	1	0	0	0	0	0	0	0	0	0	1	1	0	0
zOTU_2156	0	0	0	0	0	0	0	0	0	0	0	0	17	0	0	0	0	1	49	0	5	0	0	0	3	0	1	0	4	0	0	0	0	0	0	0	0	0	0	0	0	2	0	2	0	0	0	2	10
zOTU_2157	0	0	0	0	0	0	0	0	0	0	0	0	0	0	0	0	0	0	0	0	0	0	0	0	0	0	0	0	0	0	0	0	0	0	0	0	0	0	0	0	0	0	0	0	0	0	0	0	0
zOTU_2158	0	0	0	0	0	1	0	0	0	0	0	0	39	5	0	5	0	0	0	0	19	0	3	0	12	0	1	0	0	4	0	0	1	1	3	0	0	0	0	1	0	5	0	0	0	0	0	6	93
zOTU_2159	0	0	5	4	0	0	0	0	0	0	1	0	8	3	0	15	0	0	1	0	3	0	1	0	3	1	0	0	0	4	2	15	4	5	0	0	0	0	1	12	0	5	0	0	0	0	3	2	23
zOTU_216	11	0	183	92	34	0	0	2	77	5	104	24	6	10	22	8	15	51	117	17	7	3	59	38	153	26	7	2	7	41	255	0	5	7	35	20	0	20	102	101	98	80	1	1	0	305	31	28	8
zOTU_2160	0	0	0	0	0	0	0	0	0	0	0	0	2	0	0	3	6	31	6	0	6	0	1	0	1	16	0	2	0	3	0	0	20	0	10	32	0	0	0	1	0	0	0	0	0	0	0	0	1
zOTU_2161	0	0	0	0	0	0	0	0	1	0	0	0	0	0	0	0	1	3	57	1	0	0	0	11	0	6	0	6	0	0	0	0	0	0	29	0	0	0	0	0	0	0	0	1	0	0	37	0	0
zOTU_2162	0	0	0	0	0	0	0	3	4	1	0	10	1	5	4	4	1	0	4	1	0	0	2	1	0	1	3	0	15	0	5	0	0	0	0	1	5	8	1	8	0	3	0	4	2	0	1	0	2
zOTU_2163	0	4	0	0	0	0	8	0	0	0	0	4	0	0	0	0	0	0	0	0	0	1	0	0	0	0	0	0	0	0	0	0	0	0	0	0	0	0	0	0	0	0	0	0	0	1	0	0	0
zOTU_2164	0	0	0	0	0	0	0	0	0	0	0	0	15	4	0	6	0	0	0	0	3	0	0	0	23	0	0	0	0	0	0	0	0	11	0	0	0	0	10	15	0	11	0	0	0	0	0	17	25
zOTU_2165	0	0	0	0	0	0	0	3	6	1	0	3	0	0	0	1	0	0	1	3	0	0	0	0	0	0	0	0	1	0	1	0	1	0	0	0	54	3	0	0	1	0	0	0	2	1	1	0	1
zOTU_2166	0	0	0	0	0	0	0	0	0	0	0	0	0	14	0	4	0	0	0	0	28	0	0	3	38	0	0	0	0	9	11	0	0	2	0	0	0	0	0	0	0	32	0	0	0	0	0	0	31
zOTU_2167	0	0	0	0	0	0	0	0	0	3	0	0	0	3	6	4	0	2	5	2	5	4	0	1	1	3	1	7	1	1	11	3	0	1	0	2	0	0	2	2	4	4	0	2	0	5	1	1	4
zOTU_2168	0	0	0	0	0	0	0	0	0	0	0	0	0	0	0	0	3	1	3	1	4	0	0	0	0	0	0	0	0	0	1	0	0	0	1	0	0	0	0	0	0	0	0	0	0	0	0	0	18
zOTU_2169	0	0	0	0	0	0	0	0	0	0	0	0	1	0	0	0	6	0	0	0	0	0	0	0	0	150	0	1	0	0	0	0	0	0	36	19	0	0	0	0	0	0	16	0	0	0	0	0	1
zOTU_217	0	0	0	0	0	0	0	74	45	4	0	41	0	55	34	3	42	72	331	2	10	0	0	100	74	5	22	77	27	79	306	0	0	26	13	0	1	0	11	1	126	125	1	14	1	282	12	17	5
zOTU_2170	0	0	0	0	0	0	0	0	1	0	0	0	0	0	0	0	1	0	0	0	0	0	0	0	0	0	0	0	0	1	0	0	0	0	0	0	0	0	0	2	0	0	0	0	0	0	0	0	0
zOTU_2171	0	0	0	0	0	0	0	0	1	0	0	11	0	0	0	1	0	0	0	4	0	0	32	2	0	0	0	1	5	0	16	1	0	1	0	0	0	0	23	0	2	1	0	1	0	2	4	12	0
zOTU_2172	0	0	0	0	0	0	0	1	2	4	0	1	0	7	2	3	0	1	1	1	10	0	2	0	3	1	0	0	0	2	3	7	0	0	0	0	0	1	58	0	1	3	1	0	0	2	11	3	1
zOTU_2173	0	0	0	0	0	0	0	0	0	0	0	1	0	0	0	0	0	0	1	0	0	0	0	0	0	0	0	0	13	0	0	0	0	0	0	0	0	0	0	0	0	0	0	0	0	0	0	0	0
zOTU_2174	0	0	0	0	0	0	0	0	0	0	0	0	0	0	0	0	0	0	0	0	0	0	0	75	0	0	0	0	0	0	0	0	0	0	0	0	0	0	0	0	0	0	0	0	0	0	0	0	0
zOTU_2175	0	0	0	0	0	0	0	0	0	0	0	0	0	0	0	0	0	0	0	0	0	0	0	0	0	0	0	0	0	0	0	0	0	0	0	0	0	0	0	0	1	0	0	0	0	0	0	0	0
zOTU_2176	0	0	0	0	0	0	0	0	0	0	0	0	0	0	0	0	0	0	41	0	0	0	0	2	0	0	0	1	0	1	0	0	0	0	0	3	0	0	0	0	0	0	0	2	0	0	0	0	0
zOTU_2177	0	0	0	0	0	0	0	0	0	0	0	0	1	7	0	1	0	0	0	0	3	0	0	17	28	0	0	0	0	0	16	0	0	7	0	0	0	0	3	0	2	29	0	0	0	0	0	4	93
zOTU_2178	0	0	0	0	0	0	0	0	1	0	7	6	0	0	0	0	0	123	0	1	0	0	0	0	0	0	0	0	0	0	0	0	0	0	0	64	0	0	0	0	0	0	0	0	0	0	0	0	0
zOTU_2179	0	0	0	0	0	0	68	16	0	0	0	0	0	0	0	0	0	0	0	0	0	23	0	0	0	0	0	0	0	0	0	0	0	0	0	0	0	0	0	0	0	0	0	0	0	0	0	0	0
zOTU_218	18	0	174	94	31	0	1	4	62	4	99	34	8	5	16	6	21	49	113	14	5	2	66	39	182	22	8	8	9	41	258	1	4	9	31	23	0	15	112	120	99	90	1	2	1	316	19	32	4
zOTU_2180	0	0	0	0	0	0	0	0	0	0	0	0	0	0	8	0	0	0	0	0	2	0	0	0	16	0	0	0	0	6	2	0	0	2	0	0	0	0	0	0	7	14	0	0	0	0	0	0	0
zOTU_2181	0	0	0	0	2	0	0	0	0	0	4	0	0	9	140	3	0	0	5	0	0	0	0	8	0	0	0	3	0	0	1	3	0	0	0	0	0	0	0	0	1	0	0	1	0	0	0	0	1
zOTU_2182	0	0	0	0	0	0	0	0	0	0	0	0	0	0	0	0	2	2	0	0	0	0	0	0	0	0	0	0	0	1	0	0	0	0	0	0	0	0	0	1	0	0	0	0	0	0	0	0	0
zOTU_2183	0	0	0	0	0	0	0	1	2	0	0	3	0	29	3	0	3	1	1	0	0	0	3	39	0	0	1	0	0	0	1	0	0	5	0	0	0	0	0	0	2	1	0	0	0	2	5	0	0
zOTU_2184	0	0	0	0	0	0	0	0	0	0	0	0	0	2	0	0	0	0	0	0	0	0	0	18	37	0	0	0	0	22	8	0	0	0	1	0	0	0	1	0	45	5	0	0	0	0	0	10	12
zOTU_2185	15	3	20	2	33	0	3	0	0	0	5	0	0	0	0	0	0	0	0	0	0	0	0	0	0	0	0	0	0	0	0	0	5	0	0	1	0	0	0	0	0	0	0	3	0	0	0	0	0
zOTU_2186	0	0	0	0	0	0	0	7	0	0	0	2	0	1	1	4	1	1	7	0	0	0	0	12	4	0	0	0	0	12	10	7	0	3	0	0	0	0	2	0	1	9	0	0	0	3	3	0	2
zOTU_2187	0	0	0	0	4	0	0	0	1	0	0	0	0	15	2	5	0	1	1	0	0	0	0	0	0	4	0	4	0	0	0	0	0	0	88	3	0	0	0	11	68	0	0	1	0	0	0	0	47
zOTU_2188	0	0	0	0	0	0	0	0	1	0	0	2	1	6	12	9	1	0	3	0	26	0	0	51	18	0	0	0	0	0	30	5	0	0	0	0	0	0	3	1	2	20	0	0	0	0	1	2	4
zOTU_2189	0	0	0	0	0	21	0	0	0	0	0	0	0	3	2	2	0	2	0	0	0	0	1	0	1	0	1	0	0	4	1	1	0	3	0	0	0	0	1	0	2	1	1	0	0	0	0	0	13
zOTU_219	214	702	34	10	271	183	178	4	4	0	1	4	3	3	1	5	37	53	2	1	2	47	6	3	9	27	0	12	0	8	8	2	67	1	20	3	2	0	1	5	13	2	0	2	0	1	4	5	1
zOTU_2190	0	0	0	0	0	0	0	0	0	1	0	0	0	11	2	0	0	0	0	0	0	0	0	16	21	1	2	0	0	0	59	0	0	3	0	0	0	0	0	0	1	17	0	0	0	0	0	4	0
zOTU_2191	0	0	0	0	0	1	0	0	0	0	0	6	0	0	0	0	4	0	0	0	0	0	0	0	0	0	4	0	19	0	0	0	0	0	0	0	0	1	0	0	0	0	0	0	16	0	0	0	0
zOTU_2192	0	0	0	0	0	0	0	0	0	0	0	0	0	1	0	2	0	0	0	0	6	0	1	12	27	0	0	0	0	0	9	0	0	6	0	0	0	0	0	0	12	10	0	0	0	0	1	4	108
zOTU_2193	0	0	0	0	0	0	0	0	0	0	0	1	0	0	0	0	0	0	0	0	0	0	0	0	0	0	1	0	0	0	0	0	0	0	0	0	0	0	0	0	0	0	0	0	0	1	0	0	0
zOTU_2194	0	0	0	0	0	0	0	0	0	0	0	0	12	0	0	0	0	0	0	0	1	0	0	0	1	0	0	0	0	0	0	0	0	54	1	0	0	0	0	13	0	27	4	3	0	0	0	28	0
zOTU_2195	0	0	0	0	0	0	0	0	0	0	0	0	7	0	0	5	0	0	0	0	19	0	10	15	14	0	0	0	0	8	1	12	0	1	0	0	0	0	11	1	16	3	0	0	0	0	16	7	0
zOTU_2196	0	0	0	0	0	0	0	0	0	0	0	0	0	0	0	0	0	5	0	0	0	0	0	0	0	1	0	5	0	0	0	0	0	0	0	6	0	0	0	0	0	0	0	0	0	0	0	1	0
zOTU_2197	0	0	0	0	0	0	0	0	0	0	0	0	0	1	0	2	0	0	0	0	1	0	0	0	0	0	0	0	0	0	0	0	0	0	0	0	0	0	0	14	0	3	0	0	0	0	0	0	57
zOTU_2198	0	0	0	0	0	18	0	0	0	0	0	0	0	3	0	0	7	0	0	0	0	0	13	0	0	4	0	0	0	0	0	10	0	0	0	0	0	0	0	0	2	1	0	0	0	0	0	0	16
zOTU_2199	0	0	0	0	0	1	0	0	0	0	0	0	0	28	8	9	2	0	0	0	2	0	0	12	15	0	0	0	0	2	5	1	0	11	2	0	0	0	0	10	22	12	0	0	0	0	0	1	9
zOTU_22	1	13	580	440	203	1	31	17	3	45	611	64	34	157	162	83	24	34	122	22	152	72	497	438	55	79	16	112	16	339	121	1078	14	220	9	83	1	9	121	93	80	154	2734	18	1	157	94	24	574
zOTU_220	0	0	0	0	6	1	87	82	38	91	0	138	0	0	0	0	400	0	145	9	0	0	0	0	0	1	165	145	136	0	0	0	1	0	44	0	221	0	0	0	0	0	0	183	484	1	0	0	0
zOTU_2200	0	0	0	0	0	0	0	1	0	3	0	0	0	0	1	0	1	0	0	0	0	0	0	0	0	0	6	0	3	0	0	0	1	0	0	0	0	0	0	0	1	0	0	1	0	45	10	0	0
zOTU_2201	0	0	0	0	0	0	0	1	1	0	0	5	0	0	0	0	7	1	54	1	0	0	0	0	0	0	0	0	1	0	0	0	0	0	14	0	0	0	0	0	0	0	0	0	0	2	0	0	0
zOTU_2202	0	0	0	0	0	0	0	0	0	0	0	0	0	0	0	0	0	0	0	0	0	0	0	0	0	0	0	0	0	0	0	0	0	0	0	0	0	0	0	0	0	0	0	0	0	0	0	0	0
zOTU_2203	0	0	0	0	0	0	0	0	5	2	0	2	0	0	0	0	0	0	9	3	0	0	0	0	6	0	0	1	2	0	4	0	0	1	0	0	0	0	18	0	0	0	0	0	0	2	0	0	0
zOTU_2204	0	0	0	0	0	0	0	1	0	0	0	0	0	0	0	0	13	0	0	0	2	0	0	0	3	1	0	0	0	0	11	0	0	0	2	0	0	0	7	0	0	9	0	0	0	0	3	8	1
zOTU_2205	0	0	0	0	0	0	0	0	0	0	0	0	0	31	49	2	1	1	6	0	6	0	1	10	10	0	0	0	0	21	13	0	0	1	0	1	0	0	0	0	0	0	0	1	0	0	1	0	0
zOTU_2206	0	0	0	0	0	22	9	0	0	0	0	0	0	1	0	0	0	0	0	0	0	0	2	3	1	5	0	0	0	0	2	3	2	0	0	1	2	0	0	0	5	0	6	0	3	1	0	0	0
zOTU_2207	0	0	0	1	0	0	1	2	0	0	0	1	0	0	0	0	2	0	1	0	0	3	0	0	0	0	1	0	1	0	0	0	0	0	0	1	0	1	0	0	0	0	0	46	0	0	0	0	0
zOTU_2208	0	0	0	0	0	0	7	0	0	0	0	3	0	0	0	0	9	0	1	0	0	0	0	0	0	0	0	8	0	0	0	0	0	0	1	0	23	0	0	0	0	0	0	2	33	0	0	0	0
zOTU_2209	0	0	0	0	0	0	0	0	0	0	0	19	0	0	0	0	0	0	0	0	0	0	0	11	0	0	0	0	0	0	1	4	0	0	0	0	0	1	0	0	0	0	0	0	0	0	0	0	0
zOTU_221	0	457	0	0	462	21	0	43	0	4	0	1	0	0	0	0	0	0	0	0	0	452	0	9	0	0	37	0	0	0	0	0	33	1	1	0	0	6	0	0	0	0	0	0	4	0	2	0	0
zOTU_2210	0	0	0	0	0	0	0	0	0	0	0	0	2	42	4	1	0	0	0	0	0	0	0	0	8	0	0	0	0	0	115	0	0	1	7	0	0	0	1	0	4	5	0	0	0	0	0	5	0
zOTU_2211	0	0	0	0	0	0	0	0	0	0	0	0	0	17	0	2	0	0	0	0	0	0	0	0	4	0	0	1	0	3	16	0	0	53	0	0	0	0	87	0	0	19	0	1	0	0	12	0	4
zOTU_2212	0	0	0	0	0	0	0	0	0	0	0	0	16	0	0	0	0	0	0	0	0	0	0	0	0	0	1	0	0	0	0	0	0	64	1	0	0	0	0	18	0	32	6	0	0	0	0	15	0
zOTU_2213	0	0	0	0	0	0	0	0	0	0	0	0	65	1	1	0	0	0	0	0	96	0	0	0	0	0	0	0	0	0	0	0	0	0	0	0	0	0	1	5	0	1	0	0	0	0	0	0	20
zOTU_2214	0	0	3	0	17	0	0	0	0	0	0	0	0	42	3	0	0	5	1	0	0	0	1	6	22	0	0	0	0	0	11	0	2	0	0	0	0	0	0	0	10	15	0	0	0	0	3	5	2
zOTU_2215	0	0	0	0	0	0	7	0	0	0	0	2	0	0	0	0	10	0	8	1	0	0	0	0	1	0	0	1	0	0	0	0	0	0	0	0	31	0	0	0	0	0	0	2	43	0	0	0	0
zOTU_2216	0	0	0	0	0	0	0	2	0	0	0	0	27	1	0	2	0	0	0	0	9	0	5	1	0	0	0	0	0	1	1	2	0	8	0	0	0	0	0	3	3	9	0	0	0	0	0	7	116
zOTU_2217	0	0	0	0	0	0	0	0	0	0	0	0	4	8	1	12	0	3	0	0	1	0	0	0	7	4	0	0	1	0	0	1	0	55	2	0	0	0	0	2	1	25	0	0	0	0	0	5	12
zOTU_2218	1	0	0	0	0	0	0	3	0	0	0	1	0	1	0	0	8	0	0	0	0	0	0	1	11	8	1	0	0	0	11	0	0	13	4	0	0	0	0	0	16	9	0	0	0	0	0	0	0
zOTU_2219	0	0	0	0	1	5	0	2	2	0	2	3	0	1	0	0	10	1	18	5	0	7	0	6	0	7	0	10	1	10	0	0	0	0	0	0	0	0	0	0	0	0	0	0	0	0	0	0	0
zOTU_222	95	23	43	365	56	90	48	0	8	0	240	0	4	2	0	2	0	2	3	0	0	305	0	1	3	3	0	0	0	1	1	10	83	0	2	63	1	2	0	0	1	2	23	0	5	0	1	0	8
zOTU_2220	0	0	0	0	0	0	0	0	0	0	0	0	0	2	0	0	0	0	1	0	2	0	1	0	0	0	0	0	0	0	0	0	0	0	0	0	0	0	0	14	0	0	0	0	0	0	0	0	60
zOTU_2221	0	0	0	0	2	0	0	0	1	0	0	0	0	16	0	3	0	0	1	0	0	0	0	0	0	3	0	9	0	0	0	1	0	0	82	2	0	0	0	8	83	0	0	0	0	0	1	0	38
zOTU_2222	0	2	0	0	0	2	0	0	0	0	0	0	0	0	0	0	0	0	0	0	0	12	0	0	0	0	0	0	0	0	0	0	17	0	0	0	0	0	0	0	0	0	0	0	12	1	0	0	0
zOTU_2223	0	28	0	0	0	3	5	0	0	0	0	0	0	1	0	0	0	0	0	0	0	58	15	0	0	0	0	0	0	1	1	0	5	0	0	0	0	0	0	0	0	0	0	0	0	0	0	0	0
zOTU_2224	0	0	0	0	0	0	0	1	0	0	0	1	0	6	0	0	26	0	0	0	7	0	0	0	10	1	0	0	0	1	21	1	0	0	0	0	0	0	10	0	12	13	0	0	0	0	0	5	1
zOTU_2225	0	0	0	0	1	0	0	1	2	1	0	2	0	0	0	1	1	0	1	1	1	0	0	0	0	1	2	0	0	0	0	0	0	0	0	1	51	3	0	1	0	0	0	1	3	1	0	0	0
zOTU_2226	0	0	0	0	0	0	0	0	0	0	0	0	0	0	0	0	0	0	0	0	0	0	0	0	0	0	0	0	0	0	0	0	0	0	0	0	0	0	0	0	0	0	0	0	0	0	0	0	0
zOTU_2227	0	0	0	0	0	0	0	0	0	26	0	1	0	0	0	0	0	0	0	0	0	0	0	0	0	0	0	0	0	0	0	0	0	0	0	0	0	1	0	0	0	0	0	0	0	0	0	0	0
zOTU_2228	0	0	0	0	0	0	0	0	1	0	0	0	0	0	0	0	0	180	7	0	0	0	0	0	0	1	0	1	3	0	0	0	0	0	1	0	0	0	0	0	0	0	2	0	0	5	0	0	0
zOTU_2229	0	0	0	0	0	0	0	0	0	0	0	1	0	0	0	0	0	0	2	1	0	0	0	0	0	0	0	0	2	0	0	0	0	0	0	0	0	2	0	0	0	0	0	1	0	0	11	0	0
zOTU_223	0	0	0	0	9	2	67	81	33	97	0	132	0	0	0	0	391	0	130	10	0	0	0	0	0	0	190	138	140	0	0	0	0	0	54	2	195	0	0	0	0	0	0	152	438	0	0	0	0
zOTU_2230	0	0	0	0	0	0	0	0	0	0	0	0	0	0	0	0	0	0	0	0	0	0	0	0	0	0	0	0	0	0	0	0	0	0	0	0	0	0	0	0	0	0	0	0	0	0	0	0	0
zOTU_2231	0	0	0	0	0	0	0	0	0	0	0	0	0	14	13	10	0	0	0	0	0	0	0	0	1	0	0	0	0	10	10	0	0	8	0	0	0	0	3	0	58	1	0	0	0	0	2	0	0
zOTU_2232	0	0	0	0	0	0	0	0	0	0	0	0	0	0	0	0	0	2	17	0	1	0	1	0	0	0	0	0	0	0	0	0	0	1	2	194	0	0	0	0	0	0	0	2	0	0	0	0	6
zOTU_2233	0	0	0	0	0	0	0	0	3	0	2	8	0	0	0	0	0	127	0	0	0	0	0	0	0	0	2	0	0	0	0	0	0	0	0	56	0	0	0	0	0	0	0	0	0	0	0	0	0
zOTU_2234	0	0	0	5	1	0	0	0	0	0	49	0	0	1	1	0	0	2	1	4	0	2	3	0	0	1	0	0	4	0	0	0	0	4	0	43	0	0	0	1	3	1	1	1	0	2	0	0	2
zOTU_2235	0	0	0	0	0	0	0	0	0	1	0	0	0	52	1	0	0	0	30	8	0	0	0	0	1	0	1	2	7	0	0	0	0	0	0	0	0	0	3	0	0	0	0	0	0	0	13	0	0
zOTU_2236	0	0	0	0	6	42	0	0	0	0	0	0	0	5	0	11	0	0	0	0	0	0	4	15	9	0	1	0	0	0	3	0	0	11	0	3	0	0	0	7	8	12	0	1	0	0	0	0	4
zOTU_2237	0	0	0	2	7	0	0	0	0	0	1	0	0	17	0	0	0	6	4	1	0	9	0	5	4	8	0	0	4	4	10	1	1	0	6	6	0	0	3	0	27	9	0	0	0	0	0	6	3
zOTU_2238	0	9	0	0	1	1	3	1	1	2	0	18	0	0	0	0	0	0	1	0	0	4	0	0	0	1	2	12	0	0	0	0	0	0	0	0	3	1	0	0	0	0	0	14	9	0	0	0	0
zOTU_2239	0	0	0	0	0	0	0	0	0	0	0	0	136	0	0	0	0	0	0	0	14	0	0	0	8	0	0	0	0	0	0	0	0	0	0	0	0	0	5	8	0	4	0	0	0	0	0	0	0
zOTU_224	0	0	0	0	164	123	0	10	17	22	0	38	0	85	6	5	21	71	222	18	3	20	33	91	4	0	32	21	14	152	6	90	27	44	1	0	0	1	2	0	59	19	0	11	0	111	40	1	17
zOTU_2240	0	0	0	0	0	0	0	0	0	0	0	0	0	0	0	0	0	0	0	0	0	0	0	0	0	0	0	0	0	0	0	0	0	0	0	0	0	0	0	0	0	0	0	0	0	0	0	0	0
zOTU_2241	0	0	0	0	0	0	0	0	0	0	0	0	3	0	0	2	0	0	0	0	100	0	1	0	14	0	0	0	0	0	0	1	0	0	0	0	0	0	0	0	0	0	0	0	0	0	0	0	131
zOTU_2242	0	0	0	0	0	0	0	0	2	0	0	0	0	22	3	5	0	5	7	0	0	1	1	7	11	4	0	2	0	2	7	2	0	8	2	1	0	0	0	0	14	21	0	0	0	0	3	0	1
zOTU_2243	0	0	0	0	0	0	3	0	0	0	0	0	0	0	0	0	0	0	0	0	0	0	0	0	0	0	0	1	0	0	0	0	0	0	0	0	0	0	0	0	0	0	0	0	0	0	0	0	0
zOTU_2244	1	0	3	5	0	0	0	0	0	0	3	10	0	1	0	65	3	8	12	3	0	0	2	0	0	6	1	8	1	0	0	4	54	0	4	8	0	0	0	0	0	0	0	0	0	2	0	0	0
zOTU_2245	0	0	0	0	0	0	0	0	0	1	0	3	0	1	4	0	0	0	0	8	0	0	0	12	7	0	4	0	0	15	21	3	0	1	0	0	0	0	2	0	0	8	0	3	0	4	5	1	0
zOTU_2246	0	0	0	0	0	0	0	0	0	0	0	0	0	0	0	0	0	0	0	0	0	0	0	0	11	0	0	0	0	2	9	0	0	0	0	0	0	0	5	0	43	1	0	0	0	0	18	0	0
zOTU_2247	0	0	0	0	1	0	0	1	0	7	0	0	0	0	0	1	4	0	1	2	0	14	0	0	0	3	0	1	0	0	0	8	0	0	1	2	0	1	0	0	6	0	0	1	0	0	1	0	10
zOTU_2248	0	0	0	0	0	0	0	9	0	0	0	1	0	0	1	0	10	2	0	0	0	0	0	60	0	5	0	39	0	3	17	6	0	0	0	0	0	1	0	0	1	0	0	0	0	31	0	0	1
zOTU_2249	0	0	0	0	0	0	0	0	0	0	0	0	18	3	0	10	0	0	0	0	1	0	0	0	38	0	0	0	0	0	0	1	0	28	0	0	0	1	0	10	0	12	0	0	0	0	0	23	13
zOTU_225	0	0	3	35	9	0	0	3	1	0	66	5	42	179	183	255	5	141	105	4	20	12	6	179	36	85	3	78	3	39	168	329	11	29	5	20	0	2	21	58	154	23	1	12	0	3	16	16	178
zOTU_2250	0	0	0	0	0	0	0	0	4	2	0	6	0	0	0	1	0	2	1	4	1	0	1	9	1	0	0	5	0	1	6	1	0	71	0	0	0	1	2	0	21	0	0	1	0	0	1	1	1
zOTU_2251	0	0	0	0	0	0	0	0	0	0	0	1	1	2	0	4	0	1	0	0	1	0	1	39	10	0	0	0	0	0	20	0	0	1	4	0	0	0	1	2	11	5	0	0	0	1	5	2	33
zOTU_2252	0	0	0	0	0	0	0	2	0	0	0	3	0	0	0	0	4	0	2	0	0	0	1	0	0	0	11	0	2	0	0	0	0	0	0	0	0	0	0	0	2	0	0	1	0	42	9	0	0
zOTU_2253	0	0	0	0	0	0	0	0	0	0	0	0	1	0	0	1	3	3	1	0	0	0	0	2	18	1	2	0	3	0	21	0	1	0	0	0	0	0	0	0	20	6	0	0	0	0	3	57	3
zOTU_2254	0	0	0	0	0	0	0	0	0	0	0	0	31	17	0	1	1	0	35	0	0	0	0	0	0	8	0	0	2	40	2	0	0	0	24	2	0	0	0	0	1	75	0	0	0	0	0	3	9
zOTU_2255	6	0	18	0	27	2	2	0	0	0	14	0	0	0	0	0	0	0	1	0	0	3	0	0	0	1	0	0	0	0	0	0	14	0	0	0	0	0	0	0	0	0	3	0	0	0	0	0	0
zOTU_2256	0	0	0	0	0	0	0	11	0	4	0	0	0	0	0	0	2	0	80	3	0	0	0	0	0	0	1	3	0	0	0	0	0	0	0	0	0	2	0	0	0	0	0	2	0	7	0	0	0
zOTU_2257	0	0	0	0	0	0	0	0	0	0	0	0	0	0	0	0	0	0	0	0	0	0	0	0	0	0	1	0	0	0	0	0	0	0	0	0	0	0	0	0	1	0	0	0	0	0	0	0	0
zOTU_2258	11	5	0	0	0	0	1	0	1	0	0	0	0	0	1	0	0	0	0	0	0	8	0	0	0	0	0	0	1	0	0	0	1	0	0	0	9	3	0	0	0	0	0	0	0	0	0	0	0
zOTU_2259	0	0	0	0	0	0	0	0	1	0	0	1	0	0	0	0	0	0	0	7	0	0	0	0	0	82	0	0	1	0	0	0	0	0	14	21	0	0	0	0	0	0	7	1	0	0	0	0	0
zOTU_226	161	21	91	237	111	1	0	3	20	4	61	5	2	0	0	1	7	60	27	0	3	103	2	0	0	68	10	9	3	0	0	2	246	0	32	70	0	0	2	1	0	0	19	16	0	77	0	0	0
zOTU_2260	0	0	0	0	0	0	0	0	0	0	0	0	0	0	0	0	0	3	7	0	0	0	0	0	0	0	0	0	0	0	0	0	0	4	3	198	0	0	0	0	0	1	0	4	0	0	0	0	0
zOTU_2261	0	0	0	0	0	0	0	0	0	0	0	0	0	0	0	0	0	0	0	0	0	0	0	0	0	0	0	0	0	0	0	0	0	0	0	0	0	0	0	0	0	0	0	0	0	0	0	0	0
zOTU_2262	3	0	2	0	7	0	0	0	3	49	0	3	0	3	0	0	0	10	0	6	1	0	0	0	0	1	4	16	1	1	0	0	1	5	0	0	1	0	0	1	0	1	0	4	0	6	0	0	1
zOTU_2263	0	0	0	0	0	0	0	0	0	0	0	0	0	0	0	0	0	0	0	0	0	0	0	0	0	0	0	0	0	0	0	0	0	0	0	0	0	0	0	0	0	0	0	0	0	0	0	0	0
zOTU_2264	0	0	0	0	0	0	0	1	0	1	0	3	1	5	0	0	1	0	20	4	2	0	0	1	4	0	0	0	0	3	2	0	0	5	1	0	0	0	1	0	5	0	0	0	0	3	10	1	1
zOTU_2265	0	0	0	0	0	0	0	1	1	0	0	3	0	0	0	0	4	0	69	6	0	0	0	0	0	0	0	0	0	0	0	0	0	0	14	0	0	0	0	0	0	0	0	0	0	0	0	0	0
zOTU_2266	0	0	0	0	0	0	0	0	1	0	0	2	0	0	0	0	10	4	37	0	0	0	0	0	1	0	0	6	7	1	19	0	0	0	0	0	0	0	0	0	0	0	0	0	0	46	1	0	0
zOTU_2267	0	0	0	0	0	0	0	0	0	0	0	0	0	0	18	2	0	0	0	0	0	0	1	12	0	0	0	0	0	0	3	0	0	0	0	1	0	0	0	0	0	0	0	0	0	0	0	0	0
zOTU_2268	0	0	0	0	0	0	0	0	1	0	0	0	0	3	5	0	1	3	12	0	1	0	1	9	5	0	0	8	1	8	7	2	0	9	1	0	0	0	6	0	28	6	0	0	0	4	4	8	5
zOTU_2269	0	0	0	0	0	0	0	0	0	0	0	0	5	24	7	0	0	0	0	0	0	0	0	4	9	0	0	0	0	0	4	2	0	44	0	0	0	0	3	2	21	47	0	0	0	0	0	11	1
zOTU_227	0	0	3	113	0	65	1	0	12	1	15	32	125	39	1	26	0	20	23	6	19	4	639	3	18	137	1	204	7	14	57	170	25	52	16	72	0	4	31	76	2	12	3	12	0	13	4	62	59
zOTU_2270	1	0	0	0	1	0	4	0	10	0	4	11	0	0	0	0	0	0	4	0	0	6	0	0	0	0	0	4	0	0	1	0	0	0	2	2	3	0	0	0	0	0	0	2	0	0	0	0	0
zOTU_2271	0	0	0	0	0	0	0	0	0	0	2	0	0	0	0	2	12	31	1	0	0	0	0	0	1	20	0	2	0	0	0	0	0	0	2	14	0	0	0	1	0	0	0	0	0	0	0	0	1
zOTU_2272	0	0	0	0	0	0	0	0	0	1	0	1	0	1	1	0	0	17	20	1	0	0	0	17	0	6	0	9	0	6	2	1	0	0	5	0	0	0	0	0	3	0	0	2	0	2	2	0	0
zOTU_2273	0	0	0	0	0	0	0	0	0	0	0	0	1	0	0	1	0	0	2	0	1	0	0	3	2	0	0	0	0	16	36	0	0	21	0	0	0	0	2	3	25	4	0	0	0	0	0	1	1
zOTU_2274	0	0	0	0	0	0	0	0	0	0	0	0	0	0	0	0	0	0	0	0	0	0	0	0	0	0	0	0	0	0	0	0	0	0	0	0	0	0	0	0	0	0	0	0	0	0	0	0	0
zOTU_2275	0	0	0	0	0	0	0	0	2	0	0	0	0	10	3	9	0	1	8	1	2	0	11	8	10	5	0	0	0	4	5	10	0	4	1	0	0	0	1	4	4	5	0	0	0	0	4	4	8
zOTU_2276	0	0	0	0	0	0	1	0	0	0	0	25	0	0	0	0	0	0	0	0	0	0	0	8	0	0	0	0	0	0	5	8	0	0	0	0	0	0	0	0	0	0	0	0	0	0	0	0	0
zOTU_2277	0	0	0	0	0	0	0	0	0	0	0	0	0	0	0	0	0	0	0	0	0	0	0	0	0	0	0	0	0	0	0	0	0	2	4	232	0	0	0	0	0	0	0	2	0	0	0	0	0
zOTU_2278	0	0	0	0	0	0	0	0	0	0	0	0	0	16	0	0	6	0	0	0	0	0	0	0	5	0	0	0	0	35	19	0	0	65	0	0	0	0	0	0	0	0	0	0	0	1	1	0	0
zOTU_2279	0	0	0	0	0	0	0	0	0	0	0	0	0	36	10	3	0	2	1	0	2	0	2	21	4	1	0	0	0	7	3	5	0	3	2	0	0	0	3	5	2	16	0	0	0	0	1	7	3
zOTU_228	0	0	5	108	0	71	1	0	13	6	19	28	117	27	5	23	1	43	21	12	24	3	622	1	23	115	1	193	6	10	50	149	28	51	18	67	0	6	35	60	1	11	1	17	0	21	5	63	58
zOTU_2280	15	0	0	5	1	3	0	0	1	0	14	1	0	5	2	3	1	10	3	0	0	0	1	4	3	2	0	4	0	0	0	9	2	6	0	4	0	0	1	1	3	3	0	1	0	3	4	1	10
zOTU_2281	0	0	0	0	0	0	0	0	0	0	0	4	100	0	2	4	3	0	0	0	13	0	10	0	1	1	0	0	0	4	0	7	0	6	0	0	0	0	1	15	2	0	0	0	0	2	0	4	0
zOTU_2282	0	0	0	0	0	1	0	1	0	0	0	0	3	0	0	1	3	30	4	0	3	0	0	0	2	21	0	3	0	1	0	0	20	0	7	19	0	0	1	1	1	1	0	2	0	0	0	1	1
zOTU_2283	0	0	0	0	0	0	0	0	0	0	0	0	3	10	1	15	2	4	1	0	0	0	0	0	2	6	0	0	0	0	0	4	0	51	2	0	0	0	0	5	4	15	0	0	0	0	0	7	7
zOTU_2284	0	0	0	0	0	0	0	0	0	0	0	0	0	0	0	0	0	0	32	0	0	0	0	3	0	0	0	2	0	0	0	0	0	0	1	4	0	0	0	0	1	0	0	0	0	0	0	1	0
zOTU_2285	0	15	5	0	4	1	2	2	0	1	0	0	0	0	0	0	0	1	1	0	0	5	0	0	0	1	0	1	1	0	0	1	0	0	0	0	0	0	0	0	1	0	1	0	0	1	0	0	0
zOTU_2286	0	0	0	0	0	1	0	0	0	0	0	0	0	0	0	0	0	0	0	0	0	6	0	0	0	0	0	0	0	0	0	0	20	0	0	0	0	0	0	0	0	0	0	0	13	0	0	0	0
zOTU_2287	0	0	0	0	0	0	1	0	2	1	0	0	0	0	0	0	0	16	7	0	0	0	0	0	0	0	1	6	0	0	0	0	0	0	0	10	0	0	0	0	0	0	1	2	0	2	0	0	0
zOTU_2288	0	0	0	0	0	0	0	0	0	0	0	0	0	0	0	0	9	0	0	0	0	0	0	116	0	68	0	0	0	0	0	7	0	0	16	0	0	0	0	0	0	0	0	0	0	0	6	0	0
zOTU_2289	0	0	0	0	0	0	0	0	0	0	0	0	2	12	2	1	1	3	5	1	0	0	0	2	1	0	0	1	0	9	1	1	0	6	0	3	0	0	0	1	5	6	1	0	0	0	0	4	30
zOTU_229	99	20	55	395	39	110	61	1	9	0	209	0	3	0	0	2	0	0	5	0	4	277	2	0	3	1	0	0	0	0	3	7	105	2	0	70	1	1	0	0	2	0	14	0	5	2	1	0	7
zOTU_2290	0	0	0	0	0	0	0	0	0	0	0	0	0	0	0	0	1	0	0	0	0	0	0	35	0	0	0	0	1	11	2	0	0	11	0	0	0	0	0	0	18	0	0	0	0	0	0	0	0
zOTU_2291	0	0	0	17	0	0	0	0	0	0	0	0	0	9	0	1	0	13	2	1	0	8	1	4	3	2	0	3	0	1	3	0	0	0	7	4	0	0	0	0	0	0	0	0	0	3	0	6	7
zOTU_2292	0	0	0	6	3	0	0	1	0	3	0	0	0	0	0	0	2	0	0	0	0	0	0	0	0	0	0	0	0	0	0	0	1	0	2	0	2	0	0	0	0	0	0	1	42	0	0	0	0
zOTU_2293	0	0	5	0	0	0	0	0	0	0	1	0	8	5	0	14	0	0	0	0	1	0	2	0	1	3	0	0	0	4	5	16	3	6	0	0	0	0	0	11	1	3	0	0	0	0	2	2	18
zOTU_2294	0	0	0	0	0	0	0	0	0	0	0	1	81	0	0	1	1	1	4	0	0	0	0	13	5	0	0	2	0	4	17	0	0	2	0	0	0	0	0	0	1	4	0	1	0	1	1	19	0
zOTU_2295	0	0	0	0	0	0	0	0	3	0	0	0	0	0	0	2	0	44	61	0	0	0	0	1	4	0	0	1	0	0	0	0	0	0	0	0	0	0	0	0	0	2	0	0	0	10	0	0	0
zOTU_2296	0	0	0	0	0	0	0	0	0	0	0	0	0	0	0	0	4	6	0	0	0	0	0	0	0	1	0	0	0	0	0	0	0	0	0	0	0	0	0	0	102	1	0	0	0	0	0	0	1
zOTU_2297	12	0	27	4	12	0	3	0	0	1	9	0	0	0	0	0	1	0	0	0	0	2	0	0	0	0	0	0	0	1	0	0	14	0	0	0	0	0	0	0	0	0	1	0	0	3	0	0	1
zOTU_2298	0	0	0	0	0	0	0	1	0	0	0	0	0	0	1	0	0	0	0	0	0	0	0	0	3	0	0	0	7	0	3	0	0	1	0	0	0	0	0	0	1	0	0	0	0	1	1	0	0
zOTU_2299	0	0	0	0	0	0	0	3	0	0	0	1	0	0	0	0	8	0	2	0	0	0	0	1	1	0	1	0	0	2	4	0	0	0	0	0	0	1	0	0	1	0	0	0	0	1	4	0	1
zOTU_23	2	1083	1	30	983	1471	730	0	3031	2	163	0	3	19	18	2	2	39	22	3	0	1234	2	39	15	20	2	5	27	6	15	3	90	7	3	28	1363	0	2	2	6	6	1	33	237	2	7	4	22
zOTU_230	0	0	1	282	26	0	0	0	0	1	0	0	229	299	23	109	0	77	0	7	48	3	1	13	34	9	1	0	0	77	11	200	3	17	11	19	0	0	26	2	56	58	254	8	0	0	20	0	1
zOTU_2300	0	0	44	0	1	0	0	2	1	0	0	0	0	0	7	0	0	1	0	0	0	0	3	0	1	8	1	0	0	0	1	0	8	0	0	14	0	0	0	1	0	0	0	0	0	3	0	0	0
zOTU_2301	0	0	0	0	0	0	0	0	0	0	0	0	0	15	0	0	0	5	1	0	21	0	0	4	0	0	1	1	0	0	0	0	0	0	0	0	0	0	6	2	0	1	0	0	0	0	0	5	0
zOTU_2302	0	0	0	0	0	0	0	0	0	0	0	0	0	0	0	0	0	0	0	0	1	0	0	0	0	0	0	0	0	1	0	0	0	0	0	0	0	0	0	1	0	0	0	0	0	0	0	0	0
zOTU_2303	0	0	0	0	0	0	0	0	0	0	0	0	0	5	0	0	0	0	0	1	0	0	0	18	0	1	0	5	0	1	0	0	0	0	0	1	0	0	0	0	0	2	0	0	0	0	0	0	0
zOTU_2304	0	0	0	0	19	0	0	0	1	1	8	0	1	1	0	1	0	1	0	1	1	1	0	1	2	1	0	2	4	0	3	1	1	3	0	0	0	0	9	1	2	1	1	0	0	0	1	2	0
zOTU_2305	0	0	0	0	1	0	0	0	1	1	0	1	0	4	2	2	1	2	6	1	1	2	0	2	4	2	1	5	2	2	4	2	0	1	0	0	0	0	0	1	3	2	0	0	0	6	2	3	4
zOTU_2306	0	0	0	0	9	0	0	0	0	6	0	6	0	0	0	0	4	0	2	3	0	11	0	0	0	1	0	1	0	0	0	8	0	0	1	1	1	1	0	0	5	0	0	0	0	0	0	0	4
zOTU_2307	0	0	0	0	0	6	6	0	0	5	0	0	0	0	0	0	4	0	0	3	0	0	0	0	0	20	0	0	0	0	0	0	0	0	0	3	0	0	0	0	0	0	14	0	0	2	0	0	0
zOTU_2308	0	0	0	0	0	0	0	0	0	0	0	2	0	0	0	6	1	0	12	5	0	0	0	0	0	0	1	0	2	18	0	0	0	7	0	0	0	0	0	0	0	0	0	0	0	0	0	0	1
zOTU_2309	0	0	8	15	0	0	0	0	0	0	3	0	0	2	0	0	2	21	2	1	1	26	0	0	3	0	1	1	0	0	0	4	3	6	0	10	0	0	0	1	8	1	0	0	0	4	1	1	1
zOTU_231	0	0	62	56	21	35	13	2	1	0	6	20	2	125	35	115	12	43	71	7	50	72	104	115	64	57	2	7	8	68	49	92	91	56	46	0	0	0	16	50	113	62	2	2	0	2	76	37	239
zOTU_2310	0	0	0	0	0	0	0	0	0	0	0	0	0	0	0	0	0	0	0	0	0	0	0	80	18	0	0	0	0	0	49	0	0	0	0	0	0	0	0	0	0	0	0	0	0	0	0	0	0
zOTU_2311	0	0	0	0	0	0	0	0	0	0	0	0	0	0	0	0	0	0	0	0	0	0	0	0	1	0	0	0	0	0	2	0	0	0	0	0	0	0	0	0	0	0	0	0	0	0	0	0	0
zOTU_2312	0	0	2	0	3	3	1	0	0	0	0	0	0	7	2	2	1	3	2	0	2	5	3	3	4	15	0	2	0	3	3	2	4	4	3	0	0	0	3	1	9	0	0	1	0	0	7	1	9
zOTU_2313	0	0	0	0	1	2	0	0	0	0	0	1	0	2	0	2	2	4	1	1	0	0	6	9	7	6	0	1	0	0	4	20	0	0	0	0	0	0	0	1	4	4	0	0	0	3	2	3	3
zOTU_2314	0	0	0	0	0	0	0	0	4	2	0	4	0	0	1	0	1	3	1	1	0	0	0	4	2	0	0	7	0	0	2	0	0	59	1	0	0	1	2	0	19	1	0	0	0	0	0	1	1
zOTU_2315	0	0	0	0	0	1	1	0	4	1	0	0	0	0	0	0	0	150	0	11	0	0	0	0	0	0	1	0	0	0	0	0	0	0	0	4	0	1	0	0	0	0	0	1	0	0	0	0	0
zOTU_2316	0	0	0	0	0	0	0	0	0	0	0	0	0	0	0	0	0	0	0	0	0	0	0	0	0	0	0	0	0	0	0	0	0	0	0	0	0	0	0	0	0	0	0	0	0	0	0	0	0
zOTU_2317	0	0	0	0	0	0	0	2	0	0	0	4	0	0	0	0	268	0	0	0	0	0	0	0	0	0	0	0	0	0	0	0	0	0	0	0	0	0	0	0	0	0	0	0	0	0	0	0	0
zOTU_2318	4	0	0	1	5	0	0	0	1	7	1	1	8	0	2	6	0	0	3	0	0	0	3	0	0	0	0	4	4	0	0	0	7	0	0	0	2	0	4	2	6	0	0	1	1	1	0	2	7
zOTU_2319	2	2	33	32	13	0	2	0	0	0	3	0	0	0	0	0	0	0	0	0	0	2	0	0	0	0	0	0	0	0	0	0	46	0	0	0	0	0	0	0	0	0	0	0	0	0	0	0	0
zOTU_232	0	0	67	65	26	41	12	2	10	2	4	16	7	135	42	110	13	41	72	7	46	75	99	95	52	61	2	13	5	54	58	92	105	53	65	0	1	0	3	51	130	52	1	10	0	3	66	40	235
zOTU_2320	0	0	0	0	0	0	0	0	1	0	0	1	1	0	0	2	4	1	5	1	0	0	0	28	10	0	0	3	4	0	1	50	0	0	2	1	0	0	0	0	0	2	0	1	0	13	2	0	20
zOTU_2321	0	0	0	0	0	0	0	0	0	0	0	0	0	0	0	0	0	0	0	0	0	0	0	52	0	0	0	0	0	0	179	0	0	0	0	0	0	0	0	0	10	0	0	0	0	0	0	0	0
zOTU_2322	18	0	0	2	1	0	0	0	2	0	19	1	0	6	3	4	0	6	2	0	0	0	1	11	1	3	1	4	0	2	0	6	1	2	1	6	0	0	0	1	3	4	0	1	0	0	4	0	8
zOTU_2323	0	14	3	0	4	2	4	2	1	1	0	0	0	0	0	0	2	0	1	0	0	9	0	0	0	2	0	2	0	0	0	0	2	0	0	0	0	0	0	0	0	0	0	0	0	0	0	0	0
zOTU_2324	0	1	0	0	0	1	0	0	0	0	0	0	0	0	0	0	0	0	0	0	0	7	0	0	0	1	0	0	0	0	0	0	16	0	0	0	0	0	0	0	0	0	0	0	9	0	0	0	0
zOTU_2325	0	0	0	0	0	3	0	0	0	0	0	0	0	0	0	0	0	0	0	0	0	0	0	0	0	0	0	0	0	0	0	0	5	0	0	0	0	0	0	0	0	0	0	0	0	0	0	0	0
zOTU_2326	0	0	0	0	0	0	0	0	0	0	0	0	0	3	0	0	1	0	0	0	10	0	0	3	22	0	0	0	1	0	11	1	0	3	1	0	0	0	0	0	7	14	0	0	0	0	3	10	58
zOTU_2327	0	0	0	0	0	0	0	0	0	0	0	0	0	0	0	0	0	0	0	0	0	0	0	0	0	0	0	0	0	0	0	0	0	0	0	0	0	0	0	0	0	0	0	0	0	0	0	0	0
zOTU_2328	0	0	0	0	0	0	0	0	0	0	0	0	0	2	1	0	0	14	8	1	0	0	0	4	0	0	2	0	1	0	2	0	0	0	0	1	0	0	0	0	37	0	0	0	0	0	0	1	0
zOTU_2329	0	0	0	0	0	0	0	2	0	0	0	0	0	0	0	0	7	0	1	0	0	0	0	0	1	0	0	1	2	34	2	0	0	0	0	0	0	0	0	0	0	0	0	0	0	14	1	0	0
zOTU_233	0	0	0	0	0	0	0	8	0	1	0	4	0	79	2	0	170	0	158	1	0	0	0	152	3	0	15	0	2	0	127	2	0	0	0	0	0	1	1	0	186	1	0	2	0	9	116	0	56
zOTU_2330	0	0	0	0	0	0	0	0	0	0	0	0	1	2	2	0	4	0	3	0	1	0	0	3	7	0	0	0	0	3	8	1	0	4	0	0	0	0	23	0	16	2	0	2	0	3	2	6	0
zOTU_2331	0	0	0	0	0	0	0	0	2	1	0	5	0	0	0	0	0	15	4	0	0	0	0	0	0	0	1	44	1	0	0	0	0	0	0	25	4	1	0	0	0	0	6	12	19	0	0	0	0
zOTU_2332	0	0	0	0	0	0	0	2	5	0	0	2	0	0	0	0	1	0	3	1	0	0	0	0	0	0	6	0	7	0	0	0	0	0	0	1	1	0	0	0	0	0	0	0	0	1	0	0	0
zOTU_2333	0	0	0	0	0	0	0	0	0	0	0	0	0	0	0	0	0	0	0	0	0	0	0	12	4	0	0	0	0	10	0	0	0	1	0	0	0	0	1	0	115	0	0	0	0	0	0	0	0
zOTU_2334	0	0	2	0	0	0	0	0	4	0	0	0	0	36	1	2	0	3	7	1	0	1	1	3	11	4	0	4	1	4	8	2	0	8	4	0	0	0	1	1	20	9	0	0	0	0	2	5	1
zOTU_2335	0	0	0	0	0	0	0	52	0	0	0	1	0	0	0	0	129	0	2	0	0	0	0	0	0	0	0	0	0	0	2	0	0	0	0	0	0	0	0	0	0	0	0	1	0	1	4	0	0
zOTU_2336	0	0	0	0	0	0	0	0	0	0	0	0	2	36	2	0	1	1	1	0	0	0	0	25	5	0	0	0	0	29	5	2	0	2	0	0	0	0	2	1	12	6	0	0	0	0	2	1	12
zOTU_2337	0	0	0	0	0	0	0	1	1	6	0	2	0	4	1	1	5	2	6	3	0	0	0	0	0	1	0	5	1	0	0	0	0	1	0	0	0	3	0	0	0	0	2	1	0	9	0	0	0
zOTU_2338	0	0	0	0	0	0	0	2	2	0	0	3	0	24	1	1	5	2	1	0	0	0	2	34	2	0	1	0	1	0	2	0	0	13	0	0	0	0	0	0	1	0	0	2	0	5	5	1	1
zOTU_2339	0	0	0	0	0	0	0	0	0	0	0	0	0	0	18	0	0	5	0	0	0	0	0	0	0	0	0	0	0	0	167	0	0	0	0	0	0	0	0	0	0	0	0	1	0	0	0	0	0
zOTU_234	10	1	8	5	25	5	99	3	24	16	20	177	0	0	3	0	29	0	56	19	0	1	80	0	0	1	182	128	1	2	0	20	7	0	0	6	18	21	0	0	0	0	0	6	176	6	0	0	0
zOTU_2340	0	0	0	0	14	0	0	0	0	1	2	0	2	1	0	2	0	1	0	0	1	0	1	4	0	0	0	1	1	0	3	7	1	3	0	0	0	1	6	0	2	0	1	1	0	1	2	1	0
zOTU_2341	0	0	0	0	0	0	0	1	0	0	0	0	0	0	0	0	0	0	0	0	0	0	0	0	0	0	0	0	0	0	0	0	0	0	0	0	0	0	0	0	0	0	0	0	0	0	0	0	0
zOTU_2342	0	0	0	0	0	0	0	0	0	0	0	0	0	0	0	0	2	1	44	0	0	0	0	10	0	11	1	4	0	0	0	0	0	0	23	3	0	0	0	0	0	0	0	3	0	0	36	0	0
zOTU_2343	0	0	0	0	0	0	1	0	2	1	0	2	0	1	1	2	1	0	4	0	0	0	0	1	0	0	8	1	14	1	1	0	0	0	0	1	5	8	0	3	0	0	0	4	3	0	0	1	1
zOTU_2344	0	0	0	0	0	0	0	0	0	0	0	0	0	25	0	3	1	3	2	0	5	0	0	9	6	0	0	2	0	5	0	0	0	2	0	0	0	0	2	0	15	10	1	0	0	1	0	5	5
zOTU_2345	0	0	0	0	0	0	0	0	0	0	0	0	0	0	5	0	0	0	0	0	0	0	11	16	10	0	0	0	1	1	19	0	0	0	1	0	0	0	7	40	5	0	0	0	0	0	1	0	38
zOTU_2346	0	0	0	0	0	0	0	0	0	0	0	0	0	0	0	0	0	0	0	0	1	0	0	0	2	0	0	0	0	0	0	0	0	0	0	0	0	0	0	0	0	0	0	0	0	0	0	0	0
zOTU_2347	0	0	0	0	0	0	0	0	0	0	0	0	0	0	0	0	0	0	0	0	0	0	0	0	0	0	0	0	0	0	0	0	0	0	0	0	0	0	0	1	0	0	0	0	0	0	0	0	0
zOTU_2348	0	0	0	1	0	0	0	0	0	0	0	1	1	9	27	1	0	0	2	0	8	0	0	1	9	0	0	2	0	1	13	0	0	2	0	0	0	0	2	0	3	2	0	0	0	9	3	5	3
zOTU_2349	0	0	0	0	0	0	0	0	0	0	0	0	0	53	3	0	0	0	17	5	0	0	0	1	2	0	1	0	4	0	1	0	0	0	0	0	0	0	3	0	0	0	0	0	0	1	14	0	0
zOTU_235	27	4	3	88	11	1	1	16	1	0	0	64	0	1	563	39	1	1	32	3	1	7	46	19	1	67	25	6	104	0	29	24	14	0	2	57	0	29	1	0	0	7	1	0	23	0	6	0	28
zOTU_2350	0	0	7	1	0	5	0	0	0	0	0	0	0	0	0	0	0	0	1	0	0	0	0	0	0	1	1	0	3	0	0	0	0	0	0	1	0	0	0	0	0	0	0	2	0	0	0	0	0
zOTU_2351	0	0	0	1	0	0	0	0	0	0	0	0	0	0	0	0	0	0	5	0	6	0	0	0	0	0	0	0	0	0	1	0	0	0	1	0	0	0	0	0	0	1	0	0	0	1	0	0	12
zOTU_2352	0	0	0	0	0	0	0	36	0	0	0	0	0	0	0	0	20	0	0	0	0	0	0	0	0	8	0	0	1	0	0	0	0	0	0	0	0	0	0	0	0	0	0	0	0	0	0	0	0
zOTU_2353	0	0	0	0	0	0	0	0	0	0	0	0	2	0	7	5	0	0	0	0	0	0	4	0	0	0	0	2	0	1	0	100	3	10	0	0	0	0	1	6	0	9	0	0	0	0	0	8	6
zOTU_2354	0	0	5	0	0	0	0	0	0	0	0	0	0	0	0	0	0	0	0	0	0	7	0	0	0	0	0	0	0	0	0	0	48	0	0	0	0	0	0	0	0	0	0	0	0	0	0	0	0
zOTU_2355	0	0	0	0	0	0	0	0	0	0	0	0	1	3	0	1	0	0	0	0	0	0	0	23	27	0	0	0	0	19	15	2	0	0	0	0	0	0	1	0	34	3	0	0	0	0	0	7	8
zOTU_2356	0	0	0	0	0	0	0	0	0	0	0	0	0	0	0	0	0	0	0	0	0	0	0	0	0	0	0	0	0	0	0	0	0	0	0	0	0	0	0	0	0	0	0	0	287	0	0	0	0
zOTU_2357	0	8	0	0	0	0	8	0	0	0	0	0	0	0	0	0	0	0	0	1	0	1	0	0	0	1	0	0	0	0	0	0	0	0	0	1	0	0	0	0	0	0	0	0	0	0	0	0	0
zOTU_2358	0	0	0	0	0	16	0	0	0	0	0	0	0	0	0	0	0	0	0	0	0	0	0	0	0	0	0	0	1	0	0	0	0	0	0	0	1	20	0	0	0	0	1	0	0	0	0	0	0
zOTU_2359	0	0	0	1	0	0	0	4	0	0	0	1	0	0	1	0	8	0	0	0	0	0	0	6	8	9	0	0	2	0	5	1	2	10	3	0	0	0	0	0	8	8	0	0	0	0	1	0	0
zOTU_236	1	5	4	49	1	0	5	0	1	1	0	28	136	89	32	113	1	17	3	4	311	1	142	90	209	1	3	0	12	2	46	112	51	127	0	24	2	2	214	123	246	9	3	12	0	17	101	182	35
zOTU_2360	0	0	0	0	0	0	0	0	0	0	0	36	0	0	0	0	0	0	0	0	0	0	0	6	0	0	0	0	0	0	3	7	0	0	0	0	0	0	0	0	0	0	0	0	0	0	0	0	0
zOTU_2361	8	0	52	0	0	16	4	0	0	0	0	0	0	0	0	0	0	0	0	0	0	1	0	0	0	0	0	0	0	0	0	0	8	0	0	0	0	0	0	0	0	0	0	0	0	0	0	0	0
zOTU_2362	0	0	0	0	0	0	0	1	0	0	0	2	0	5	9	0	5	1	5	6	2	0	4	7	2	1	1	5	0	1	4	0	0	6	1	0	0	2	2	0	14	1	0	1	0	0	1	12	0
zOTU_2363	0	0	0	0	0	0	0	2	0	0	0	0	0	2	1	1	2	0	1	0	0	0	0	7	9	0	0	0	0	23	9	5	0	3	0	0	0	0	1	0	1	5	0	0	0	6	1	1	3
zOTU_2364	9	0	0	0	0	2	0	0	1	1	13	0	0	2	0	2	0	8	3	1	0	0	0	7	4	4	0	5	1	1	3	5	3	3	2	7	0	0	0	0	1	5	0	1	0	4	6	1	11
zOTU_2365	0	0	0	0	0	0	0	0	0	0	0	0	0	0	0	0	0	0	0	0	0	0	0	0	0	0	0	0	0	0	0	0	0	0	0	0	0	0	0	0	0	0	0	0	0	0	0	0	0
zOTU_2366	0	0	0	0	0	0	0	0	0	0	0	0	0	0	0	0	0	0	0	0	0	0	0	0	0	0	0	0	0	0	0	0	0	0	0	0	0	0	0	0	0	0	0	0	282	0	0	0	0
zOTU_2367	0	0	0	0	0	0	81	0	0	0	0	0	0	0	0	0	0	0	0	0	0	0	0	0	0	1	0	0	0	0	0	0	0	0	0	0	0	0	0	0	0	0	0	0	0	0	0	0	0
zOTU_2368	16	0	11	0	20	0	2	0	0	0	6	1	0	0	0	0	0	0	0	2	0	1	0	0	0	0	0	0	0	0	0	0	4	0	1	0	0	0	0	0	0	0	0	1	0	0	0	0	0
zOTU_2369	0	0	0	0	0	0	0	1	0	0	0	0	0	3	0	0	5	0	4	0	0	0	0	0	1	0	0	0	0	1	4	0	0	0	0	0	0	0	0	0	0	0	0	0	0	1	6	0	3
zOTU_237	0	0	0	0	6	0	0	1	6	0	0	4	57	3	0	10	3	45	114	8	9	271	25	13	0	59	2	401	27	8	1	0	0	6	29	2	0	2	21	0	10	48	14	13	0	0	4	0	736
zOTU_2370	0	0	0	0	0	0	0	0	1	0	0	0	0	13	0	4	0	36	0	0	0	0	0	0	0	0	0	0	0	4	124	0	0	0	0	10	0	0	0	1	0	0	0	0	0	1	0	0	47
zOTU_2371	0	0	0	21	0	0	0	0	0	0	0	0	0	3	0	0	0	6	1	6	0	6	1	0	1	5	2	9	0	2	5	3	0	3	3	0	0	1	0	0	0	0	0	0	0	2	1	1	5
zOTU_2372	0	0	0	0	0	0	0	0	0	0	0	0	6	9	1	4	0	0	0	0	16	0	0	0	9	0	0	0	0	2	25	2	0	0	0	0	0	0	31	8	0	0	0	0	0	0	0	2	1
zOTU_2373	0	0	0	0	0	0	0	5	4	0	0	2	0	0	0	0	1	0	2	0	0	0	0	0	0	0	2	0	15	0	0	0	0	0	0	0	1	3	0	0	0	0	0	1	0	1	0	0	1
zOTU_2374	0	0	0	0	0	0	0	0	0	0	0	0	0	0	12	0	0	1	0	0	0	0	0	0	0	1	0	0	0	0	177	0	0	0	0	0	0	0	0	0	0	0	0	0	0	0	0	0	0
zOTU_2375	0	0	0	0	0	0	0	0	1	0	0	4	5	5	8	11	4	0	12	0	0	0	2	1	3	6	1	12	5	1	1	1	0	0	3	0	3	0	0	3	0	6	4	6	1	1	3	1	5
zOTU_2376	0	0	0	0	0	0	0	0	0	0	0	0	0	6	0	0	0	0	1	0	0	0	3	0	35	0	0	0	0	1	64	1	0	1	0	0	0	0	0	0	10	60	0	0	0	0	0	1	39
zOTU_2377	0	0	0	0	0	0	0	0	0	0	0	0	20	0	0	3	0	0	1	0	5	0	2	9	5	0	0	0	0	2	8	8	0	9	0	0	0	0	0	3	5	6	0	0	0	0	0	35	1
zOTU_2378	0	0	0	0	0	0	0	0	0	0	0	0	11	1	0	2	0	0	0	0	9	0	1	1	32	0	0	0	0	1	1	0	0	2	0	0	0	0	0	3	0	0	0	0	0	0	0	0	41
zOTU_2379	0	0	0	0	0	0	0	1	0	7	0	3	0	0	1	0	8	1	3	1	0	0	0	0	0	1	0	12	1	0	0	0	0	2	0	0	0	5	0	0	0	1	0	0	0	8	0	0	0
zOTU_238	26	272	46	0	25	11	428	6	9	11	19	66	0	0	0	0	0	0	16	12	0	36	0	0	0	1	3	72	44	0	0	11	9	0	10	1	34	7	0	0	0	0	0	89	88	1	0	0	0
zOTU_2380	0	0	0	0	0	0	0	0	0	0	0	0	0	0	0	0	0	0	0	0	0	0	0	0	0	0	0	0	0	0	0	0	0	0	0	0	0	0	0	0	0	0	0	0	0	0	0	0	0
zOTU_2381	0	0	0	0	0	0	0	0	0	0	0	0	0	54	0	2	0	0	5	0	5	0	0	2	1	1	0	3	0	6	83	0	0	0	3	0	0	0	0	0	1	6	1	0	0	0	0	0	1
zOTU_2382	0	0	0	1	0	0	0	2	0	0	0	0	0	0	0	0	7	0	0	0	0	0	0	1	12	7	0	0	0	1	8	1	1	8	7	0	0	0	1	0	8	13	0	0	0	0	0	0	0
zOTU_2383	0	0	0	0	0	0	0	1	0	0	0	0	0	19	18	0	0	5	10	0	1	0	0	3	2	1	0	0	0	0	12	1	0	0	1	0	0	0	0	0	0	3	0	0	0	0	1	0	0
zOTU_2384	0	0	0	0	0	0	0	0	0	0	0	0	0	0	0	0	0	2	0	0	1	0	0	0	0	0	0	0	0	1	0	0	0	0	0	0	0	0	0	1	0	0	0	0	0	0	0	0	0
zOTU_2385	0	0	0	0	0	0	0	0	0	0	0	1	0	0	0	0	1	0	2	0	0	0	0	0	0	0	0	0	0	0	0	0	0	0	0	0	0	1	0	0	0	0	0	1	0	0	5	0	0
zOTU_2386	0	0	0	0	0	0	0	0	0	0	0	0	0	26	9	5	1	0	0	0	0	0	2	9	5	2	0	0	0	7	7	4	0	5	1	0	0	0	1	8	44	11	0	0	0	0	4	7	5
zOTU_2387	0	0	0	0	0	0	0	0	0	0	0	0	0	6	0	0	0	0	0	0	2	0	0	8	18	0	0	0	0	0	11	0	0	10	0	0	0	0	1	0	3	11	0	0	0	0	0	4	85
zOTU_2388	0	0	0	0	0	0	0	0	0	0	0	1	0	0	0	1	5	0	1	0	0	0	0	4	1	0	0	0	0	26	1	0	0	0	0	0	0	0	0	0	0	0	0	0	0	24	0	0	0
zOTU_2389	0	0	0	0	0	0	0	0	1	0	0	0	4	5	7	20	0	0	0	0	2	0	1	0	5	0	0	0	0	4	3	5	0	9	0	0	0	0	7	2	1	3	1	1	0	0	1	5	0
zOTU_239	0	1059	0	0	0	41	0	0	21	46	0	55	1	4	0	1	182	0	321	0	0	0	0	0	1	0	55	5	0	8	0	8	0	0	22	2	75	4	2	0	6	1	0	6	1	19	1	0	14
zOTU_2390	0	0	0	0	1	0	0	0	3	4	0	1	0	0	0	0	0	3	3	0	0	7	0	0	0	0	0	31	0	0	0	0	0	0	0	0	0	0	0	0	0	0	0	0	0	2	0	0	0
zOTU_2391	0	0	0	0	0	0	0	0	1	0	0	0	0	0	0	10	0	0	0	0	38	0	0	0	38	0	0	0	0	0	0	0	0	1	0	0	0	0	0	69	0	5	0	0	0	0	0	5	1
zOTU_2392	1	0	0	0	2	0	0	0	0	0	1	0	0	0	0	0	0	0	0	0	0	0	0	0	0	0	0	0	0	0	0	0	46	0	0	0	0	0	0	0	0	0	0	0	0	26	0	0	0
zOTU_2393	2	3	52	6	2	0	5	0	0	0	2	0	0	0	0	0	0	0	0	0	0	2	0	0	0	0	0	0	0	0	0	0	4	0	0	0	0	0	0	0	0	0	0	0	0	2	0	0	0
zOTU_2394	0	0	0	0	0	0	1	0	0	0	0	0	0	0	0	0	0	0	0	0	0	0	0	0	0	0	0	0	0	0	0	0	0	0	0	0	0	0	0	0	0	0	0	0	0	0	0	0	0
zOTU_2395	0	0	0	0	0	0	0	6	0	0	0	0	0	0	2	0	12	0	0	0	0	0	0	59	1	0	0	31	0	3	8	8	0	0	0	0	0	0	1	0	2	0	1	1	0	23	0	0	0
zOTU_2396	0	0	0	0	0	0	0	0	0	0	0	0	0	0	0	0	0	0	0	0	0	0	0	0	0	0	1	0	0	0	0	0	0	0	0	0	0	0	0	0	0	0	0	1	0	0	0	0	0
zOTU_2397	0	0	0	0	0	0	0	0	0	0	0	0	0	45	9	2	2	0	0	0	5	0	1	28	6	0	0	0	1	5	6	3	0	4	1	0	0	0	1	8	1	8	0	0	0	1	0	1	2
zOTU_2398	0	0	0	0	0	0	0	0	0	0	0	0	0	0	0	0	1	0	1	0	0	0	0	0	0	0	0	0	0	0	7	0	1	0	0	0	1	0	0	0	0	0	0	1	0	0	2	1	7
zOTU_2399	0	0	0	0	0	0	0	0	0	0	0	0	0	0	1	0	4	0	48	0	0	0	1	0	0	199	0	0	0	0	4	0	0	0	10	0	0	0	0	0	0	0	1	1	0	0	0	0	0
zOTU_24	14	2	63	397	44	1	26	6	14	5	38	188	282	268	53	160	9	101	68	495	171	41	149	151	183	85	82	745	7	175	51	97	22	405	88	27	0	105	83	71	48	367	5	7	0	44	65	107	355
zOTU_240	0	0	0	0	3	0	0	1	8	0	0	4	49	2	1	11	1	47	64	13	3	275	29	12	0	55	2	421	24	8	0	0	1	3	26	4	0	2	17	0	6	58	24	12	0	0	3	1	761
zOTU_2400	0	0	0	0	0	0	0	0	1	0	0	0	3	10	29	1	10	4	53	1	8	0	0	2	9	0	0	0	0	0	9	0	0	0	1	0	0	0	1	0	3	0	0	0	0	0	0	0	0
zOTU_2401	0	0	0	0	0	0	0	0	0	0	0	0	4	2	0	2	1	0	0	0	1	0	3	0	7	1	0	0	0	37	15	4	0	0	1	0	0	0	5	0	8	14	0	0	0	0	1	3	5
zOTU_2402	0	0	0	0	0	0	0	0	4	0	0	0	0	0	0	0	0	12	1	1	0	0	0	0	0	0	2	9	0	0	0	0	0	0	0	9	0	0	0	0	0	0	0	0	0	1	0	0	0
zOTU_2403	0	0	0	0	0	0	0	0	0	0	0	2	0	0	0	0	11	7	29	0	0	0	0	1	0	0	0	7	2	0	13	0	0	0	0	0	0	0	0	0	0	0	0	4	0	37	0	0	0
zOTU_2404	0	0	0	0	0	0	0	0	0	0	0	2	0	44	2	3	1	13	9	0	1	0	0	10	3	9	0	1	2	0	1	1	0	0	11	0	0	2	0	0	0	5	0	0	0	0	0	0	1
zOTU_2405	0	0	0	0	0	0	0	3	0	0	0	8	0	0	0	0	241	0	2	0	0	0	0	0	0	0	0	0	0	0	0	0	0	0	1	0	0	0	0	0	0	0	0	0	0	0	0	0	0
zOTU_2406	32	0	0	0	0	0	0	0	0	0	0	0	0	0	0	0	0	0	0	0	0	0	0	0	0	0	0	0	0	0	0	0	2	0	0	0	0	0	0	0	0	0	0	0	0	0	0	0	0
zOTU_2407	0	0	0	0	0	0	0	0	0	0	0	5	65	0	4	3	2	1	0	0	14	0	2	0	6	2	0	0	0	3	0	3	0	1	0	0	0	0	2	15	0	0	0	0	0	2	0	1	0
zOTU_2408	0	0	0	0	0	0	0	2	0	0	0	2	0	11	0	1	2	0	0	0	0	0	1	53	1	0	0	2	0	1	1	6	0	0	1	0	0	0	0	0	54	5	0	0	0	1	8	0	4
zOTU_2409	0	0	0	0	0	0	1	0	2	0	0	1	0	0	0	0	1	0	0	1	0	1	0	0	0	0	1	0	2	0	0	0	0	0	0	2	0	0	0	0	0	0	0	34	0	0	0	0	0
zOTU_241	4	0	0	0	500	4	1	0	22	2	0	0	1	0	12	1	0	0	0	0	0	17	2	0	1	0	0	48	0	0	0	14	134	0	0	0	0	0	3	3	0	0	0	0	2	1	0	1	19
zOTU_2410	0	0	0	0	0	0	0	0	0	0	0	0	0	2	0	2	0	4	11	0	0	0	0	12	3	17	0	0	3	0	1	0	0	13	0	7	0	0	0	0	7	4	0	1	0	0	0	2	5
zOTU_2411	0	0	0	0	0	0	0	0	0	6	0	0	0	3	3	1	0	0	0	0	12	0	17	0	2	0	0	0	0	1	0	57	0	5	0	0	0	0	11	7	0	1	2	0	0	0	1	0	18
zOTU_2412	0	0	0	0	0	0	0	17	0	0	0	0	0	0	0	0	50	5	3	1	1	0	0	0	0	5	0	0	4	3	0	0	0	0	1	2	0	0	0	0	3	0	0	0	0	0	0	0	0
zOTU_2413	0	0	0	0	0	0	0	0	0	0	0	0	0	0	0	0	0	0	0	0	0	0	0	0	0	0	1	0	0	0	0	0	0	0	0	0	1	0	0	0	0	0	0	1	0	0	0	0	0
zOTU_2414	0	0	0	0	0	0	0	1	0	0	0	0	4	18	1	1	0	0	13	0	4	0	0	2	4	0	0	0	0	54	1	0	0	2	4	0	0	0	0	0	0	9	0	0	0	0	3	0	0
zOTU_2415	0	0	0	0	0	0	0	0	0	0	0	0	0	0	0	0	0	0	0	0	0	0	0	0	0	0	0	0	0	0	0	0	0	0	0	0	0	0	0	0	0	0	0	0	0	0	0	0	0
zOTU_2416	0	0	0	0	0	0	0	0	0	0	0	0	0	2	0	0	1	0	0	0	0	0	2	8	4	0	0	0	0	5	1	6	0	7	0	0	0	0	8	1	15	4	0	1	0	1	15	0	3
zOTU_2417	0	0	0	0	0	0	0	0	0	0	0	0	0	0	0	14	0	0	0	0	0	0	0	12	3	0	0	0	0	0	23	0	0	0	0	0	0	0	0	0	21	0	0	0	0	0	9	0	0
zOTU_2418	0	0	0	0	0	0	0	0	0	0	0	0	81	0	1	7	1	0	0	0	15	0	4	0	3	0	0	0	0	2	2	2	0	8	0	0	0	0	0	11	2	0	0	0	0	0	0	1	0
zOTU_2419	0	0	0	0	0	0	0	0	0	0	0	0	0	7	0	0	0	0	0	0	1	0	3	14	23	0	0	0	0	0	11	0	0	7	0	0	0	0	0	0	2	15	0	0	0	0	2	5	66
zOTU_242	26	6	9	105	11	1	2	14	1	0	2	46	0	2	534	32	2	0	27	2	0	10	60	28	1	57	29	6	106	1	34	22	17	0	3	40	0	40	0	0	0	13	1	7	20	0	3	0	27
zOTU_2420	0	0	0	0	0	0	0	0	0	0	0	0	0	17	4	1	0	2	4	0	0	0	0	11	3	2	0	1	0	30	8	5	0	2	0	0	0	0	1	0	5	12	0	1	0	1	1	4	0
zOTU_2421	1	0	0	0	1	0	0	0	0	0	0	1	3	10	4	2	1	1	2	0	1	0	0	2	15	0	0	0	0	1	0	7	0	6	0	0	0	0	17	1	8	9	0	1	0	0	5	18	18
zOTU_2422	0	0	0	0	0	0	0	0	1	0	0	0	0	7	5	10	2	29	8	0	0	0	0	2	0	1	2	9	0	4	2	0	0	0	1	1	0	0	5	1	23	0	0	3	0	1	0	0	0
zOTU_2423	0	0	0	0	0	0	0	0	0	0	0	0	0	0	1	5	2	0	5	3	0	0	0	20	3	1	0	1	0	1	12	4	0	0	1	0	0	0	0	0	5	1	0	1	0	0	9	2	0
zOTU_2424	0	0	0	0	0	0	0	0	0	0	0	0	0	3	0	0	0	69	5	1	0	0	0	0	5	29	2	0	4	0	0	0	0	7	9	2	0	0	0	0	5	1	0	1	0	0	0	0	1
zOTU_2425	0	0	0	0	0	0	0	0	0	0	0	0	4	0	3	0	1	0	0	0	9	0	3	1	4	1	0	0	0	0	1	4	0	8	0	0	0	0	105	0	6	2	0	1	0	1	2	2	18
zOTU_2426	0	0	0	0	0	0	2	0	0	0	0	0	0	0	0	0	0	0	0	0	0	0	0	0	0	0	0	0	0	0	0	0	0	0	0	0	0	0	0	0	0	0	0	0	0	0	0	0	0
zOTU_2427	0	0	0	0	0	0	0	0	0	0	0	0	0	0	6	0	0	0	0	0	0	0	0	0	26	0	0	0	0	1	1	13	0	0	0	0	0	0	1	0	1	0	0	0	0	0	0	1	0
zOTU_2428	0	0	0	0	0	0	0	29	1	0	0	0	0	0	0	0	16	0	0	0	0	0	0	0	0	10	0	0	0	0	0	0	0	0	2	0	0	0	0	0	0	0	0	0	0	0	0	0	0
zOTU_2429	0	0	0	0	0	0	0	0	0	108	0	0	0	0	0	0	0	0	0	0	0	0	1	0	0	0	0	0	0	0	0	0	0	0	0	1	0	0	0	1	0	0	0	8	0	0	0	0	0
zOTU_243	0	6	4	34	2	0	9	0	5	0	1	35	161	88	42	104	0	19	4	3	313	2	131	73	209	0	4	0	16	3	41	112	28	157	2	27	1	2	213	122	244	8	6	4	1	11	86	187	58
zOTU_2430	0	0	0	0	0	0	0	0	0	0	0	2	0	0	0	0	0	0	0	0	0	0	0	0	0	0	0	0	12	0	0	0	1	0	0	0	0	0	0	0	0	0	0	0	0	0	0	0	0
zOTU_2431	0	0	0	0	0	0	0	0	0	0	0	0	0	3	4	7	0	1	1	0	3	0	1	14	3	0	0	0	0	15	7	16	0	10	0	0	0	0	21	14	9	2	0	0	0	0	2	0	1
zOTU_2432	0	0	0	0	0	0	0	0	0	0	0	0	0	16	3	2	0	6	12	0	2	0	0	9	0	0	0	1	0	0	14	0	0	1	3	0	0	0	0	0	3	4	0	0	0	3	0	0	0
zOTU_2433	0	0	0	0	0	0	0	0	1	0	0	0	0	0	0	0	21	0	0	0	0	0	0	26	0	0	0	0	0	0	3	0	0	0	0	0	1	0	0	0	0	0	0	0	1	0	0	0	0
zOTU_2434	0	0	0	0	0	0	0	0	1	0	0	1	0	30	1	6	2	3	6	0	0	1	0	4	4	2	0	1	1	1	11	4	1	5	1	0	0	0	0	0	11	18	0	0	0	0	0	5	1
zOTU_2435	0	0	0	0	0	0	0	0	0	0	0	0	0	0	17	0	0	1	0	0	0	0	0	0	0	0	0	0	0	0	160	0	0	0	0	0	0	0	0	0	0	0	0	0	0	0	0	0	0
zOTU_2436	0	0	0	0	0	0	0	1	0	0	0	0	0	0	0	0	1	0	0	0	0	0	0	0	0	0	0	0	0	0	0	0	0	0	0	0	0	0	0	0	0	0	0	0	0	0	0	0	0
zOTU_2437	0	0	0	0	0	0	0	7	0	0	0	0	0	0	0	0	33	0	2	0	0	0	0	0	0	0	0	0	0	0	0	0	0	0	0	0	0	0	0	0	0	0	0	1	0	0	0	0	0
zOTU_2438	0	0	0	0	0	0	0	0	0	0	0	0	0	0	0	0	0	0	4	0	0	0	0	0	0	0	0	0	2	0	0	0	0	0	0	0	0	0	0	0	0	0	0	0	0	0	11	0	0
zOTU_2439	0	0	0	0	0	0	0	0	0	0	0	0	0	0	0	0	5	0	0	0	0	0	0	0	5	0	2	0	0	0	0	0	0	0	0	0	0	0	1	0	0	0	0	1	0	0	19	0	0
zOTU_244	0	3	523	0	45	286	6	1	21	2	0	37	1	0	0	1	0	0	1	6	5	5	2	0	0	22	1	42	2	10	1	2	216	0	0	46	24	67	0	2	1	0	0	18	48	0	0	0	0
zOTU_2440	0	0	6	1	0	0	0	0	0	0	1	1	8	3	0	6	0	0	0	0	2	0	0	0	1	0	0	0	0	1	2	12	0	7	0	0	0	0	0	13	0	1	1	0	0	0	0	1	17
zOTU_2441	0	0	0	0	0	0	0	0	0	0	0	0	1	0	10	4	0	0	0	0	0	0	2	0	0	0	0	2	0	1	0	101	0	1	0	0	0	0	5	9	0	9	0	0	0	0	0	7	9
zOTU_2442	0	0	0	0	0	0	0	0	0	0	0	0	0	0	0	0	1	0	3	0	0	0	0	0	8	0	2	0	0	0	8	0	0	0	1	0	0	0	0	0	0	0	0	0	0	0	1	0	11
zOTU_2443	0	0	0	0	0	0	0	0	0	0	0	0	0	0	0	0	0	2	0	1	0	0	0	1	0	0	1	0	1	3	2	0	0	0	0	0	0	0	1	0	94	0	0	0	0	0	0	0	3
zOTU_2444	0	0	0	0	0	0	2	0	0	0	0	0	0	0	0	0	0	0	0	0	0	0	0	0	0	0	0	0	0	0	0	0	0	0	0	0	0	0	0	0	0	0	0	0	0	0	0	0	0
zOTU_2445	0	0	0	0	0	0	0	0	0	0	0	0	0	0	0	0	0	0	0	0	0	0	0	0	0	0	0	0	0	0	0	0	0	0	4	227	0	0	0	0	0	0	0	5	0	0	0	0	0
zOTU_2446	0	0	0	0	4	0	0	0	3	3	0	7	0	0	0	0	0	5	4	2	0	7	0	0	0	0	0	40	1	0	0	0	0	0	0	2	0	1	0	0	0	0	0	1	0	4	0	0	0
zOTU_2447	0	0	0	0	0	0	0	45	0	0	0	1	0	0	0	0	112	0	1	0	0	0	0	0	0	1	0	0	0	0	3	0	0	0	0	0	0	0	0	0	0	0	0	0	0	0	9	0	0
zOTU_2448	0	0	0	0	0	0	0	3	0	1	0	1	0	4	5	0	4	2	3	2	1	0	2	5	5	1	3	5	1	0	8	0	0	6	0	0	0	3	4	0	7	1	0	2	0	0	2	8	0
zOTU_2449	0	0	0	0	0	0	0	0	0	0	0	0	5	15	7	2	0	0	0	0	0	0	0	4	7	0	0	0	0	0	2	4	0	28	0	0	0	0	2	2	14	28	0	0	0	0	1	8	2
zOTU_245	94	1	3	15	417	1	498	0	14	5	50	6	0	0	0	0	0	0	14	0	0	1	0	0	0	1	1	0	3	0	0	0	31	0	8	0	2	5	0	0	0	0	0	165	219	0	0	0	0
zOTU_2450	0	0	29	0	0	0	0	0	0	0	0	0	0	0	0	0	0	0	2	0	0	0	0	0	0	2	0	2	0	0	0	0	21	0	0	28	0	0	0	0	0	0	0	0	0	2	0	0	0
zOTU_2451	0	0	0	0	0	0	0	0	0	0	0	0	0	37	0	0	0	0	1	0	0	0	0	0	5	0	0	0	0	0	112	0	0	0	0	0	0	0	0	0	5	4	0	0	0	0	1	5	0
zOTU_2452	0	2	65	10	2	0	9	0	0	0	2	0	0	0	0	0	0	0	0	0	0	0	0	0	0	0	0	2	0	0	0	0	2	0	0	0	0	0	0	0	0	0	0	0	0	8	0	0	0
zOTU_2453	0	0	0	9	6	0	0	0	0	0	0	0	0	0	0	1	1	0	0	0	0	0	12	4	0	16	0	0	0	2	0	7	0	0	0	1	0	1	0	0	0	0	0	0	0	6	0	0	1
zOTU_2454	0	0	0	0	0	0	0	0	0	0	0	0	18	0	0	0	0	0	42	0	3	0	0	0	2	0	0	0	4	0	0	0	0	0	1	0	0	0	0	0	0	0	0	5	0	0	0	0	3
zOTU_2455	0	0	0	0	0	0	0	0	0	2	0	0	0	0	1	1	0	0	2	0	0	0	0	0	0	0	0	0	0	1	0	0	0	0	0	0	0	0	0	0	0	0	0	0	0	10	0	0	0
zOTU_2456	0	0	0	0	0	0	0	0	0	0	0	0	0	0	0	0	0	0	0	0	0	0	0	0	0	0	0	0	0	0	0	0	0	0	0	0	0	0	0	0	0	0	0	0	0	0	0	0	0
zOTU_2457	0	0	0	0	2	0	0	0	0	0	0	0	0	8	118	2	0	0	5	0	0	2	0	6	0	0	0	1	0	0	3	1	0	0	0	0	0	0	0	0	0	0	0	0	1	0	0	0	0
zOTU_2458	0	0	0	0	1	0	0	0	0	0	21	4	12	14	2	3	0	4	0	0	0	2	23	2	2	10	0	0	0	0	1	1	1	0	0	6	0	0	0	9	0	5	0	0	0	1	2	0	0
zOTU_2459	0	0	0	0	0	0	0	0	0	4	0	0	0	0	0	0	0	53	62	1	2	0	0	0	0	9	2	2	0	1	0	0	0	4	6	9	0	0	1	0	0	3	0	1	0	0	0	1	8
zOTU_246	0	0	0	0	0	0	0	0	1	0	0	14	31	33	163	342	10	0	35	11	57	0	104	495	188	0	0	17	0	63	466	34	0	23	0	1	0	0	108	84	49	140	0	3	0	11	25	110	11
zOTU_2460	0	0	0	0	0	0	0	1	0	6	0	0	1	4	2	5	0	0	0	5	9	0	1	2	2	0	1	0	0	0	0	9	0	1	0	0	0	0	54	0	10	1	3	0	0	4	16	5	0
zOTU_2461	0	0	0	0	0	0	0	0	0	0	0	0	0	16	44	0	0	0	5	0	6	0	0	7	11	1	0	0	1	20	13	0	0	0	0	0	0	0	2	0	0	0	0	0	0	0	0	0	0
zOTU_2462	0	0	0	0	0	0	0	0	0	0	0	0	0	0	0	0	0	1	0	0	0	0	1	0	0	0	0	0	0	0	0	0	0	0	0	205	0	0	0	0	0	0	0	3	0	0	0	0	1
zOTU_2463	0	0	0	0	0	0	0	0	0	0	0	0	11	3	0	7	0	0	0	0	1	0	0	0	22	0	1	0	0	0	0	0	0	2	0	0	0	0	4	14	0	3	0	0	0	0	0	25	23
zOTU_2464	0	0	0	0	0	0	0	0	0	0	0	0	0	1	0	0	0	5	0	0	0	0	0	1	0	0	0	3	0	0	2	0	0	0	1	0	0	0	0	0	1	0	0	0	0	0	0	0	0
zOTU_2465	0	0	0	0	0	0	0	0	0	0	0	0	0	12	0	2	1	38	0	0	0	0	0	0	1	0	0	0	0	12	108	0	0	0	0	16	0	0	0	0	0	0	0	0	0	0	0	0	48
zOTU_2466	0	0	0	0	0	0	0	0	0	0	0	0	0	0	1	2	0	0	0	0	18	0	0	0	48	0	1	0	0	1	0	0	0	1	0	0	0	0	1	65	0	8	0	0	0	0	0	1	0
zOTU_2467	0	0	0	0	0	0	0	0	0	0	0	0	0	2	0	0	0	3	1	1	0	0	0	1	0	0	0	0	3	2	1	0	0	0	0	0	0	0	0	0	87	0	0	0	0	0	2	1	4
zOTU_2468	0	0	0	0	0	0	0	0	0	0	0	0	0	0	0	0	0	0	0	0	0	0	0	41	23	0	0	0	0	0	41	0	0	0	0	0	0	0	0	0	0	0	0	0	0	0	0	0	0
zOTU_2469	0	0	0	0	0	0	0	0	0	0	0	0	19	1	1	4	1	0	7	0	6	0	0	4	1	0	0	0	0	0	12	8	0	13	1	0	0	0	0	2	8	2	0	2	0	0	1	39	0
[truncated: 8,269 more rows]
[truncated: 81 more columns]
