# Supplementary material for: Post-weaning diarrhea in pigs from a single Danish production herd was not associated with the pre-weaning fecal microbiota composition and diversity
Source: Front Microbiol. 2023 Feb 24;14:1108197. doi: 10.3389/fmicb.2023.1108197 (PMC10010570; doi:10.3389/fmicb.2023.1108197)
Supplement: SUPPLEMENTARY MATERIAL 8 — Taxonomy for microbiome analysis. [file Supplementary_material_8.CSV]

Domain	Phylum	Class	Order	Family	Genus	Species	IDkey	zOTU
k__Bacteria	p__Proteobacteria	c__Gammaproteobacteria	o__Enterobacteriales	f__Enterobacteriaceae	g__Escherichia/Shigella	s__Escherichia_fergusonii	377	zOTU_1
k__Bacteria	p__Firmicutes	c__Bacilli	o__Lactobacillales	f__Lactobacillaceae	g__Lactobacillus	s__Lactobacillus_vaginalis	172	zOTU_10
k__Bacteria	p__Firmicutes	c__Clostridia	o__Clostridiales	f__Lachnospiraceae	g__Dorea	s__Dorea_longicatena	240	zOTU_100
k__Bacteria	p__Firmicutes	c__Clostridia	o__Clostridiales	f__Ruminococcaceae	NA	NA	262	zOTU_1000
k__Bacteria	p__Bacteroidetes	c__Bacteroidia	o__Bacteroidales	f__Prevotellaceae	g__Prevotella	NA	89	zOTU_10000
k__Bacteria	NA	NA	NA	NA	NA	NA	1	zOTU_10001
k__Bacteria	NA	NA	NA	NA	NA	NA	1	zOTU_10002
k__Bacteria	p__Firmicutes	c__Clostridia	o__Clostridiales	f__Ruminococcaceae	g__Ruminococcus	s__Ruminococcus_bromii	282	zOTU_10003
k__Bacteria	p__Firmicutes	c__Clostridia	o__Clostridiales	f__Peptoniphilaceae	g__Peptoniphilus	s__Peptoniphilus_stercorisuis	256	zOTU_10004
k__Bacteria	p__Bacteroidetes	c__Bacteroidia	o__Bacteroidales	f__Porphyromonadaceae	g__Parabacteroides	s__Parabacteroides_johnsonii	80	zOTU_10005
k__Bacteria	p__Firmicutes	c__Clostridia	o__Clostridiales	f__Clostridiales_Incertae_Sedis_XI	g__Tissierella	NA	212	zOTU_10006
k__Bacteria	p__Firmicutes	c__Bacilli	o__Lactobacillales	f__Carnobacteriaceae	g__Atopostipes	s__Atopostipes_suicloacalis	143	zOTU_10007
k__Bacteria	p__Actinobacteria	c__Actinobacteria	o__Coriobacteriales	f__Coriobacteriaceae	NA	NA	41	zOTU_10008
k__Bacteria	NA	NA	NA	NA	NA	NA	1	zOTU_10009
k__Bacteria	p__Bacteroidetes	c__Bacteroidia	o__Bacteroidales	f__Bacteroidaceae	g__Bacteroides	NA	56	zOTU_1001
k__Bacteria	p__Firmicutes	c__Negativicutes	o__Selenomonadales	f__Veillonellaceae	g__Mitsuokella	s__Mitsuokella_jalaludinii	308	zOTU_10010
k__Bacteria	p__Firmicutes	c__Clostridia	o__Clostridiales	f__Lachnospiraceae	NA	NA	223	zOTU_10011
k__Bacteria	NA	NA	NA	NA	NA	NA	1	zOTU_10012
k__Bacteria	p__Firmicutes	NA	NA	NA	NA	NA	120	zOTU_10013
k__Bacteria	NA	NA	NA	NA	NA	NA	1	zOTU_10014
k__Bacteria	p__Firmicutes	NA	NA	NA	NA	NA	120	zOTU_10015
k__Bacteria	p__Firmicutes	NA	NA	NA	NA	NA	120	zOTU_10016
k__Bacteria	p__Firmicutes	c__Clostridia	o__Clostridiales	NA	NA	NA	192	zOTU_10017
k__Bacteria	p__Actinobacteria	c__Actinobacteria	o__Actinomycetales	f__Corynebacteriaceae	g__Corynebacterium	NA	16	zOTU_10018
k__Bacteria	p__Proteobacteria	c__Alphaproteobacteria	o__Rhodospirillales	f__Rhodospirillaceae	NA	NA	338	zOTU_10019
k__Bacteria	p__Spirochaetes	c__Spirochaetia	o__Spirochaetales	f__Spirochaetaceae	g__Sphaerochaeta	NA	404	zOTU_1002
k__Bacteria	p__Firmicutes	c__Clostridia	o__Clostridiales	f__Ruminococcaceae	NA	NA	262	zOTU_10020
k__Bacteria	p__Bacteroidetes	c__Bacteroidia	o__Bacteroidales	NA	NA	NA	54	zOTU_10021
k__Bacteria	p__Proteobacteria	c__Gammaproteobacteria	o__Enterobacteriales	f__Enterobacteriaceae	g__Pantoea	NA	380	zOTU_10022
k__Bacteria	p__Bacteroidetes	c__Bacteroidia	o__Bacteroidales	f__Porphyromonadaceae	NA	NA	70	zOTU_10023
k__Bacteria	NA	NA	NA	NA	NA	NA	1	zOTU_10024
k__Bacteria	NA	NA	NA	NA	NA	NA	1	zOTU_10025
k__Bacteria	p__Actinobacteria	c__Actinobacteria	o__Actinomycetales	f__Corynebacteriaceae	g__Corynebacterium	NA	16	zOTU_10026
k__Bacteria	p__Firmicutes	c__Clostridia	o__Clostridiales	NA	NA	NA	192	zOTU_10027
k__Bacteria	p__Actinobacteria	c__Actinobacteria	o__Actinomycetales	f__Actinomycetaceae	NA	NA	4	zOTU_10028
k__Bacteria	p__Bacteroidetes	c__Bacteroidia	o__Bacteroidales	f__Prevotellaceae	g__Prevotella	NA	89	zOTU_10029
k__Bacteria	p__Firmicutes	c__Negativicutes	o__Selenomonadales	f__Acidaminococcaceae	g__Phascolarctobacterium	s__Phascolarctobacterium_succinatutens	302	zOTU_1003
k__Bacteria	p__Firmicutes	c__Clostridia	o__Clostridiales	NA	NA	NA	192	zOTU_10030
k__Bacteria	p__Firmicutes	c__Clostridia	o__Clostridiales	f__Clostridiaceae_1	g__Clostridium_sensu_stricto	s__Clostridium_thiosulfatireducens	199	zOTU_10031
k__Bacteria	p__Proteobacteria	c__Alphaproteobacteria	o__Rhodospirillales	f__Rhodospirillaceae	NA	NA	338	zOTU_10032
k__Bacteria	p__Actinobacteria	c__Actinobacteria	o__Actinomycetales	f__Propionibacteriaceae	NA	NA	32	zOTU_10033
k__Bacteria	p__Firmicutes	c__Negativicutes	o__Selenomonadales	NA	NA	NA	298	zOTU_10034
k__Bacteria	p__Firmicutes	c__Clostridia	o__Clostridiales	NA	NA	NA	192	zOTU_10035
k__Bacteria	p__Firmicutes	NA	NA	NA	NA	NA	120	zOTU_10036
k__Bacteria	p__Firmicutes	NA	NA	NA	NA	NA	120	zOTU_10037
k__Bacteria	p__Firmicutes	c__Negativicutes	o__Selenomonadales	f__Acidaminococcaceae	g__Phascolarctobacterium	s__Phascolarctobacterium_succinatutens	302	zOTU_10038
k__Bacteria	p__Firmicutes	c__Clostridia	o__Clostridiales	NA	NA	NA	192	zOTU_10039
k__Bacteria	p__Bacteroidetes	c__Bacteroidia	o__Bacteroidales	f__Bacteroidaceae	g__Bacteroides	s__Bacteroides_helcogenes	61	zOTU_1004
k__Bacteria	p__Bacteroidetes	c__Bacteroidia	o__Bacteroidales	f__Prevotellaceae	g__Prevotella	NA	89	zOTU_10040
k__Bacteria	p__Firmicutes	c__Clostridia	o__Clostridiales	f__Ruminococcaceae	NA	NA	262	zOTU_10041
k__Bacteria	p__Actinobacteria	c__Actinobacteria	o__Actinomycetales	NA	NA	NA	3	zOTU_10042
k__Bacteria	NA	NA	NA	NA	NA	NA	1	zOTU_10043
k__Bacteria	p__Firmicutes	c__Clostridia	o__Clostridiales	f__Ruminococcaceae	NA	NA	262	zOTU_10044
k__Bacteria	p__Firmicutes	c__Clostridia	o__Clostridiales	f__Ruminococcaceae	NA	NA	262	zOTU_10045
k__Bacteria	p__Firmicutes	c__Clostridia	o__Clostridiales	NA	NA	NA	192	zOTU_10046
k__Bacteria	p__Bacteroidetes	c__Bacteroidia	o__Bacteroidales	NA	NA	NA	54	zOTU_10047
k__Bacteria	NA	NA	NA	NA	NA	NA	1	zOTU_10048
k__Bacteria	p__Proteobacteria	c__Betaproteobacteria	NA	NA	NA	NA	345	zOTU_10049
k__Bacteria	p__Fusobacteria	c__Fusobacteriia	o__Fusobacteriales	f__Fusobacteriaceae	NA	NA	317	zOTU_1005
k__Bacteria	p__Firmicutes	NA	NA	NA	NA	NA	120	zOTU_10050
k__Bacteria	p__Bacteroidetes	c__Bacteroidia	o__Bacteroidales	NA	NA	NA	54	zOTU_10051
k__Bacteria	NA	NA	NA	NA	NA	NA	1	zOTU_10052
k__Bacteria	p__Synergistetes	c__Synergistia	o__Synergistales	f__Synergistaceae	g__Cloacibacillus	s__Cloacibacillus_evryensis	413	zOTU_10053
k__Bacteria	p__Actinobacteria	c__Actinobacteria	o__Actinomycetales	f__Corynebacteriaceae	g__Corynebacterium	s__Corynebacterium_appendicis	17	zOTU_10054
k__Bacteria	p__Actinobacteria	c__Actinobacteria	o__Actinomycetales	f__Microbacteriaceae	NA	NA	29	zOTU_10055
k__Bacteria	p__Proteobacteria	c__Betaproteobacteria	o__Burkholderiales	f__Burkholderiaceae	g__Polynucleobacter	s__Polynucleobacter_difficilis	349	zOTU_10056
k__Bacteria	p__Proteobacteria	c__Gammaproteobacteria	o__Pasteurellales	f__Pasteurellaceae	NA	NA	381	zOTU_10057
k__Bacteria	p__Firmicutes	c__Clostridia	o__Clostridiales	f__Clostridiaceae_1	g__Clostridium_sensu_stricto	s__Clostridium_thiosulfatireducens	199	zOTU_10058
k__Bacteria	p__Firmicutes	NA	NA	NA	NA	NA	120	zOTU_10059
k__Bacteria	p__Bacteroidetes	c__Sphingobacteriia	o__Sphingobacteriales	f__Sphingobacteriaceae	NA	NA	109	zOTU_1006
k__Bacteria	p__Candidatus_Saccharibacteria	NA	NA	NA	NA	NA	111	zOTU_10060
k__Bacteria	p__Bacteroidetes	c__Bacteroidia	o__Bacteroidales	NA	NA	NA	54	zOTU_10061
k__Bacteria	p__Firmicutes	c__Clostridia	o__Clostridiales	f__Ruminococcaceae	g__Ruminococcus	s__Ruminococcus_bromii	282	zOTU_10062
k__Bacteria	p__Proteobacteria	c__Betaproteobacteria	o__Burkholderiales	f__Alcaligenaceae	NA	NA	347	zOTU_10063
k__Bacteria	p__Firmicutes	c__Clostridia	o__Clostridiales	f__Eubacteriaceae	g__Eubacterium	s__Eubacterium_pyruvativorans	221	zOTU_10064
k__Bacteria	p__Bacteroidetes	NA	NA	NA	NA	NA	53	zOTU_10065
k__Bacteria	p__Bacteroidetes	c__Bacteroidia	o__Bacteroidales	NA	NA	NA	54	zOTU_10066
k__Bacteria	p__Firmicutes	c__Clostridia	o__Clostridiales	f__Ruminococcaceae	NA	NA	262	zOTU_10067
k__Bacteria	NA	NA	NA	NA	NA	NA	1	zOTU_10068
k__Bacteria	p__Proteobacteria	c__Deltaproteobacteria	o__Desulfovibrionales	f__Desulfovibrionaceae	g__Desulfovibrio	NA	360	zOTU_10069
k__Bacteria	p__Bacteroidetes	c__Bacteroidia	o__Bacteroidales	f__Prevotellaceae	g__Prevotella	NA	89	zOTU_1007
k__Bacteria	p__Firmicutes	c__Clostridia	o__Clostridiales	f__Ruminococcaceae	NA	NA	262	zOTU_10070
k__Bacteria	p__Proteobacteria	NA	NA	NA	NA	NA	325	zOTU_10071
k__Bacteria	p__Firmicutes	c__Clostridia	o__Clostridiales	f__Ruminococcaceae	NA	NA	262	zOTU_10072
k__Bacteria	p__Bacteroidetes	c__Bacteroidia	o__Bacteroidales	NA	NA	NA	54	zOTU_10073
k__Bacteria	p__Firmicutes	c__Clostridia	o__Clostridiales	NA	NA	NA	192	zOTU_10074
k__Bacteria	p__Verrucomicrobia	NA	NA	NA	NA	NA	421	zOTU_10075
k__Bacteria	p__Firmicutes	c__Clostridia	o__Clostridiales	NA	NA	NA	192	zOTU_10076
k__Bacteria	p__Spirochaetes	c__Spirochaetia	o__Spirochaetales	f__Spirochaetaceae	g__Treponema	NA	405	zOTU_10077
k__Bacteria	p__Firmicutes	c__Clostridia	o__Clostridiales	NA	NA	NA	192	zOTU_10078
k__Bacteria	p__Firmicutes	NA	NA	NA	NA	NA	120	zOTU_10079
k__Bacteria	NA	NA	NA	NA	NA	NA	1	zOTU_1008
k__Bacteria	NA	NA	NA	NA	NA	NA	1	zOTU_10080
k__Bacteria	p__Firmicutes	NA	NA	NA	NA	NA	120	zOTU_10081
k__Bacteria	p__Firmicutes	c__Clostridia	o__Clostridiales	NA	NA	NA	192	zOTU_10082
k__Bacteria	p__Firmicutes	c__Bacilli	o__Lactobacillales	f__Streptococcaceae	g__Lactococcus	s__Lactococcus_raffinolactis	180	zOTU_10083
k__Bacteria	p__Deferribacteres	c__Deferribacteres	o__Deferribacterales	f__Deferribacteraceae	g__Mucispirillum	s__Mucispirillum_schaedleri	116	zOTU_10084
k__Bacteria	p__Firmicutes	c__Bacilli	o__Lactobacillales	f__Streptococcaceae	g__Streptococcus	NA	181	zOTU_10085
k__Bacteria	NA	NA	NA	NA	NA	NA	1	zOTU_10086
k__Bacteria	p__Firmicutes	c__Clostridia	o__Clostridiales	f__Ruminococcaceae	NA	NA	262	zOTU_10087
k__Bacteria	p__Firmicutes	c__Clostridia	o__Clostridiales	NA	NA	NA	192	zOTU_10089
k__Bacteria	p__Firmicutes	c__Negativicutes	o__Selenomonadales	f__Veillonellaceae	g__Megasphaera	NA	306	zOTU_1009
k__Bacteria	p__Firmicutes	c__Clostridia	o__Clostridiales	f__Lachnospiraceae	g__Cellulosilyticum	s__Cellulosilyticum_ruminicola	229	zOTU_10090
k__Bacteria	p__Tenericutes	c__Mollicutes	o__Anaeroplasmatales	f__Anaeroplasmataceae	g__Anaeroplasma	s__Anaeroplasma_bactoclasticum	419	zOTU_10091
k__Bacteria	p__Firmicutes	c__Clostridia	o__Clostridiales	f__Lachnospiraceae	g__Clostridium_XlVa	NA	230	zOTU_10092
k__Bacteria	p__Firmicutes	c__Clostridia	o__Clostridiales	NA	NA	NA	192	zOTU_10093
k__Bacteria	p__Firmicutes	NA	NA	NA	NA	NA	120	zOTU_10094
k__Bacteria	NA	NA	NA	NA	NA	NA	1	zOTU_10095
k__Bacteria	p__Bacteroidetes	c__Bacteroidia	o__Bacteroidales	f__Prevotellaceae	g__Prevotella	NA	89	zOTU_10096
k__Bacteria	p__Proteobacteria	c__Alphaproteobacteria	o__Sphingomonadales	f__Sphingomonadaceae	g__Sphingomonas	NA	343	zOTU_10097
k__Bacteria	p__Firmicutes	c__Erysipelotrichia	o__Erysipelotrichales	f__Erysipelotrichaceae	g__Erysipelothrix	s__Erysipelothrix_tonsillarum	291	zOTU_10098
k__Bacteria	p__Firmicutes	c__Clostridia	o__Clostridiales	f__Eubacteriaceae	NA	NA	214	zOTU_10099
k__Bacteria	p__Firmicutes	c__Clostridia	o__Clostridiales	f__Ruminococcaceae	NA	NA	262	zOTU_101
k__Bacteria	p__Firmicutes	c__Clostridia	o__Clostridiales	f__Ruminococcaceae	g__Intestinimonas	s__Intestinimonas_butyriciproducens	276	zOTU_1010
k__Bacteria	NA	NA	NA	NA	NA	NA	1	zOTU_10100
k__Bacteria	p__Firmicutes	c__Erysipelotrichia	o__Erysipelotrichales	f__Erysipelotrichaceae	g__Erysipelothrix	s__Erysipelothrix_tonsillarum	291	zOTU_10101
k__Bacteria	p__Firmicutes	NA	NA	NA	NA	NA	120	zOTU_10102
k__Bacteria	p__Firmicutes	c__Erysipelotrichia	o__Erysipelotrichales	f__Erysipelotrichaceae	g__Erysipelothrix	s__Erysipelothrix_tonsillarum	291	zOTU_10103
k__Bacteria	NA	NA	NA	NA	NA	NA	1	zOTU_10104
k__Bacteria	p__Firmicutes	c__Clostridia	o__Clostridiales	f__Christensenellaceae	g__Christensenella	s__Christensenella_minuta	194	zOTU_10106
k__Bacteria	p__Firmicutes	c__Clostridia	o__Clostridiales	NA	NA	NA	192	zOTU_10107
k__Bacteria	p__Bacteroidetes	c__Bacteroidia	o__Bacteroidales	f__Porphyromonadaceae	NA	NA	70	zOTU_10108
k__Bacteria	p__Firmicutes	c__Bacilli	o__Lactobacillales	f__Lactobacillaceae	g__Lactobacillus	NA	150	zOTU_10109
k__Bacteria	p__Bacteroidetes	NA	NA	NA	NA	NA	53	zOTU_1011
k__Bacteria	p__Actinobacteria	c__Actinobacteria	o__Actinomycetales	f__Microbacteriaceae	NA	NA	29	zOTU_10110
k__Bacteria	p__Firmicutes	c__Clostridia	o__Clostridiales	NA	NA	NA	192	zOTU_10111
k__Bacteria	p__Firmicutes	c__Clostridia	o__Clostridiales	f__Ruminococcaceae	NA	NA	262	zOTU_10112
k__Bacteria	p__Candidatus_Saccharibacteria	g__Saccharibacteria_genera_incertae_sedis	NA	NA	NA	NA	112	zOTU_10113
k__Bacteria	p__Firmicutes	c__Clostridia	o__Clostridiales	f__Catabacteriaceae	g__Catabacter	s__Catabacter_hongkongensis	193	zOTU_10114
k__Bacteria	p__Firmicutes	NA	NA	NA	NA	NA	120	zOTU_10115
k__Bacteria	p__Firmicutes	c__Clostridia	o__Clostridiales	NA	NA	NA	192	zOTU_10116
k__Bacteria	p__Firmicutes	c__Clostridia	o__Clostridiales	f__Ruminococcaceae	g__Pseudoflavonifractor	s__Pseudoflavonifractor_capillosus	279	zOTU_10117
k__Bacteria	p__Bacteroidetes	c__Bacteroidia	o__Bacteroidales	NA	NA	NA	54	zOTU_10118
k__Bacteria	p__Firmicutes	NA	NA	NA	NA	NA	120	zOTU_10119
k__Bacteria	p__Spirochaetes	c__Spirochaetia	o__Spirochaetales	f__Spirochaetaceae	NA	NA	403	zOTU_1012
k__Bacteria	p__Firmicutes	c__Clostridia	o__Clostridiales	f__Clostridiaceae_1	NA	NA	195	zOTU_10120
k__Bacteria	p__Firmicutes	c__Clostridia	o__Clostridiales	f__Clostridiales_Incertae_Sedis_XI	g__Anaerococcus	NA	201	zOTU_10121
k__Bacteria	p__Firmicutes	c__Clostridia	o__Clostridiales	f__Clostridiales_Incertae_Sedis_XI	g__Gallicola	s__Gallicola_barnesae	207	zOTU_10122
k__Bacteria	p__Verrucomicrobia	NA	NA	NA	NA	NA	421	zOTU_10123
k__Bacteria	p__Firmicutes	c__Clostridia	o__Clostridiales	f__Ruminococcaceae	g__Pseudoflavonifractor	s__Pseudoflavonifractor_capillosus	279	zOTU_10124
k__Bacteria	p__Firmicutes	c__Clostridia	o__Clostridiales	f__Eubacteriaceae	g__Alkalibaculum	s__Alkalibaculum_bacchi	215	zOTU_10125
k__Bacteria	p__Bacteroidetes	c__Bacteroidia	o__Bacteroidales	f__Rikenellaceae	g__Alistipes	s__Alistipes_indistinctus	101	zOTU_10126
k__Bacteria	p__Firmicutes	c__Clostridia	o__Clostridiales	NA	NA	NA	192	zOTU_10127
k__Bacteria	p__Firmicutes	NA	NA	NA	NA	NA	120	zOTU_10128
k__Bacteria	p__Fusobacteria	c__Fusobacteriia	o__Fusobacteriales	NA	NA	NA	316	zOTU_10129
k__Bacteria	p__Firmicutes	c__Clostridia	o__Clostridiales	f__Lachnospiraceae	g__Lachnospiracea_incertae_sedis	s__Eubacterium_eligens	243	zOTU_1013
k__Bacteria	p__Firmicutes	c__Bacilli	o__Lactobacillales	f__Streptococcaceae	g__Streptococcus	NA	181	zOTU_10130
k__Bacteria	p__Proteobacteria	c__Gammaproteobacteria	o__Enterobacteriales	f__Enterobacteriaceae	g__Erwinia	NA	375	zOTU_10131
k__Bacteria	p__Proteobacteria	NA	NA	NA	NA	NA	325	zOTU_10132
k__Bacteria	p__Firmicutes	NA	NA	NA	NA	NA	120	zOTU_10133
k__Bacteria	NA	NA	NA	NA	NA	NA	1	zOTU_10134
k__Bacteria	NA	NA	NA	NA	NA	NA	1	zOTU_10135
k__Bacteria	p__Firmicutes	c__Clostridia	o__Clostridiales	NA	NA	NA	192	zOTU_10136
k__Bacteria	p__Firmicutes	c__Clostridia	o__Clostridiales	NA	NA	NA	192	zOTU_10137
k__Bacteria	p__Firmicutes	c__Clostridia	o__Clostridiales	NA	NA	NA	192	zOTU_10138
k__Bacteria	p__Firmicutes	c__Clostridia	o__Clostridiales	f__Ruminococcaceae	NA	NA	262	zOTU_10139
k__Bacteria	p__Firmicutes	c__Erysipelotrichia	o__Erysipelotrichales	f__Erysipelotrichaceae	g__Catenibacterium	s__Catenibacterium_mitsuokai	288	zOTU_1014
k__Bacteria	p__Firmicutes	c__Clostridia	o__Clostridiales	f__Lachnospiraceae	NA	NA	223	zOTU_10140
k__Bacteria	p__Bacteroidetes	c__Bacteroidia	o__Bacteroidales	f__Porphyromonadaceae	NA	NA	70	zOTU_10141
k__Bacteria	p__Firmicutes	c__Clostridia	o__Clostridiales	f__Ruminococcaceae	g__Clostridium_III	NA	266	zOTU_10142
k__Bacteria	p__Proteobacteria	c__Alphaproteobacteria	o__Caulobacterales	f__Caulobacteraceae	g__Caulobacter	s__Caulobacter_segnis	327	zOTU_10143
k__Bacteria	NA	NA	NA	NA	NA	NA	1	zOTU_10144
k__Bacteria	p__Firmicutes	c__Clostridia	o__Clostridiales	f__Ruminococcaceae	NA	NA	262	zOTU_10145
k__Bacteria	p__Bacteroidetes	c__Bacteroidia	o__Bacteroidales	NA	NA	NA	54	zOTU_10146
k__Bacteria	p__Firmicutes	c__Clostridia	o__Clostridiales	f__Ruminococcaceae	NA	NA	262	zOTU_10147
k__Bacteria	p__Firmicutes	c__Clostridia	o__Clostridiales	f__Ruminococcaceae	NA	NA	262	zOTU_10148
k__Bacteria	p__Firmicutes	c__Clostridia	o__Clostridiales	NA	NA	NA	192	zOTU_10149
k__Bacteria	p__Firmicutes	c__Clostridia	o__Clostridiales	f__Lachnospiraceae	g__Dorea	s__Dorea_formicigenerans	239	zOTU_1015
k__Bacteria	NA	NA	NA	NA	NA	NA	1	zOTU_10150
k__Bacteria	p__Firmicutes	c__Bacilli	o__Bacillales	f__Staphylococcaceae	g__Jeotgalicoccus	NA	127	zOTU_10151
k__Bacteria	p__Firmicutes	c__Clostridia	o__Clostridiales	f__Clostridiales_Incertae_Sedis_XI	NA	NA	200	zOTU_10152
k__Bacteria	p__Firmicutes	c__Clostridia	o__Clostridiales	f__Ruminococcaceae	NA	NA	262	zOTU_10153
k__Bacteria	p__Bacteroidetes	c__Bacteroidia	o__Bacteroidales	f__Prevotellaceae	g__Prevotella	NA	89	zOTU_10154
k__Bacteria	NA	NA	NA	NA	NA	NA	1	zOTU_10155
k__Bacteria	p__Bacteroidetes	c__Bacteroidia	o__Bacteroidales	NA	NA	NA	54	zOTU_10156
k__Bacteria	p__Cyanobacteria/Chloroplast	c__Chloroplast	f__Chloroplast	g__Streptophyta	NA	NA	115	zOTU_10157
k__Bacteria	NA	NA	NA	NA	NA	NA	1	zOTU_10158
k__Bacteria	NA	NA	NA	NA	NA	NA	1	zOTU_10159
k__Bacteria	p__Bacteroidetes	c__Bacteroidia	o__Bacteroidales	NA	NA	NA	54	zOTU_1016
k__Bacteria	p__Bacteroidetes	c__Bacteroidia	o__Bacteroidales	NA	NA	NA	54	zOTU_10160
k__Bacteria	NA	NA	NA	NA	NA	NA	1	zOTU_10161
k__Bacteria	p__Firmicutes	c__Clostridia	o__Clostridiales	f__Ruminococcaceae	NA	NA	262	zOTU_10162
k__Bacteria	p__Proteobacteria	c__Betaproteobacteria	o__Burkholderiales	f__Alcaligenaceae	NA	NA	347	zOTU_10163
k__Bacteria	p__Firmicutes	c__Clostridia	o__Clostridiales	f__Ruminococcaceae	NA	NA	262	zOTU_10164
k__Bacteria	p__Firmicutes	c__Clostridia	o__Clostridiales	NA	NA	NA	192	zOTU_10165
k__Bacteria	p__Firmicutes	c__Bacilli	o__Lactobacillales	f__Lactobacillaceae	g__Lactobacillus	NA	150	zOTU_10166
k__Bacteria	p__Firmicutes	c__Bacilli	o__Lactobacillales	f__Lactobacillaceae	g__Lactobacillus	s__Lactobacillus_vaginalis	172	zOTU_10167
k__Bacteria	p__Firmicutes	NA	NA	NA	NA	NA	120	zOTU_10168
k__Bacteria	p__Firmicutes	c__Clostridia	o__Clostridiales	NA	NA	NA	192	zOTU_10169
k__Bacteria	p__Actinobacteria	c__Actinobacteria	o__Coriobacteriales	f__Coriobacteriaceae	g__Olsenella	NA	50	zOTU_1017
k__Bacteria	NA	NA	NA	NA	NA	NA	1	zOTU_10170
k__Bacteria	p__Proteobacteria	NA	NA	NA	NA	NA	325	zOTU_10171
k__Bacteria	p__Firmicutes	c__Negativicutes	o__Selenomonadales	f__Veillonellaceae	g__Selenomonas	s__Selenomonas_bovis	311	zOTU_10172
k__Bacteria	p__Firmicutes	c__Clostridia	o__Clostridiales	f__Ruminococcaceae	NA	NA	262	zOTU_10173
k__Bacteria	p__Firmicutes	c__Clostridia	o__Clostridiales	f__Ruminococcaceae	NA	NA	262	zOTU_10174
k__Bacteria	p__Firmicutes	NA	NA	NA	NA	NA	120	zOTU_10175
k__Bacteria	p__Firmicutes	c__Clostridia	o__Clostridiales	NA	NA	NA	192	zOTU_10176
k__Bacteria	p__Actinobacteria	c__Actinobacteria	o__Actinomycetales	NA	NA	NA	3	zOTU_10177
k__Bacteria	p__Actinobacteria	c__Actinobacteria	o__Actinomycetales	f__Corynebacteriaceae	g__Corynebacterium	s__Corynebacterium_appendicis	17	zOTU_10178
k__Bacteria	p__Firmicutes	c__Clostridia	o__Clostridiales	f__Lachnospiraceae	NA	NA	223	zOTU_10179
k__Bacteria	p__Firmicutes	c__Clostridia	o__Clostridiales	f__Clostridiales_Incertae_Sedis_XI	g__Anaerococcus	s__Anaerococcus_octavius	202	zOTU_1018
k__Bacteria	p__Proteobacteria	c__Deltaproteobacteria	o__Desulfovibrionales	f__Desulfovibrionaceae	g__Desulfovibrio	NA	360	zOTU_10180
k__Bacteria	p__Firmicutes	c__Clostridia	o__Clostridiales	f__Ruminococcaceae	g__Clostridium_IV	s__Clostridium_leptum	268	zOTU_10181
k__Bacteria	NA	NA	NA	NA	NA	NA	1	zOTU_10182
k__Bacteria	p__Firmicutes	c__Clostridia	o__Clostridiales	NA	NA	NA	192	zOTU_10183
k__Bacteria	p__Bacteroidetes	c__Bacteroidia	o__Bacteroidales	f__Prevotellaceae	g__Prevotella	NA	89	zOTU_10184
k__Bacteria	p__Firmicutes	c__Clostridia	o__Clostridiales	f__Ruminococcaceae	NA	NA	262	zOTU_10185
k__Bacteria	p__Cyanobacteria/Chloroplast	c__Chloroplast	f__Chloroplast	g__Streptophyta	NA	NA	115	zOTU_10186
k__Bacteria	p__Firmicutes	c__Clostridia	o__Clostridiales	f__Ruminococcaceae	NA	NA	262	zOTU_10187
k__Bacteria	NA	NA	NA	NA	NA	NA	1	zOTU_10188
k__Bacteria	p__Firmicutes	c__Bacilli	o__Lactobacillales	NA	NA	NA	136	zOTU_10189
k__Bacteria	p__Firmicutes	c__Clostridia	o__Clostridiales	f__Ruminococcaceae	g__Oscillibacter	s__Oscillibacter_valericigenes	278	zOTU_1019
k__Bacteria	NA	NA	NA	NA	NA	NA	1	zOTU_10190
k__Bacteria	p__Verrucomicrobia	NA	NA	NA	NA	NA	421	zOTU_10191
k__Bacteria	p__Bacteroidetes	c__Bacteroidia	o__Bacteroidales	f__Prevotellaceae	g__Prevotella	NA	89	zOTU_10192
k__Bacteria	p__Firmicutes	c__Negativicutes	o__Selenomonadales	f__Acidaminococcaceae	g__Acidaminococcus	s__Acidaminococcus_fermentans	300	zOTU_10193
k__Bacteria	p__Firmicutes	c__Clostridia	o__Clostridiales	f__Peptoniphilaceae	g__Peptoniphilus	NA	250	zOTU_10194
k__Bacteria	p__Verrucomicrobia	c__Opitutae	NA	NA	NA	NA	422	zOTU_10195
k__Bacteria	p__Firmicutes	c__Clostridia	o__Clostridiales	NA	NA	NA	192	zOTU_10196
k__Bacteria	NA	NA	NA	NA	NA	NA	1	zOTU_10197
k__Bacteria	NA	NA	NA	NA	NA	NA	1	zOTU_10198
k__Bacteria	NA	NA	NA	NA	NA	NA	1	zOTU_10199
k__Bacteria	p__Proteobacteria	c__Epsilonproteobacteria	o__Campylobacterales	f__Helicobacteraceae	g__Helicobacter	NA	369	zOTU_102
k__Bacteria	p__Firmicutes	c__Clostridia	o__Clostridiales	f__Ruminococcaceae	g__Ruminococcus	NA	280	zOTU_1020
k__Bacteria	NA	NA	NA	NA	NA	NA	1	zOTU_10200
k__Bacteria	p__Bacteroidetes	c__Bacteroidia	o__Bacteroidales	f__Prevotellaceae	g__Prevotella	NA	89	zOTU_10201
k__Bacteria	p__Bacteroidetes	c__Bacteroidia	o__Bacteroidales	f__Prevotellaceae	g__Prevotella	NA	89	zOTU_10202
k__Bacteria	p__Proteobacteria	c__Alphaproteobacteria	o__Rhizobiales	f__Rhizobiaceae	g__Ciceribacter	s__Ciceribacter_lividus	332	zOTU_10203
k__Bacteria	p__Firmicutes	c__Clostridia	o__Clostridiales	NA	NA	NA	192	zOTU_10204
k__Bacteria	p__Firmicutes	c__Clostridia	o__Clostridiales	f__Ruminococcaceae	NA	NA	262	zOTU_10205
k__Bacteria	p__Bacteroidetes	c__Bacteroidia	o__Bacteroidales	NA	NA	NA	54	zOTU_10206
k__Bacteria	p__Bacteroidetes	c__Bacteroidia	o__Bacteroidales	f__Prevotellaceae	g__Prevotella	s__Prevotella_salivae	96	zOTU_10207
k__Bacteria	p__Firmicutes	c__Clostridia	o__Clostridiales	NA	NA	NA	192	zOTU_10208
k__Bacteria	p__Firmicutes	c__Clostridia	o__Clostridiales	f__Ruminococcaceae	NA	NA	262	zOTU_10209
k__Bacteria	p__Firmicutes	c__Clostridia	o__Clostridiales	f__Lachnospiraceae	NA	NA	223	zOTU_1021
k__Bacteria	p__Firmicutes	c__Clostridia	o__Clostridiales	f__Clostridiaceae_1	g__Clostridium_sensu_stricto	s__Clostridium_amylolyticum	197	zOTU_10210
k__Bacteria	p__Firmicutes	c__Negativicutes	o__Selenomonadales	f__Acidaminococcaceae	g__Acidaminococcus	s__Acidaminococcus_fermentans	300	zOTU_10211
k__Bacteria	p__Firmicutes	c__Bacilli	o__Lactobacillales	f__Aerococcaceae	g__Globicatella	NA	142	zOTU_10212
k__Bacteria	p__Firmicutes	c__Clostridia	o__Clostridiales	NA	NA	NA	192	zOTU_10213
k__Bacteria	p__Firmicutes	c__Clostridia	o__Clostridiales	NA	NA	NA	192	zOTU_10214
k__Bacteria	p__Firmicutes	c__Clostridia	o__Clostridiales	f__Lachnospiraceae	g__Cellulosilyticum	s__Cellulosilyticum_ruminicola	229	zOTU_10215
k__Bacteria	p__Firmicutes	c__Erysipelotrichia	o__Erysipelotrichales	f__Erysipelotrichaceae	NA	NA	287	zOTU_10216
k__Bacteria	p__Verrucomicrobia	NA	NA	NA	NA	NA	421	zOTU_10217
k__Bacteria	p__Firmicutes	c__Clostridia	o__Clostridiales	f__Ruminococcaceae	NA	NA	262	zOTU_10219
k__Bacteria	p__Bacteroidetes	c__Bacteroidia	o__Bacteroidales	f__Prevotellaceae	g__Prevotella	NA	89	zOTU_1022
k__Bacteria	p__Actinobacteria	c__Actinobacteria	o__Coriobacteriales	f__Coriobacteriaceae	NA	NA	41	zOTU_10220
k__Bacteria	p__Firmicutes	c__Clostridia	o__Clostridiales	NA	NA	NA	192	zOTU_10221
k__Bacteria	p__Proteobacteria	NA	NA	NA	NA	NA	325	zOTU_10222
k__Bacteria	p__Firmicutes	c__Clostridia	o__Clostridiales	NA	NA	NA	192	zOTU_10223
k__Bacteria	p__Spirochaetes	c__Spirochaetia	o__Spirochaetales	f__Spirochaetaceae	g__Treponema	NA	405	zOTU_10224
k__Bacteria	p__Proteobacteria	c__Gammaproteobacteria	o__Pasteurellales	f__Pasteurellaceae	NA	NA	381	zOTU_10225
k__Bacteria	p__Bacteroidetes	NA	NA	NA	NA	NA	53	zOTU_10227
k__Bacteria	p__Bacteroidetes	c__Bacteroidia	o__Bacteroidales	NA	NA	NA	54	zOTU_10228
k__Bacteria	NA	NA	NA	NA	NA	NA	1	zOTU_10229
k__Bacteria	p__Firmicutes	c__Clostridia	o__Clostridiales	NA	NA	NA	192	zOTU_1023
k__Bacteria	p__Firmicutes	c__Negativicutes	o__Selenomonadales	f__Veillonellaceae	g__Mitsuokella	s__Mitsuokella_jalaludinii	308	zOTU_10230
k__Bacteria	NA	NA	NA	NA	NA	NA	1	zOTU_10231
k__Bacteria	p__Bacteroidetes	c__Bacteroidia	o__Bacteroidales	f__Porphyromonadaceae	NA	NA	70	zOTU_10232
k__Bacteria	p__Lentisphaerae	c__Lentisphaeria	o__Victivallales	f__Victivallaceae	g__Victivallis	s__Victivallis_vadensis	323	zOTU_10233
k__Bacteria	NA	NA	NA	NA	NA	NA	1	zOTU_10234
k__Bacteria	p__Firmicutes	c__Clostridia	o__Clostridiales	f__Lachnospiraceae	NA	NA	223	zOTU_10235
k__Bacteria	p__Firmicutes	c__Clostridia	o__Clostridiales	NA	NA	NA	192	zOTU_10236
k__Bacteria	p__Firmicutes	c__Clostridia	o__Clostridiales	NA	NA	NA	192	zOTU_10237
k__Bacteria	p__Firmicutes	NA	NA	NA	NA	NA	120	zOTU_10238
k__Bacteria	p__Firmicutes	c__Clostridia	o__Clostridiales	f__Ruminococcaceae	NA	NA	262	zOTU_10239
k__Bacteria	p__Firmicutes	c__Negativicutes	o__Selenomonadales	f__Veillonellaceae	g__Megasphaera	s__Megasphaera_indica	307	zOTU_1024
k__Bacteria	p__Bacteroidetes	c__Bacteroidia	o__Bacteroidales	NA	NA	NA	54	zOTU_10240
k__Bacteria	p__Firmicutes	NA	NA	NA	NA	NA	120	zOTU_10241
k__Bacteria	p__Firmicutes	c__Clostridia	o__Clostridiales	NA	NA	NA	192	zOTU_10242
k__Bacteria	NA	NA	NA	NA	NA	NA	1	zOTU_10243
k__Bacteria	p__Firmicutes	c__Bacilli	o__Lactobacillales	f__Lactobacillaceae	g__Lactobacillus	NA	150	zOTU_10244
k__Bacteria	p__Deferribacteres	c__Deferribacteres	o__Deferribacterales	f__Deferribacteraceae	g__Mucispirillum	s__Mucispirillum_schaedleri	116	zOTU_10245
k__Bacteria	NA	NA	NA	NA	NA	NA	1	zOTU_10246
k__Bacteria	p__Firmicutes	NA	NA	NA	NA	NA	120	zOTU_10247
k__Bacteria	NA	NA	NA	NA	NA	NA	1	zOTU_10248
k__Bacteria	p__Firmicutes	NA	NA	NA	NA	NA	120	zOTU_10249
k__Bacteria	p__Spirochaetes	c__Spirochaetia	o__Spirochaetales	f__Spirochaetaceae	g__Sphaerochaeta	NA	404	zOTU_1025
k__Bacteria	NA	NA	NA	NA	NA	NA	1	zOTU_10250
k__Bacteria	p__Firmicutes	c__Clostridia	o__Clostridiales	NA	NA	NA	192	zOTU_10251
k__Bacteria	NA	NA	NA	NA	NA	NA	1	zOTU_10252
k__Bacteria	p__Firmicutes	c__Clostridia	o__Clostridiales	f__Ruminococcaceae	NA	NA	262	zOTU_10253
k__Bacteria	p__Firmicutes	NA	NA	NA	NA	NA	120	zOTU_10254
k__Bacteria	p__Firmicutes	c__Clostridia	o__Clostridiales	NA	NA	NA	192	zOTU_10256
k__Bacteria	p__Firmicutes	NA	NA	NA	NA	NA	120	zOTU_10257
k__Bacteria	p__Bacteroidetes	c__Bacteroidia	o__Bacteroidales	NA	NA	NA	54	zOTU_10258
k__Bacteria	NA	NA	NA	NA	NA	NA	1	zOTU_10259
k__Bacteria	p__Firmicutes	c__Clostridia	o__Clostridiales	NA	NA	NA	192	zOTU_1026
k__Bacteria	NA	NA	NA	NA	NA	NA	1	zOTU_10260
k__Bacteria	NA	NA	NA	NA	NA	NA	1	zOTU_10261
k__Bacteria	p__Firmicutes	c__Bacilli	o__Lactobacillales	f__Lactobacillaceae	g__Lactobacillus	s__Lactobacillus_delbrueckii_subsp._bulgaricus	155	zOTU_10262
k__Bacteria	NA	NA	NA	NA	NA	NA	1	zOTU_10263
k__Bacteria	p__Bacteroidetes	c__Bacteroidia	o__Bacteroidales	f__Prevotellaceae	g__Prevotella	NA	89	zOTU_10264
k__Bacteria	p__Bacteroidetes	c__Bacteroidia	o__Bacteroidales	NA	NA	NA	54	zOTU_10265
k__Bacteria	NA	NA	NA	NA	NA	NA	1	zOTU_10266
k__Bacteria	p__Firmicutes	c__Clostridia	o__Clostridiales	NA	NA	NA	192	zOTU_10267
k__Bacteria	p__Actinobacteria	c__Actinobacteria	o__Coriobacteriales	f__Coriobacteriaceae	NA	NA	41	zOTU_10268
k__Bacteria	p__Bacteroidetes	c__Bacteroidia	o__Bacteroidales	f__Prevotellaceae	g__Prevotella	NA	89	zOTU_10269
k__Bacteria	p__Firmicutes	c__Clostridia	o__Clostridiales	NA	NA	NA	192	zOTU_1027
k__Bacteria	NA	NA	NA	NA	NA	NA	1	zOTU_10270
k__Bacteria	p__Proteobacteria	c__Betaproteobacteria	o__Burkholderiales	f__Sutterellaceae	g__Parasutterella	s__Parasutterella_excrementihominis	353	zOTU_10272
k__Bacteria	p__Firmicutes	c__Clostridia	o__Clostridiales	NA	NA	NA	192	zOTU_10273
k__Bacteria	NA	NA	NA	NA	NA	NA	1	zOTU_10274
k__Bacteria	p__Bacteroidetes	c__Bacteroidia	o__Bacteroidales	f__Prevotellaceae	NA	NA	87	zOTU_10275
k__Bacteria	p__Bacteroidetes	c__Bacteroidia	o__Bacteroidales	f__Prevotellaceae	g__Prevotella	NA	89	zOTU_10276
k__Bacteria	p__Verrucomicrobia	c__Verrucomicrobiae	o__Verrucomicrobiales	f__Verrucomicrobiaceae	g__Akkermansia	s__Akkermansia_muciniphila	429	zOTU_10277
k__Bacteria	NA	NA	NA	NA	NA	NA	1	zOTU_10278
k__Bacteria	p__Firmicutes	c__Clostridia	o__Clostridiales	NA	NA	NA	192	zOTU_10279
k__Bacteria	p__Bacteroidetes	c__Bacteroidia	o__Bacteroidales	f__Prevotellaceae	g__Prevotella	s__Prevotella_stercorea	97	zOTU_1028
k__Bacteria	NA	NA	NA	NA	NA	NA	1	zOTU_10280
k__Bacteria	NA	NA	NA	NA	NA	NA	1	zOTU_10281
k__Bacteria	NA	NA	NA	NA	NA	NA	1	zOTU_10282
k__Bacteria	p__Bacteroidetes	c__Bacteroidia	o__Bacteroidales	f__Prevotellaceae	g__Prevotella	NA	89	zOTU_10283
k__Bacteria	p__Firmicutes	NA	NA	NA	NA	NA	120	zOTU_10284
k__Bacteria	p__Firmicutes	c__Clostridia	o__Clostridiales	f__Ruminococcaceae	NA	NA	262	zOTU_10285
k__Bacteria	p__Firmicutes	c__Clostridia	o__Clostridiales	f__Ruminococcaceae	NA	NA	262	zOTU_10286
k__Bacteria	p__Spirochaetes	c__Spirochaetia	o__Spirochaetales	f__Spirochaetaceae	g__Treponema	s__Treponema_succinifaciens	410	zOTU_10287
k__Bacteria	p__Firmicutes	c__Bacilli	NA	NA	NA	NA	121	zOTU_10288
k__Bacteria	p__Firmicutes	c__Clostridia	o__Clostridiales	NA	NA	NA	192	zOTU_10289
k__Bacteria	p__Bacteroidetes	c__Bacteroidia	o__Bacteroidales	f__Porphyromonadaceae	g__Parabacteroides	s__Parabacteroides_goldsteinii	79	zOTU_1029
k__Bacteria	p__Proteobacteria	c__Betaproteobacteria	o__Neisseriales	f__Neisseriaceae	g__Neisseria	s__Neisseria_dentiae	357	zOTU_10290
k__Bacteria	p__Firmicutes	c__Clostridia	o__Clostridiales	NA	NA	NA	192	zOTU_10291
k__Bacteria	p__Proteobacteria	NA	NA	NA	NA	NA	325	zOTU_10292
k__Bacteria	NA	NA	NA	NA	NA	NA	1	zOTU_10293
k__Bacteria	NA	NA	NA	NA	NA	NA	1	zOTU_10295
k__Bacteria	p__Firmicutes	c__Clostridia	o__Clostridiales	f__Peptoniphilaceae	NA	NA	249	zOTU_10296
k__Bacteria	p__Bacteroidetes	c__Bacteroidia	o__Bacteroidales	NA	NA	NA	54	zOTU_10297
k__Bacteria	NA	NA	NA	NA	NA	NA	1	zOTU_10298
k__Bacteria	p__Firmicutes	c__Clostridia	o__Clostridiales	f__Ruminococcaceae	NA	NA	262	zOTU_10299
k__Bacteria	p__Firmicutes	c__Clostridia	o__Clostridiales	f__Lachnospiraceae	g__Dorea	s__Dorea_longicatena	240	zOTU_103
k__Bacteria	p__Firmicutes	c__Bacilli	o__Lactobacillales	f__Lactobacillaceae	g__Lactobacillus	s__Lactobacillus_animalis	152	zOTU_1030
k__Bacteria	p__Firmicutes	c__Clostridia	o__Clostridiales	NA	NA	NA	192	zOTU_10300
k__Bacteria	NA	NA	NA	NA	NA	NA	1	zOTU_10302
k__Bacteria	p__Firmicutes	c__Clostridia	o__Clostridiales	f__Ruminococcaceae	g__Clostridium_IV	s__Clostridium_leptum	268	zOTU_10303
k__Bacteria	p__Firmicutes	c__Clostridia	o__Clostridiales	NA	NA	NA	192	zOTU_10304
k__Bacteria	NA	NA	NA	NA	NA	NA	1	zOTU_10305
k__Bacteria	p__Bacteroidetes	c__Bacteroidia	o__Bacteroidales	f__Porphyromonadaceae	NA	NA	70	zOTU_10306
k__Bacteria	p__Firmicutes	c__Bacilli	o__Lactobacillales	f__Aerococcaceae	g__Globicatella	NA	142	zOTU_10307
k__Bacteria	p__Bacteroidetes	NA	NA	NA	NA	NA	53	zOTU_10308
k__Bacteria	p__Firmicutes	c__Clostridia	o__Clostridiales	f__Ruminococcaceae	NA	NA	262	zOTU_10309
k__Bacteria	p__Firmicutes	c__Clostridia	o__Clostridiales	NA	NA	NA	192	zOTU_1031
k__Bacteria	p__Firmicutes	c__Clostridia	o__Clostridiales	f__Ruminococcaceae	NA	NA	262	zOTU_10310
k__Bacteria	p__Firmicutes	NA	NA	NA	NA	NA	120	zOTU_10311
k__Bacteria	p__Bacteroidetes	c__Bacteroidia	o__Bacteroidales	NA	NA	NA	54	zOTU_10312
k__Bacteria	NA	NA	NA	NA	NA	NA	1	zOTU_10313
k__Bacteria	p__Firmicutes	c__Clostridia	o__Clostridiales	NA	NA	NA	192	zOTU_10314
k__Bacteria	p__Proteobacteria	c__Deltaproteobacteria	o__Desulfovibrionales	f__Desulfovibrionaceae	g__Desulfovibrio	s__Desulfovibrio_simplex	362	zOTU_10315
k__Bacteria	NA	NA	NA	NA	NA	NA	1	zOTU_10316
k__Bacteria	p__Firmicutes	c__Bacilli	o__Bacillales	f__Staphylococcaceae	g__Jeotgalicoccus	NA	127	zOTU_10317
k__Bacteria	NA	NA	NA	NA	NA	NA	1	zOTU_10318
k__Bacteria	p__Bacteroidetes	NA	NA	NA	NA	NA	53	zOTU_10319
k__Bacteria	p__Firmicutes	c__Clostridia	o__Clostridiales	NA	NA	NA	192	zOTU_1032
k__Bacteria	p__Verrucomicrobia	NA	NA	NA	NA	NA	421	zOTU_10320
k__Bacteria	p__Firmicutes	c__Erysipelotrichia	o__Erysipelotrichales	f__Erysipelotrichaceae	NA	NA	287	zOTU_10321
k__Bacteria	p__Firmicutes	c__Clostridia	o__Clostridiales	f__Ruminococcaceae	NA	NA	262	zOTU_10322
k__Bacteria	p__Bacteroidetes	c__Bacteroidia	o__Bacteroidales	NA	NA	NA	54	zOTU_10323
k__Bacteria	p__Firmicutes	c__Clostridia	o__Clostridiales	NA	NA	NA	192	zOTU_10324
k__Bacteria	p__Firmicutes	NA	NA	NA	NA	NA	120	zOTU_10325
k__Bacteria	p__Firmicutes	c__Clostridia	o__Clostridiales	NA	NA	NA	192	zOTU_10326
k__Bacteria	p__Actinobacteria	c__Actinobacteria	o__Actinomycetales	NA	NA	NA	3	zOTU_10327
k__Bacteria	p__Bacteroidetes	c__Bacteroidia	o__Bacteroidales	NA	NA	NA	54	zOTU_10328
k__Bacteria	NA	NA	NA	NA	NA	NA	1	zOTU_10329
k__Bacteria	p__Bacteroidetes	c__Bacteroidia	o__Bacteroidales	f__Bacteroidaceae	g__Bacteroides	NA	56	zOTU_1033
k__Bacteria	p__Synergistetes	c__Synergistia	o__Synergistales	f__Synergistaceae	g__Cloacibacillus	s__Cloacibacillus_evryensis	413	zOTU_10330
k__Bacteria	p__Bacteroidetes	c__Bacteroidia	o__Bacteroidales	f__Bacteroidaceae	g__Bacteroides	NA	56	zOTU_10331
k__Bacteria	p__Bacteroidetes	c__Bacteroidia	o__Bacteroidales	f__Prevotellaceae	g__Prevotella	NA	89	zOTU_10332
k__Bacteria	NA	NA	NA	NA	NA	NA	1	zOTU_10333
k__Bacteria	p__Bacteroidetes	c__Bacteroidia	o__Bacteroidales	f__Bacteroidaceae	g__Bacteroides	NA	56	zOTU_10334
k__Bacteria	p__Firmicutes	c__Clostridia	o__Clostridiales	NA	NA	NA	192	zOTU_10336
k__Bacteria	p__Firmicutes	c__Clostridia	o__Clostridiales	f__Peptoniphilaceae	NA	NA	249	zOTU_10337
k__Bacteria	p__Firmicutes	c__Clostridia	o__Clostridiales	NA	NA	NA	192	zOTU_10338
k__Bacteria	NA	NA	NA	NA	NA	NA	1	zOTU_10339
k__Bacteria	p__Bacteroidetes	c__Bacteroidia	o__Bacteroidales	f__Prevotellaceae	g__Prevotella	s__Prevotella_stercorea	97	zOTU_1034
k__Bacteria	NA	NA	NA	NA	NA	NA	1	zOTU_10340
k__Bacteria	p__Firmicutes	c__Bacilli	NA	NA	NA	NA	121	zOTU_10341
k__Bacteria	p__Firmicutes	NA	NA	NA	NA	NA	120	zOTU_10342
k__Bacteria	p__Firmicutes	c__Clostridia	o__Clostridiales	NA	NA	NA	192	zOTU_10343
k__Bacteria	p__Firmicutes	c__Clostridia	o__Clostridiales	NA	NA	NA	192	zOTU_10344
k__Bacteria	p__Proteobacteria	c__Epsilonproteobacteria	o__Campylobacterales	f__Campylobacteraceae	g__Campylobacter	NA	364	zOTU_10345
k__Bacteria	NA	NA	NA	NA	NA	NA	1	zOTU_10346
k__Bacteria	p__Actinobacteria	c__Actinobacteria	o__Actinomycetales	f__Microbacteriaceae	g__Microbacterium	NA	30	zOTU_10347
k__Bacteria	p__Proteobacteria	c__Betaproteobacteria	o__Burkholderiales	f__Burkholderiaceae	g__Limnobacter	s__Limnobacter_thiooxidans	348	zOTU_10348
k__Bacteria	p__Firmicutes	c__Clostridia	o__Clostridiales	f__Ruminococcaceae	NA	NA	262	zOTU_1035
k__Bacteria	p__Candidatus_Saccharibacteria	g__Saccharibacteria_genera_incertae_sedis	NA	NA	NA	NA	112	zOTU_10350
k__Bacteria	p__Firmicutes	c__Clostridia	o__Clostridiales	f__Lachnospiraceae	g__Cellulosilyticum	s__Cellulosilyticum_ruminicola	229	zOTU_10351
k__Bacteria	p__Bacteroidetes	c__Bacteroidia	o__Bacteroidales	f__Porphyromonadaceae	NA	NA	70	zOTU_10352
k__Bacteria	NA	NA	NA	NA	NA	NA	1	zOTU_10353
k__Bacteria	p__Verrucomicrobia	c__Subdivision5	NA	NA	NA	NA	426	zOTU_10354
k__Bacteria	p__Spirochaetes	c__Spirochaetia	o__Spirochaetales	f__Spirochaetaceae	g__Treponema	NA	405	zOTU_10355
k__Bacteria	p__Bacteroidetes	NA	NA	NA	NA	NA	53	zOTU_10356
k__Bacteria	p__Firmicutes	NA	NA	NA	NA	NA	120	zOTU_10358
k__Bacteria	p__Actinobacteria	c__Actinobacteria	o__Coriobacteriales	f__Coriobacteriaceae	NA	NA	41	zOTU_10359
k__Bacteria	p__Actinobacteria	c__Actinobacteria	o__Bifidobacteriales	f__Bifidobacteriaceae	g__Bifidobacterium	s__Bifidobacterium_animalis_subsp._lactis	38	zOTU_1036
k__Bacteria	p__Firmicutes	c__Clostridia	o__Clostridiales	f__Ruminococcaceae	NA	NA	262	zOTU_10360
k__Bacteria	NA	NA	NA	NA	NA	NA	1	zOTU_10361
k__Bacteria	p__Actinobacteria	c__Actinobacteria	o__Coriobacteriales	f__Coriobacteriaceae	g__Olsenella	NA	50	zOTU_10362
k__Bacteria	NA	NA	NA	NA	NA	NA	1	zOTU_10363
k__Bacteria	p__Proteobacteria	c__Gammaproteobacteria	o__Pseudomonadales	f__Pseudomonadaceae	g__Pseudomonas	s__Pseudomonas_caeni	399	zOTU_10364
k__Bacteria	NA	NA	NA	NA	NA	NA	1	zOTU_10365
k__Bacteria	p__Proteobacteria	c__Gammaproteobacteria	o__Pseudomonadales	f__Moraxellaceae	g__Moraxella	s__Moraxella_boevrei	395	zOTU_10366
k__Bacteria	p__Bacteroidetes	c__Bacteroidia	o__Bacteroidales	f__Porphyromonadaceae	NA	NA	70	zOTU_10367
k__Bacteria	p__Actinobacteria	c__Actinobacteria	o__Actinomycetales	f__Microbacteriaceae	g__Microbacterium	NA	30	zOTU_10368
k__Bacteria	p__Firmicutes	c__Clostridia	o__Clostridiales	f__Ruminococcaceae	NA	NA	262	zOTU_10369
k__Bacteria	p__Spirochaetes	c__Spirochaetia	o__Spirochaetales	NA	NA	NA	402	zOTU_1037
k__Bacteria	p__Verrucomicrobia	NA	NA	NA	NA	NA	421	zOTU_10370
k__Bacteria	p__Firmicutes	c__Clostridia	o__Clostridiales	NA	NA	NA	192	zOTU_10371
k__Bacteria	p__Firmicutes	c__Clostridia	o__Clostridiales	NA	NA	NA	192	zOTU_10372
k__Bacteria	p__Bacteroidetes	c__Bacteroidia	o__Bacteroidales	f__Prevotellaceae	g__Prevotella	NA	89	zOTU_10373
k__Bacteria	NA	NA	NA	NA	NA	NA	1	zOTU_10374
k__Bacteria	p__Bacteroidetes	c__Bacteroidia	o__Bacteroidales	NA	NA	NA	54	zOTU_10375
k__Bacteria	p__Actinobacteria	c__Actinobacteria	o__Coriobacteriales	f__Coriobacteriaceae	g__Enterorhabdus	NA	48	zOTU_10376
k__Bacteria	p__Proteobacteria	c__Alphaproteobacteria	o__Rhodospirillales	f__Rhodospirillaceae	NA	NA	338	zOTU_10377
k__Bacteria	NA	NA	NA	NA	NA	NA	1	zOTU_1038
k__Bacteria	p__Bacteroidetes	c__Bacteroidia	o__Bacteroidales	f__Porphyromonadaceae	g__Butyricimonas	s__Butyricimonas_virosa	74	zOTU_1039
k__Bacteria	NA	NA	NA	NA	NA	NA	1	zOTU_104
k__Bacteria	p__Firmicutes	c__Clostridia	o__Clostridiales	f__Ruminococcaceae	NA	NA	262	zOTU_1040
k__Bacteria	p__Bacteroidetes	NA	NA	NA	NA	NA	53	zOTU_1041
k__Bacteria	p__Firmicutes	NA	NA	NA	NA	NA	120	zOTU_1042
k__Bacteria	p__Bacteroidetes	c__Bacteroidia	o__Bacteroidales	f__Bacteroidaceae	g__Bacteroides	NA	56	zOTU_1043
k__Bacteria	p__Firmicutes	c__Clostridia	o__Clostridiales	f__Lachnospiraceae	NA	NA	223	zOTU_1044
k__Bacteria	p__Spirochaetes	c__Spirochaetia	o__Spirochaetales	f__Spirochaetaceae	NA	NA	403	zOTU_1045
k__Bacteria	p__Bacteroidetes	c__Bacteroidia	o__Bacteroidales	f__Prevotellaceae	g__Prevotella	NA	89	zOTU_1046
k__Bacteria	p__Bacteroidetes	c__Bacteroidia	o__Bacteroidales	f__Bacteroidaceae	g__Bacteroides	NA	56	zOTU_1047
k__Bacteria	p__Firmicutes	NA	NA	NA	NA	NA	120	zOTU_1048
k__Bacteria	p__Firmicutes	c__Clostridia	o__Clostridiales	NA	NA	NA	192	zOTU_1049
k__Bacteria	p__Proteobacteria	c__Epsilonproteobacteria	o__Campylobacterales	f__Campylobacteraceae	g__Campylobacter	s__Campylobacter_coli	365	zOTU_105
k__Bacteria	p__Bacteroidetes	c__Bacteroidia	o__Bacteroidales	f__Prevotellaceae	g__Prevotella	NA	89	zOTU_1050
k__Bacteria	p__Bacteroidetes	c__Bacteroidia	o__Bacteroidales	f__Prevotellaceae	g__Prevotella	NA	89	zOTU_1051
k__Bacteria	p__Bacteroidetes	NA	NA	NA	NA	NA	53	zOTU_1052
k__Bacteria	p__Bacteroidetes	c__Sphingobacteriia	o__Sphingobacteriales	f__Sphingobacteriaceae	NA	NA	109	zOTU_1053
k__Bacteria	p__Bacteroidetes	c__Bacteroidia	o__Bacteroidales	NA	NA	NA	54	zOTU_1054
k__Bacteria	p__Spirochaetes	c__Spirochaetia	o__Spirochaetales	f__Spirochaetaceae	NA	NA	403	zOTU_1055
k__Bacteria	p__Bacteroidetes	NA	NA	NA	NA	NA	53	zOTU_1056
k__Bacteria	p__Firmicutes	c__Negativicutes	o__Selenomonadales	f__Acidaminococcaceae	g__Phascolarctobacterium	s__Phascolarctobacterium_succinatutens	302	zOTU_1057
k__Bacteria	p__Firmicutes	c__Clostridia	o__Clostridiales	f__Clostridiales_Incertae_Sedis_XI	g__Anaerococcus	s__Anaerococcus_vaginalis	204	zOTU_1058
k__Bacteria	p__Actinobacteria	c__Actinobacteria	o__Actinomycetales	f__Actinomycetaceae	g__Mobiluncus	s__Mobiluncus_curtisii_subsp._curtisii	12	zOTU_1059
k__Bacteria	p__Proteobacteria	c__Epsilonproteobacteria	o__Campylobacterales	f__Helicobacteraceae	g__Helicobacter	NA	369	zOTU_106
k__Bacteria	p__Firmicutes	c__Clostridia	o__Clostridiales	f__Ruminococcaceae	g__Ruminococcus	s__Ruminococcus_bromii	282	zOTU_1060
k__Bacteria	p__Bacteroidetes	c__Bacteroidia	o__Bacteroidales	f__Prevotellaceae	g__Prevotella	NA	89	zOTU_1061
k__Bacteria	NA	NA	NA	NA	NA	NA	1	zOTU_1062
k__Bacteria	p__Bacteroidetes	c__Bacteroidia	o__Bacteroidales	f__Prevotellaceae	g__Prevotella	NA	89	zOTU_1063
k__Bacteria	p__Firmicutes	c__Clostridia	o__Clostridiales	f__Lachnospiraceae	g__Lachnospiracea_incertae_sedis	s__Eubacterium_eligens	243	zOTU_1064
k__Bacteria	p__Firmicutes	NA	NA	NA	NA	NA	120	zOTU_1065
k__Bacteria	p__Fusobacteria	c__Fusobacteriia	o__Fusobacteriales	f__Fusobacteriaceae	g__Fusobacterium	s__Fusobacterium_varium	322	zOTU_1066
k__Bacteria	p__Bacteroidetes	c__Bacteroidia	o__Bacteroidales	NA	NA	NA	54	zOTU_1067
k__Bacteria	p__Firmicutes	c__Clostridia	o__Clostridiales	f__Lachnospiraceae	NA	NA	223	zOTU_1068
k__Bacteria	p__Bacteroidetes	c__Bacteroidia	o__Bacteroidales	NA	NA	NA	54	zOTU_1069
k__Bacteria	p__Firmicutes	c__Clostridia	o__Clostridiales	f__Lachnospiraceae	g__Clostridium_XlVa	s__Clostridium_scindens	233	zOTU_107
k__Bacteria	p__Firmicutes	c__Clostridia	o__Clostridiales	NA	NA	NA	192	zOTU_1070
k__Bacteria	p__Bacteroidetes	c__Bacteroidia	o__Bacteroidales	NA	NA	NA	54	zOTU_1071
k__Bacteria	p__Firmicutes	c__Clostridia	o__Clostridiales	f__Lachnospiraceae	NA	NA	223	zOTU_1072
k__Bacteria	p__Firmicutes	c__Clostridia	o__Clostridiales	NA	NA	NA	192	zOTU_1073
k__Bacteria	p__Firmicutes	c__Negativicutes	o__Selenomonadales	f__Acidaminococcaceae	g__Phascolarctobacterium	s__Phascolarctobacterium_succinatutens	302	zOTU_1074
k__Bacteria	p__Firmicutes	c__Negativicutes	o__Selenomonadales	f__Acidaminococcaceae	g__Phascolarctobacterium	s__Phascolarctobacterium_faecium	301	zOTU_1075
k__Bacteria	NA	NA	NA	NA	NA	NA	1	zOTU_1076
k__Bacteria	p__Firmicutes	c__Clostridia	o__Clostridiales	f__Lachnospiraceae	NA	NA	223	zOTU_1077
k__Bacteria	p__Firmicutes	c__Clostridia	o__Clostridiales	NA	NA	NA	192	zOTU_1078
k__Bacteria	p__Firmicutes	c__Clostridia	o__Clostridiales	f__Ruminococcaceae	g__Intestinimonas	s__Intestinimonas_butyriciproducens	276	zOTU_1079
k__Bacteria	p__Bacteroidetes	c__Bacteroidia	o__Bacteroidales	f__Bacteroidaceae	g__Bacteroides	NA	56	zOTU_108
k__Bacteria	NA	NA	NA	NA	NA	NA	1	zOTU_1080
k__Bacteria	p__Firmicutes	c__Clostridia	o__Clostridiales	NA	NA	NA	192	zOTU_1081
k__Bacteria	NA	NA	NA	NA	NA	NA	1	zOTU_1082
k__Bacteria	p__Bacteroidetes	c__Bacteroidia	o__Bacteroidales	f__Bacteroidaceae	g__Bacteroides	NA	56	zOTU_1083
k__Bacteria	p__Bacteroidetes	c__Bacteroidia	o__Bacteroidales	f__Prevotellaceae	g__Prevotella	NA	89	zOTU_1084
k__Bacteria	p__Spirochaetes	c__Spirochaetia	o__Spirochaetales	f__Spirochaetaceae	g__Treponema	NA	405	zOTU_1085
k__Bacteria	p__Bacteroidetes	c__Bacteroidia	o__Bacteroidales	f__Prevotellaceae	g__Prevotella	NA	89	zOTU_1086
k__Bacteria	p__Bacteroidetes	c__Bacteroidia	o__Bacteroidales	f__Bacteroidaceae	g__Bacteroides	NA	56	zOTU_1087
k__Bacteria	p__Firmicutes	c__Clostridia	o__Clostridiales	f__Lachnospiraceae	NA	NA	223	zOTU_1088
k__Bacteria	p__Bacteroidetes	c__Bacteroidia	o__Bacteroidales	f__Bacteroidaceae	g__Bacteroides	s__Bacteroides_coprophilus	57	zOTU_1089
k__Bacteria	p__Firmicutes	c__Clostridia	o__Clostridiales	f__Lachnospiraceae	g__Ruminococcus2	NA	246	zOTU_109
k__Bacteria	p__Bacteroidetes	c__Bacteroidia	o__Bacteroidales	f__Prevotellaceae	g__Prevotella	NA	89	zOTU_1090
k__Bacteria	p__Actinobacteria	c__Actinobacteria	o__Actinomycetales	f__Actinomycetaceae	g__Mobiluncus	s__Mobiluncus_curtisii_subsp._curtisii	12	zOTU_1091
k__Bacteria	p__Bacteroidetes	c__Bacteroidia	o__Bacteroidales	f__Porphyromonadaceae	NA	NA	70	zOTU_1092
k__Bacteria	NA	NA	NA	NA	NA	NA	1	zOTU_1093
k__Bacteria	p__Bacteroidetes	c__Bacteroidia	o__Bacteroidales	f__Bacteroidaceae	g__Bacteroides	s__Bacteroides_helcogenes	61	zOTU_1094
k__Bacteria	p__Bacteroidetes	c__Bacteroidia	o__Bacteroidales	f__Bacteroidaceae	g__Bacteroides	NA	56	zOTU_1095
k__Bacteria	p__Firmicutes	c__Bacilli	o__Lactobacillales	f__Enterococcaceae	g__Enterococcus	NA	144	zOTU_1096
k__Bacteria	p__Firmicutes	c__Clostridia	o__Clostridiales	f__Ruminococcaceae	NA	NA	262	zOTU_1097
k__Bacteria	p__Firmicutes	c__Clostridia	o__Clostridiales	NA	NA	NA	192	zOTU_1098
k__Bacteria	p__Bacteroidetes	c__Bacteroidia	o__Bacteroidales	NA	NA	NA	54	zOTU_1099
k__Bacteria	p__Firmicutes	c__Bacilli	o__Lactobacillales	f__Lactobacillaceae	g__Lactobacillus	s__Lactobacillus_vaginalis	172	zOTU_11
k__Bacteria	p__Bacteroidetes	NA	NA	NA	NA	NA	53	zOTU_110
k__Bacteria	p__Firmicutes	c__Clostridia	o__Clostridiales	NA	NA	NA	192	zOTU_1100
k__Bacteria	p__Firmicutes	c__Clostridia	o__Clostridiales	f__Ruminococcaceae	NA	NA	262	zOTU_1101
k__Bacteria	p__Firmicutes	c__Clostridia	o__Clostridiales	f__Ruminococcaceae	NA	NA	262	zOTU_1102
k__Bacteria	p__Bacteroidetes	c__Flavobacteriia	o__Flavobacteriales	NA	NA	NA	105	zOTU_1103
k__Bacteria	p__Bacteroidetes	c__Bacteroidia	o__Bacteroidales	NA	NA	NA	54	zOTU_1104
k__Bacteria	p__Firmicutes	c__Clostridia	o__Clostridiales	f__Ruminococcaceae	NA	NA	262	zOTU_1105
k__Bacteria	p__Proteobacteria	c__Gammaproteobacteria	o__Pasteurellales	f__Pasteurellaceae	g__Actinobacillus	s__Actinobacillus_porcinus	385	zOTU_1106
k__Bacteria	p__Firmicutes	c__Clostridia	o__Clostridiales	NA	NA	NA	192	zOTU_1107
k__Bacteria	p__Firmicutes	c__Clostridia	o__Clostridiales	f__Ruminococcaceae	g__Butyricicoccus	s__Butyricicoccus_pullicaecorum	265	zOTU_1108
k__Bacteria	p__Bacteroidetes	c__Bacteroidia	o__Bacteroidales	f__Prevotellaceae	g__Prevotella	NA	89	zOTU_1109
k__Bacteria	p__Firmicutes	c__Clostridia	o__Clostridiales	NA	NA	NA	192	zOTU_111
k__Bacteria	p__Actinobacteria	c__Actinobacteria	o__Coriobacteriales	f__Coriobacteriaceae	g__Olsenella	NA	50	zOTU_1110
k__Bacteria	p__Bacteroidetes	c__Bacteroidia	o__Bacteroidales	f__Porphyromonadaceae	NA	NA	70	zOTU_1111
k__Bacteria	p__Firmicutes	c__Clostridia	o__Clostridiales	f__Clostridiales_Incertae_Sedis_XI	g__Finegoldia	s__Finegoldia_magna	206	zOTU_1112
k__Bacteria	NA	NA	NA	NA	NA	NA	1	zOTU_1113
k__Bacteria	p__Proteobacteria	c__Epsilonproteobacteria	o__Campylobacterales	f__Campylobacteraceae	g__Campylobacter	NA	364	zOTU_1114
k__Bacteria	p__Bacteroidetes	c__Bacteroidia	o__Bacteroidales	f__Porphyromonadaceae	NA	NA	70	zOTU_1115
k__Bacteria	p__Firmicutes	c__Clostridia	o__Clostridiales	f__Ruminococcaceae	NA	NA	262	zOTU_1116
k__Bacteria	p__Proteobacteria	c__Gammaproteobacteria	o__Pasteurellales	f__Pasteurellaceae	g__Actinobacillus	s__Actinobacillus_rossii	386	zOTU_1117
k__Bacteria	p__Bacteroidetes	c__Bacteroidia	o__Bacteroidales	f__Bacteroidaceae	g__Bacteroides	s__Bacteroides_coprophilus	57	zOTU_1118
k__Bacteria	p__Firmicutes	c__Clostridia	o__Clostridiales	f__Lachnospiraceae	g__Clostridium_XlVa	NA	230	zOTU_1119
k__Bacteria	p__Bacteroidetes	NA	NA	NA	NA	NA	53	zOTU_112
k__Bacteria	p__Bacteroidetes	c__Bacteroidia	o__Bacteroidales	f__Porphyromonadaceae	NA	NA	70	zOTU_1120
k__Bacteria	p__Firmicutes	c__Clostridia	o__Clostridiales	f__Clostridiales_Incertae_Sedis_XI	g__Anaerococcus	s__Anaerococcus_vaginalis	204	zOTU_1121
k__Bacteria	p__Firmicutes	c__Clostridia	o__Clostridiales	NA	NA	NA	192	zOTU_1122
k__Bacteria	p__Actinobacteria	c__Actinobacteria	o__Bifidobacteriales	f__Bifidobacteriaceae	g__Bifidobacterium	s__Bifidobacterium_boum	39	zOTU_1123
k__Bacteria	p__Firmicutes	c__Clostridia	o__Clostridiales	f__Lachnospiraceae	g__Clostridium_XlVa	NA	230	zOTU_1124
k__Bacteria	p__Deferribacteres	c__Deferribacteres	o__Deferribacterales	f__Deferribacteraceae	g__Mucispirillum	s__Mucispirillum_schaedleri	116	zOTU_1125
k__Bacteria	p__Spirochaetes	c__Spirochaetia	o__Spirochaetales	f__Spirochaetaceae	NA	NA	403	zOTU_1126
k__Bacteria	p__Bacteroidetes	c__Bacteroidia	o__Bacteroidales	f__Prevotellaceae	g__Prevotella	NA	89	zOTU_1127
k__Bacteria	p__Bacteroidetes	c__Bacteroidia	o__Bacteroidales	f__Prevotellaceae	g__Prevotella	NA	89	zOTU_1128
k__Bacteria	p__Bacteroidetes	c__Bacteroidia	o__Bacteroidales	f__Bacteroidaceae	g__Bacteroides	NA	56	zOTU_1129
k__Bacteria	p__Firmicutes	c__Clostridia	o__Clostridiales	f__Eubacteriaceae	g__Eubacterium	s__Eubacterium_coprostanoligenes	219	zOTU_113
k__Bacteria	NA	NA	NA	NA	NA	NA	1	zOTU_1130
k__Bacteria	p__Proteobacteria	c__Gammaproteobacteria	o__Pasteurellales	f__Pasteurellaceae	g__Actinobacillus	s__Actinobacillus_rossii	386	zOTU_1131
k__Bacteria	p__Firmicutes	c__Clostridia	o__Clostridiales	f__Ruminococcaceae	NA	NA	262	zOTU_1132
k__Bacteria	p__Actinobacteria	c__Actinobacteria	o__Actinomycetales	f__Actinomycetaceae	g__Actinomyces	s__Actinomyces_urogenitalis	10	zOTU_1133
k__Bacteria	p__Firmicutes	c__Negativicutes	o__Selenomonadales	f__Acidaminococcaceae	g__Phascolarctobacterium	s__Phascolarctobacterium_faecium	301	zOTU_1134
k__Bacteria	p__Bacteroidetes	c__Bacteroidia	o__Bacteroidales	f__Porphyromonadaceae	NA	NA	70	zOTU_1135
k__Bacteria	p__Firmicutes	c__Clostridia	o__Clostridiales	NA	NA	NA	192	zOTU_1136
k__Bacteria	p__Firmicutes	c__Clostridia	o__Clostridiales	NA	NA	NA	192	zOTU_1137
k__Bacteria	p__Actinobacteria	c__Actinobacteria	o__Bifidobacteriales	f__Bifidobacteriaceae	g__Bifidobacterium	s__Bifidobacterium_boum	39	zOTU_1138
k__Bacteria	p__Firmicutes	c__Clostridia	o__Clostridiales	f__Lachnospiraceae	NA	NA	223	zOTU_1139
k__Bacteria	p__Firmicutes	c__Clostridia	o__Clostridiales	f__Lachnospiraceae	g__Blautia	NA	224	zOTU_114
k__Bacteria	p__Firmicutes	c__Clostridia	o__Clostridiales	NA	NA	NA	192	zOTU_1140
k__Bacteria	p__Bacteroidetes	c__Bacteroidia	o__Bacteroidales	f__Prevotellaceae	g__Prevotella	NA	89	zOTU_1141
k__Bacteria	p__Bacteroidetes	c__Bacteroidia	o__Bacteroidales	f__Prevotellaceae	g__Prevotella	NA	89	zOTU_1142
k__Bacteria	p__Proteobacteria	c__Epsilonproteobacteria	o__Campylobacterales	f__Campylobacteraceae	g__Campylobacter	s__Campylobacter_hominis	366	zOTU_1143
k__Bacteria	NA	NA	NA	NA	NA	NA	1	zOTU_1144
k__Bacteria	NA	NA	NA	NA	NA	NA	1	zOTU_1145
k__Bacteria	NA	NA	NA	NA	NA	NA	1	zOTU_1146
k__Bacteria	p__Firmicutes	c__Clostridia	o__Clostridiales	f__Ruminococcaceae	g__Intestinimonas	s__Intestinimonas_butyriciproducens	276	zOTU_1147
k__Bacteria	p__Firmicutes	c__Clostridia	o__Clostridiales	NA	NA	NA	192	zOTU_1148
k__Bacteria	p__Bacteroidetes	c__Bacteroidia	o__Bacteroidales	f__Prevotellaceae	g__Prevotella	NA	89	zOTU_1149
k__Bacteria	p__Firmicutes	c__Clostridia	o__Clostridiales	f__Lachnospiraceae	g__Blautia	s__Blautia_stercoris	226	zOTU_115
k__Bacteria	p__Actinobacteria	c__Actinobacteria	o__Actinomycetales	f__Actinomycetaceae	g__Actinomyces	s__Actinomyces_urogenitalis	10	zOTU_1150
k__Bacteria	p__Firmicutes	c__Clostridia	o__Clostridiales	f__Ruminococcaceae	g__Butyricicoccus	s__Butyricicoccus_pullicaecorum	265	zOTU_1151
k__Bacteria	NA	NA	NA	NA	NA	NA	1	zOTU_1152
k__Bacteria	p__Bacteroidetes	c__Bacteroidia	o__Bacteroidales	NA	NA	NA	54	zOTU_1153
k__Bacteria	p__Firmicutes	c__Clostridia	o__Clostridiales	f__Ruminococcaceae	NA	NA	262	zOTU_1154
k__Bacteria	p__Firmicutes	c__Clostridia	o__Clostridiales	f__Lachnospiraceae	NA	NA	223	zOTU_1155
k__Bacteria	NA	NA	NA	NA	NA	NA	1	zOTU_1156
k__Bacteria	p__Bacteroidetes	c__Bacteroidia	o__Bacteroidales	f__Prevotellaceae	g__Prevotella	NA	89	zOTU_1157
k__Bacteria	p__Firmicutes	c__Erysipelotrichia	o__Erysipelotrichales	f__Erysipelotrichaceae	g__Catenibacterium	s__Catenibacterium_mitsuokai	288	zOTU_1158
k__Bacteria	p__Firmicutes	c__Clostridia	o__Clostridiales	f__Ruminococcaceae	NA	NA	262	zOTU_1159
k__Bacteria	p__Firmicutes	c__Clostridia	o__Clostridiales	f__Ruminococcaceae	g__Gemmiger	s__Gemmiger_formicilis	274	zOTU_116
k__Bacteria	p__Actinobacteria	c__Actinobacteria	o__Actinomycetales	f__Actinomycetaceae	g__Arcanobacterium	NA	11	zOTU_1160
k__Bacteria	p__Actinobacteria	c__Actinobacteria	o__Actinomycetales	f__Actinomycetaceae	g__Mobiluncus	s__Mobiluncus_curtisii_subsp._curtisii	12	zOTU_1161
k__Bacteria	NA	NA	NA	NA	NA	NA	1	zOTU_1162
k__Bacteria	p__Bacteroidetes	c__Bacteroidia	o__Bacteroidales	f__Bacteroidaceae	g__Bacteroides	NA	56	zOTU_1163
k__Bacteria	p__Actinobacteria	c__Actinobacteria	o__Actinomycetales	f__Actinomycetaceae	g__Actinomyces	s__Actinomyces_hyovaginalis	8	zOTU_1164
k__Bacteria	p__Bacteroidetes	c__Bacteroidia	o__Bacteroidales	NA	NA	NA	54	zOTU_1165
k__Bacteria	p__Bacteroidetes	NA	NA	NA	NA	NA	53	zOTU_1166
k__Bacteria	p__Firmicutes	c__Clostridia	o__Clostridiales	f__Ruminococcaceae	NA	NA	262	zOTU_1167
k__Bacteria	p__Bacteroidetes	c__Bacteroidia	o__Bacteroidales	f__Bacteroidaceae	g__Bacteroides	NA	56	zOTU_1168
k__Bacteria	p__Firmicutes	c__Clostridia	o__Clostridiales	NA	NA	NA	192	zOTU_1169
k__Bacteria	p__Proteobacteria	c__Deltaproteobacteria	o__Desulfovibrionales	f__Desulfovibrionaceae	g__Desulfovibrio	s__Desulfovibrio_piger	361	zOTU_117
k__Bacteria	p__Bacteroidetes	c__Bacteroidia	o__Bacteroidales	NA	NA	NA	54	zOTU_1170
k__Bacteria	p__Bacteroidetes	c__Bacteroidia	o__Bacteroidales	f__Prevotellaceae	g__Prevotella	s__Prevotella_stercorea	97	zOTU_1171
k__Bacteria	p__Firmicutes	c__Clostridia	o__Clostridiales	NA	NA	NA	192	zOTU_1172
k__Bacteria	p__Bacteroidetes	c__Flavobacteriia	o__Flavobacteriales	f__Flavobacteriaceae	NA	NA	106	zOTU_1173
k__Bacteria	p__Firmicutes	c__Bacilli	o__Lactobacillales	f__Lactobacillaceae	g__Lactobacillus	NA	150	zOTU_1174
k__Bacteria	NA	NA	NA	NA	NA	NA	1	zOTU_1175
k__Bacteria	p__Spirochaetes	c__Spirochaetia	o__Spirochaetales	f__Spirochaetaceae	g__Sphaerochaeta	NA	404	zOTU_1176
k__Bacteria	p__Firmicutes	c__Clostridia	o__Clostridiales	f__Ruminococcaceae	NA	NA	262	zOTU_1177
k__Bacteria	p__Firmicutes	c__Clostridia	o__Clostridiales	NA	NA	NA	192	zOTU_1178
k__Bacteria	p__Bacteroidetes	c__Bacteroidia	o__Bacteroidales	f__Porphyromonadaceae	NA	NA	70	zOTU_1179
k__Bacteria	p__Firmicutes	c__Bacilli	o__Lactobacillales	f__Lactobacillaceae	g__Lactobacillus	s__Lactobacillus_johnsonii	158	zOTU_118
k__Bacteria	p__Fusobacteria	c__Fusobacteriia	o__Fusobacteriales	f__Fusobacteriaceae	NA	NA	317	zOTU_1180
k__Bacteria	p__Spirochaetes	c__Spirochaetia	o__Spirochaetales	f__Spirochaetaceae	NA	NA	403	zOTU_1181
k__Bacteria	p__Bacteroidetes	c__Bacteroidia	o__Bacteroidales	f__Bacteroidaceae	g__Bacteroides	NA	56	zOTU_1182
k__Bacteria	p__Firmicutes	c__Clostridia	o__Clostridiales	f__Ruminococcaceae	g__Intestinimonas	s__Intestinimonas_butyriciproducens	276	zOTU_1183
k__Bacteria	p__Bacteroidetes	NA	NA	NA	NA	NA	53	zOTU_1184
k__Bacteria	p__Firmicutes	c__Negativicutes	o__Selenomonadales	f__Veillonellaceae	NA	NA	303	zOTU_1185
k__Bacteria	p__Spirochaetes	c__Spirochaetia	o__Spirochaetales	f__Spirochaetaceae	g__Sphaerochaeta	NA	404	zOTU_1186
k__Bacteria	p__Firmicutes	c__Clostridia	o__Clostridiales	f__Eubacteriaceae	g__Eubacterium	s__Eubacterium_desmolans	220	zOTU_1187
k__Bacteria	p__Bacteroidetes	c__Bacteroidia	o__Bacteroidales	f__Bacteroidaceae	g__Bacteroides	NA	56	zOTU_1188
k__Bacteria	p__Fusobacteria	c__Fusobacteriia	o__Fusobacteriales	f__Fusobacteriaceae	g__Fusobacterium	s__Fusobacterium_varium	322	zOTU_1189
k__Bacteria	p__Firmicutes	c__Bacilli	o__Lactobacillales	f__Lactobacillaceae	g__Lactobacillus	s__Lactobacillus_johnsonii	158	zOTU_119
k__Bacteria	p__Firmicutes	c__Bacilli	o__Lactobacillales	f__Lactobacillaceae	g__Lactobacillus	s__Lactobacillus_animalis	152	zOTU_1190
k__Bacteria	p__Firmicutes	c__Clostridia	o__Clostridiales	f__Ruminococcaceae	g__Saccharofermentans	s__Saccharofermentans_acetigenes	286	zOTU_1191
k__Bacteria	p__Bacteroidetes	c__Bacteroidia	o__Bacteroidales	f__Prevotellaceae	g__Prevotella	NA	89	zOTU_1192
k__Bacteria	NA	NA	NA	NA	NA	NA	1	zOTU_1193
k__Bacteria	p__Bacteroidetes	c__Bacteroidia	o__Bacteroidales	f__Prevotellaceae	g__Prevotella	NA	89	zOTU_1194
k__Bacteria	p__Firmicutes	c__Clostridia	o__Clostridiales	f__Lachnospiraceae	NA	NA	223	zOTU_1195
k__Bacteria	p__Bacteroidetes	c__Bacteroidia	o__Bacteroidales	f__Bacteroidaceae	g__Bacteroides	NA	56	zOTU_1196
k__Bacteria	p__Bacteroidetes	c__Bacteroidia	o__Bacteroidales	f__Porphyromonadaceae	g__Parabacteroides	s__Parabacteroides_distasonis	78	zOTU_1197
k__Bacteria	p__Firmicutes	c__Clostridia	o__Clostridiales	NA	NA	NA	192	zOTU_1198
k__Bacteria	p__Fusobacteria	c__Fusobacteriia	o__Fusobacteriales	f__Fusobacteriaceae	NA	NA	317	zOTU_1199
k__Bacteria	p__Firmicutes	c__Bacilli	o__Lactobacillales	f__Lactobacillaceae	g__Lactobacillus	s__Lactobacillus_vaginalis	172	zOTU_12
k__Bacteria	p__Spirochaetes	c__Spirochaetia	o__Spirochaetales	f__Spirochaetaceae	g__Treponema	s__Treponema_brennaborense	407	zOTU_120
k__Bacteria	p__Firmicutes	c__Clostridia	o__Clostridiales	f__Lachnospiraceae	NA	NA	223	zOTU_1200
k__Bacteria	p__Bacteroidetes	c__Bacteroidia	o__Bacteroidales	f__Prevotellaceae	g__Prevotella	s__Prevotella_stercorea	97	zOTU_1201
k__Bacteria	p__Bacteroidetes	c__Bacteroidia	o__Bacteroidales	f__Prevotellaceae	g__Prevotella	NA	89	zOTU_1202
k__Bacteria	p__Proteobacteria	c__Epsilonproteobacteria	o__Campylobacterales	f__Campylobacteraceae	g__Campylobacter	s__Campylobacter_hominis	366	zOTU_1203
k__Bacteria	p__Actinobacteria	c__Actinobacteria	o__Coriobacteriales	f__Coriobacteriaceae	g__Atopobium	NA	42	zOTU_1204
k__Bacteria	p__Proteobacteria	c__Gammaproteobacteria	o__Pasteurellales	f__Pasteurellaceae	g__Pasteurella	s__Pasteurella_aerogenes	388	zOTU_1205
k__Bacteria	p__Actinobacteria	c__Actinobacteria	o__Bifidobacteriales	f__Bifidobacteriaceae	g__Bifidobacterium	s__Bifidobacterium_animalis_subsp._lactis	38	zOTU_1206
k__Bacteria	p__Bacteroidetes	c__Flavobacteriia	o__Flavobacteriales	f__Flavobacteriaceae	NA	NA	106	zOTU_1207
k__Bacteria	p__Firmicutes	c__Negativicutes	o__Selenomonadales	f__Acidaminococcaceae	g__Phascolarctobacterium	s__Phascolarctobacterium_succinatutens	302	zOTU_1208
k__Bacteria	p__Bacteroidetes	c__Bacteroidia	o__Bacteroidales	f__Porphyromonadaceae	g__Parabacteroides	s__Parabacteroides_distasonis	78	zOTU_1209
k__Bacteria	p__Firmicutes	c__Clostridia	o__Clostridiales	f__Lachnospiraceae	g__Blautia	NA	224	zOTU_121
k__Bacteria	p__Proteobacteria	c__Gammaproteobacteria	o__Pasteurellales	f__Pasteurellaceae	g__Pasteurella	s__Pasteurella_aerogenes	388	zOTU_1210
k__Bacteria	p__Firmicutes	c__Clostridia	o__Clostridiales	f__Ruminococcaceae	NA	NA	262	zOTU_1211
k__Bacteria	p__Firmicutes	c__Clostridia	o__Clostridiales	f__Lachnospiraceae	NA	NA	223	zOTU_1212
k__Bacteria	p__Firmicutes	c__Clostridia	o__Clostridiales	f__Ruminococcaceae	NA	NA	262	zOTU_1213
k__Bacteria	p__Firmicutes	c__Clostridia	o__Clostridiales	NA	NA	NA	192	zOTU_1214
k__Bacteria	p__Firmicutes	c__Clostridia	o__Clostridiales	f__Lachnospiraceae	g__Lachnospiracea_incertae_sedis	s__Eubacterium_eligens	243	zOTU_1215
k__Bacteria	p__Bacteroidetes	c__Bacteroidia	o__Bacteroidales	NA	NA	NA	54	zOTU_1216
k__Bacteria	p__Bacteroidetes	c__Bacteroidia	o__Bacteroidales	f__Porphyromonadaceae	NA	NA	70	zOTU_1217
k__Bacteria	p__Bacteroidetes	c__Bacteroidia	o__Bacteroidales	f__Prevotellaceae	g__Prevotella	s__Prevotella_stercorea	97	zOTU_1218
k__Bacteria	p__Bacteroidetes	c__Bacteroidia	o__Bacteroidales	f__Porphyromonadaceae	g__Parabacteroides	s__Parabacteroides_distasonis	78	zOTU_1219
k__Bacteria	p__Firmicutes	c__Bacilli	o__Lactobacillales	f__Streptococcaceae	g__Streptococcus	s__Streptococcus_suis	189	zOTU_122
k__Bacteria	p__Bacteroidetes	c__Bacteroidia	o__Bacteroidales	f__Prevotellaceae	g__Prevotella	NA	89	zOTU_1220
k__Bacteria	p__Firmicutes	c__Clostridia	o__Clostridiales	NA	NA	NA	192	zOTU_1221
k__Bacteria	p__Bacteroidetes	c__Bacteroidia	o__Bacteroidales	f__Prevotellaceae	g__Prevotella	NA	89	zOTU_1222
k__Bacteria	p__Bacteroidetes	c__Bacteroidia	o__Bacteroidales	NA	NA	NA	54	zOTU_1223
k__Bacteria	p__Firmicutes	NA	NA	NA	NA	NA	120	zOTU_1224
k__Bacteria	p__Bacteroidetes	NA	NA	NA	NA	NA	53	zOTU_1225
k__Bacteria	p__Bacteroidetes	c__Bacteroidia	o__Bacteroidales	f__Porphyromonadaceae	g__Butyricimonas	s__Butyricimonas_virosa	74	zOTU_1226
k__Bacteria	p__Firmicutes	c__Clostridia	o__Clostridiales	f__Lachnospiraceae	NA	NA	223	zOTU_1227
k__Bacteria	p__Fusobacteria	c__Fusobacteriia	o__Fusobacteriales	f__Fusobacteriaceae	NA	NA	317	zOTU_1228
k__Bacteria	p__Firmicutes	c__Clostridia	o__Clostridiales	f__Ruminococcaceae	g__Ruminococcus	s__Ruminococcus_bromii	282	zOTU_1229
k__Bacteria	p__Bacteroidetes	c__Bacteroidia	o__Bacteroidales	f__Bacteroidaceae	g__Bacteroides	NA	56	zOTU_123
k__Bacteria	p__Firmicutes	c__Clostridia	o__Clostridiales	NA	NA	NA	192	zOTU_1230
k__Bacteria	p__Bacteroidetes	c__Bacteroidia	o__Bacteroidales	NA	NA	NA	54	zOTU_1231
k__Bacteria	p__Firmicutes	c__Clostridia	o__Clostridiales	f__Lachnospiraceae	g__Lachnospiracea_incertae_sedis	s__Eubacterium_eligens	243	zOTU_1232
k__Bacteria	p__Fusobacteria	c__Fusobacteriia	o__Fusobacteriales	f__Fusobacteriaceae	g__Fusobacterium	s__Fusobacterium_varium	322	zOTU_1233
k__Bacteria	p__Firmicutes	c__Clostridia	o__Clostridiales	f__Ruminococcaceae	g__Intestinimonas	s__Intestinimonas_butyriciproducens	276	zOTU_1234
k__Bacteria	NA	NA	NA	NA	NA	NA	1	zOTU_1235
k__Bacteria	p__Bacteroidetes	c__Bacteroidia	o__Bacteroidales	f__Prevotellaceae	g__Prevotella	s__Prevotella_stercorea	97	zOTU_1236
k__Bacteria	p__Bacteroidetes	NA	NA	NA	NA	NA	53	zOTU_1237
k__Bacteria	p__Firmicutes	c__Negativicutes	o__Selenomonadales	f__Veillonellaceae	g__Megasphaera	s__Megasphaera_indica	307	zOTU_1238
k__Bacteria	NA	NA	NA	NA	NA	NA	1	zOTU_1239
k__Bacteria	p__Firmicutes	c__Clostridia	o__Clostridiales	f__Lachnospiraceae	NA	NA	223	zOTU_124
k__Bacteria	NA	NA	NA	NA	NA	NA	1	zOTU_1240
k__Bacteria	p__Bacteroidetes	c__Bacteroidia	o__Bacteroidales	f__Bacteroidaceae	g__Bacteroides	s__Bacteroides_coprophilus	57	zOTU_1241
k__Bacteria	p__Bacteroidetes	c__Bacteroidia	o__Bacteroidales	f__Prevotellaceae	g__Prevotella	NA	89	zOTU_1242
k__Bacteria	p__Actinobacteria	c__Actinobacteria	o__Bifidobacteriales	f__Bifidobacteriaceae	g__Bifidobacterium	s__Bifidobacterium_choerinum	40	zOTU_1243
k__Bacteria	p__Bacteroidetes	c__Bacteroidia	o__Bacteroidales	f__Bacteroidaceae	g__Bacteroides	NA	56	zOTU_1244
k__Bacteria	p__Firmicutes	c__Negativicutes	o__Selenomonadales	f__Veillonellaceae	g__Megasphaera	s__Megasphaera_indica	307	zOTU_1245
k__Bacteria	p__Firmicutes	c__Clostridia	o__Clostridiales	f__Ruminococcaceae	g__Saccharofermentans	s__Saccharofermentans_acetigenes	286	zOTU_1246
k__Bacteria	p__Bacteroidetes	c__Bacteroidia	o__Bacteroidales	NA	NA	NA	54	zOTU_1247
k__Bacteria	p__Actinobacteria	c__Actinobacteria	o__Bifidobacteriales	f__Bifidobacteriaceae	g__Bifidobacterium	s__Bifidobacterium_boum	39	zOTU_1248
k__Bacteria	p__Firmicutes	NA	NA	NA	NA	NA	120	zOTU_1249
k__Bacteria	p__Firmicutes	c__Clostridia	o__Clostridiales	f__Lachnospiraceae	g__Blautia	NA	224	zOTU_125
k__Bacteria	p__Firmicutes	c__Clostridia	o__Clostridiales	NA	NA	NA	192	zOTU_1250
k__Bacteria	p__Bacteroidetes	c__Bacteroidia	o__Bacteroidales	f__Prevotellaceae	g__Prevotella	NA	89	zOTU_1251
k__Bacteria	p__Firmicutes	c__Clostridia	o__Clostridiales	f__Ruminococcaceae	NA	NA	262	zOTU_1252
k__Bacteria	p__Firmicutes	c__Clostridia	o__Clostridiales	f__Ruminococcaceae	g__Ruminococcus	NA	280	zOTU_1253
k__Bacteria	p__Bacteroidetes	c__Bacteroidia	o__Bacteroidales	f__Prevotellaceae	g__Prevotella	NA	89	zOTU_1254
k__Bacteria	p__Bacteroidetes	NA	NA	NA	NA	NA	53	zOTU_1255
k__Bacteria	p__Firmicutes	c__Clostridia	o__Clostridiales	f__Ruminococcaceae	g__Ruminococcus	NA	280	zOTU_1256
k__Bacteria	p__Firmicutes	c__Clostridia	o__Clostridiales	f__Clostridiales_Incertae_Sedis_XI	g__Parvimonas	s__Parvimonas_micra	211	zOTU_1257
k__Bacteria	p__Bacteroidetes	c__Bacteroidia	o__Bacteroidales	f__Porphyromonadaceae	g__Butyricimonas	s__Butyricimonas_virosa	74	zOTU_1258
k__Bacteria	p__Firmicutes	c__Bacilli	o__Lactobacillales	f__Lactobacillaceae	g__Lactobacillus	s__Lactobacillus_salivarius	168	zOTU_1259
k__Bacteria	p__Firmicutes	c__Bacilli	o__Lactobacillales	f__Lactobacillaceae	g__Lactobacillus	s__Lactobacillus_mucosae	160	zOTU_126
k__Bacteria	p__Firmicutes	c__Clostridia	o__Clostridiales	f__Clostridiales_Incertae_Sedis_XI	g__Anaerococcus	s__Anaerococcus_vaginalis	204	zOTU_1260
k__Bacteria	p__Firmicutes	c__Negativicutes	o__Selenomonadales	f__Acidaminococcaceae	g__Phascolarctobacterium	s__Phascolarctobacterium_faecium	301	zOTU_1261
k__Bacteria	p__Bacteroidetes	c__Bacteroidia	o__Bacteroidales	f__Prevotellaceae	g__Prevotella	NA	89	zOTU_1262
k__Bacteria	p__Bacteroidetes	c__Bacteroidia	o__Bacteroidales	f__Prevotellaceae	g__Prevotella	NA	89	zOTU_1263
k__Bacteria	NA	NA	NA	NA	NA	NA	1	zOTU_1264
k__Bacteria	p__Firmicutes	c__Clostridia	o__Clostridiales	f__Lachnospiraceae	NA	NA	223	zOTU_1265
k__Bacteria	p__Firmicutes	c__Clostridia	o__Clostridiales	f__Ruminococcaceae	g__Butyricicoccus	s__Butyricicoccus_pullicaecorum	265	zOTU_1266
k__Bacteria	p__Bacteroidetes	c__Bacteroidia	o__Bacteroidales	f__Prevotellaceae	g__Prevotella	NA	89	zOTU_1267
k__Bacteria	p__Firmicutes	c__Clostridia	o__Clostridiales	NA	NA	NA	192	zOTU_1268
k__Bacteria	p__Bacteroidetes	NA	NA	NA	NA	NA	53	zOTU_1269
k__Bacteria	p__Firmicutes	c__Clostridia	o__Clostridiales	f__Lachnospiraceae	g__Parasporobacterium	s__Parasporobacterium_paucivorans	245	zOTU_127
k__Bacteria	p__Firmicutes	c__Clostridia	o__Clostridiales	NA	NA	NA	192	zOTU_1270
k__Bacteria	p__Bacteroidetes	c__Bacteroidia	o__Bacteroidales	f__Prevotellaceae	g__Prevotella	NA	89	zOTU_1271
k__Bacteria	p__Bacteroidetes	c__Bacteroidia	o__Bacteroidales	f__Prevotellaceae	g__Prevotella	NA	89	zOTU_1272
k__Bacteria	p__Bacteroidetes	c__Flavobacteriia	o__Flavobacteriales	NA	NA	NA	105	zOTU_1273
k__Bacteria	NA	NA	NA	NA	NA	NA	1	zOTU_1274
k__Bacteria	p__Bacteroidetes	c__Bacteroidia	o__Bacteroidales	f__Prevotellaceae	g__Prevotella	s__Prevotella_dentasini	92	zOTU_1275
k__Bacteria	p__Firmicutes	c__Clostridia	o__Clostridiales	f__Lachnospiraceae	g__Clostridium_XlVb	s__Clostridium_lactatifermentans	237	zOTU_1276
k__Bacteria	p__Bacteroidetes	c__Bacteroidia	o__Bacteroidales	f__Prevotellaceae	g__Prevotella	NA	89	zOTU_1277
k__Bacteria	p__Bacteroidetes	c__Bacteroidia	o__Bacteroidales	f__Prevotellaceae	g__Prevotella	NA	89	zOTU_1278
k__Bacteria	p__Firmicutes	c__Clostridia	o__Clostridiales	f__Lachnospiraceae	NA	NA	223	zOTU_1279
k__Bacteria	p__Firmicutes	c__Clostridia	o__Clostridiales	f__Peptostreptococcaceae	g__Peptostreptococcus	s__Peptostreptococcus_stomatis	260	zOTU_128
k__Bacteria	p__Firmicutes	c__Clostridia	o__Clostridiales	f__Lachnospiraceae	g__Howardella	s__Howardella_ureilytica	241	zOTU_1280
k__Bacteria	p__Firmicutes	NA	NA	NA	NA	NA	120	zOTU_1281
k__Bacteria	p__Firmicutes	c__Clostridia	o__Clostridiales	f__Eubacteriaceae	g__Eubacterium	s__Eubacterium_desmolans	220	zOTU_1282
k__Bacteria	p__Bacteroidetes	NA	NA	NA	NA	NA	53	zOTU_1283
k__Bacteria	p__Bacteroidetes	c__Bacteroidia	o__Bacteroidales	NA	NA	NA	54	zOTU_1284
k__Bacteria	p__Firmicutes	c__Clostridia	o__Clostridiales	f__Ruminococcaceae	NA	NA	262	zOTU_1285
k__Bacteria	NA	NA	NA	NA	NA	NA	1	zOTU_1286
k__Bacteria	p__Bacteroidetes	c__Bacteroidia	o__Bacteroidales	NA	NA	NA	54	zOTU_1287
k__Bacteria	p__Firmicutes	c__Clostridia	o__Clostridiales	f__Ruminococcaceae	NA	NA	262	zOTU_1288
k__Bacteria	NA	NA	NA	NA	NA	NA	1	zOTU_1289
k__Bacteria	p__Firmicutes	c__Bacilli	o__Lactobacillales	f__Lactobacillaceae	g__Lactobacillus	s__Lactobacillus_mucosae	160	zOTU_129
k__Bacteria	p__Bacteroidetes	c__Flavobacteriia	o__Flavobacteriales	NA	NA	NA	105	zOTU_1290
k__Bacteria	p__Actinobacteria	c__Actinobacteria	o__Bifidobacteriales	f__Bifidobacteriaceae	g__Bifidobacterium	s__Bifidobacterium_animalis_subsp._lactis	38	zOTU_1291
k__Bacteria	p__Bacteroidetes	c__Bacteroidia	o__Bacteroidales	f__Bacteroidaceae	g__Bacteroides	NA	56	zOTU_1292
k__Bacteria	p__Bacteroidetes	c__Bacteroidia	o__Bacteroidales	f__Porphyromonadaceae	NA	NA	70	zOTU_1293
k__Bacteria	p__Bacteroidetes	c__Bacteroidia	o__Bacteroidales	f__Prevotellaceae	g__Prevotella	NA	89	zOTU_1294
k__Bacteria	p__Firmicutes	c__Clostridia	o__Clostridiales	f__Ruminococcaceae	g__Intestinimonas	s__Intestinimonas_butyriciproducens	276	zOTU_1295
k__Bacteria	p__Firmicutes	c__Clostridia	o__Clostridiales	f__Lachnospiraceae	NA	NA	223	zOTU_1296
k__Bacteria	p__Bacteroidetes	c__Bacteroidia	o__Bacteroidales	f__Prevotellaceae	g__Prevotella	NA	89	zOTU_1297
k__Bacteria	NA	NA	NA	NA	NA	NA	1	zOTU_1298
k__Bacteria	p__Firmicutes	c__Clostridia	o__Clostridiales	f__Ruminococcaceae	NA	NA	262	zOTU_1299
k__Bacteria	p__Firmicutes	c__Clostridia	o__Clostridiales	f__Clostridiaceae_1	g__Clostridium_sensu_stricto	NA	196	zOTU_13
k__Bacteria	p__Firmicutes	c__Clostridia	o__Clostridiales	f__Ruminococcaceae	NA	NA	262	zOTU_130
k__Bacteria	NA	NA	NA	NA	NA	NA	1	zOTU_1300
k__Bacteria	p__Firmicutes	c__Clostridia	o__Clostridiales	f__Lachnospiraceae	NA	NA	223	zOTU_1301
k__Bacteria	p__Firmicutes	c__Clostridia	o__Clostridiales	f__Ruminococcaceae	NA	NA	262	zOTU_1302
k__Bacteria	p__Bacteroidetes	c__Bacteroidia	o__Bacteroidales	f__Bacteroidaceae	g__Bacteroides	s__Bacteroides_helcogenes	61	zOTU_1303
k__Bacteria	NA	NA	NA	NA	NA	NA	1	zOTU_1304
k__Bacteria	p__Firmicutes	c__Clostridia	o__Clostridiales	f__Ruminococcaceae	g__Oscillibacter	s__Oscillibacter_valericigenes	278	zOTU_1305
k__Bacteria	p__Bacteroidetes	c__Sphingobacteriia	o__Sphingobacteriales	f__Sphingobacteriaceae	NA	NA	109	zOTU_1306
k__Bacteria	p__Firmicutes	c__Clostridia	o__Clostridiales	f__Lachnospiraceae	g__Clostridium_XlVa	NA	230	zOTU_1307
k__Bacteria	p__Bacteroidetes	c__Bacteroidia	o__Bacteroidales	f__Bacteroidaceae	g__Bacteroides	s__Bacteroides_helcogenes	61	zOTU_1308
k__Bacteria	p__Bacteroidetes	NA	NA	NA	NA	NA	53	zOTU_1309
k__Bacteria	p__Firmicutes	c__Clostridia	o__Clostridiales	f__Ruminococcaceae	NA	NA	262	zOTU_131
k__Bacteria	p__Firmicutes	NA	NA	NA	NA	NA	120	zOTU_1310
k__Bacteria	p__Firmicutes	c__Clostridia	o__Clostridiales	f__Lachnospiraceae	NA	NA	223	zOTU_1311
k__Bacteria	p__Firmicutes	c__Clostridia	o__Clostridiales	f__Ruminococcaceae	g__Ruminococcus	s__Ruminococcus_bromii	282	zOTU_1312
k__Bacteria	p__Firmicutes	c__Clostridia	o__Clostridiales	f__Lachnospiraceae	g__Dorea	NA	238	zOTU_1313
k__Bacteria	p__Proteobacteria	c__Gammaproteobacteria	o__Pasteurellales	f__Pasteurellaceae	g__Actinobacillus	s__Actinobacillus_rossii	386	zOTU_1314
k__Bacteria	p__Firmicutes	c__Clostridia	o__Clostridiales	f__Lachnospiraceae	NA	NA	223	zOTU_1315
k__Bacteria	p__Proteobacteria	c__Gammaproteobacteria	o__Pasteurellales	f__Pasteurellaceae	g__Actinobacillus	s__Actinobacillus_rossii	386	zOTU_1316
k__Bacteria	NA	NA	NA	NA	NA	NA	1	zOTU_1317
k__Bacteria	p__Bacteroidetes	c__Bacteroidia	o__Bacteroidales	NA	NA	NA	54	zOTU_1318
k__Bacteria	p__Firmicutes	c__Clostridia	o__Clostridiales	NA	NA	NA	192	zOTU_1319
k__Bacteria	p__Actinobacteria	c__Actinobacteria	o__Actinomycetales	f__Actinomycetaceae	g__Trueperella	s__Trueperella_abortisuis	14	zOTU_132
k__Bacteria	p__Firmicutes	c__Clostridia	o__Clostridiales	f__Ruminococcaceae	g__Ruminococcus	s__Ruminococcus_bromii	282	zOTU_1320
k__Bacteria	p__Firmicutes	c__Negativicutes	o__Selenomonadales	f__Veillonellaceae	NA	NA	303	zOTU_1321
k__Bacteria	p__Bacteroidetes	c__Bacteroidia	o__Bacteroidales	f__Prevotellaceae	g__Prevotella	NA	89	zOTU_1322
k__Bacteria	NA	NA	NA	NA	NA	NA	1	zOTU_1323
k__Bacteria	p__Firmicutes	c__Clostridia	o__Clostridiales	NA	NA	NA	192	zOTU_1324
k__Bacteria	p__Deferribacteres	c__Deferribacteres	o__Deferribacterales	f__Deferribacteraceae	g__Mucispirillum	s__Mucispirillum_schaedleri	116	zOTU_1325
k__Bacteria	NA	NA	NA	NA	NA	NA	1	zOTU_1326
k__Bacteria	p__Bacteroidetes	c__Bacteroidia	o__Bacteroidales	NA	NA	NA	54	zOTU_1327
k__Bacteria	p__Bacteroidetes	c__Bacteroidia	o__Bacteroidales	NA	NA	NA	54	zOTU_1328
k__Bacteria	p__Firmicutes	c__Clostridia	o__Clostridiales	NA	NA	NA	192	zOTU_1329
k__Bacteria	p__Proteobacteria	c__Epsilonproteobacteria	o__Campylobacterales	f__Helicobacteraceae	g__Helicobacter	NA	369	zOTU_133
k__Bacteria	p__Bacteroidetes	c__Flavobacteriia	o__Flavobacteriales	f__Flavobacteriaceae	NA	NA	106	zOTU_1330
k__Bacteria	p__Actinobacteria	c__Actinobacteria	o__Actinomycetales	f__Actinomycetaceae	g__Actinomyces	s__Actinomyces_hyovaginalis	8	zOTU_1331
k__Bacteria	p__Bacteroidetes	c__Bacteroidia	o__Bacteroidales	f__Prevotellaceae	g__Prevotella	NA	89	zOTU_1332
k__Bacteria	p__Firmicutes	c__Clostridia	o__Clostridiales	f__Clostridiales_Incertae_Sedis_XI	g__Finegoldia	s__Finegoldia_magna	206	zOTU_1333
k__Bacteria	NA	NA	NA	NA	NA	NA	1	zOTU_1334
k__Bacteria	p__Firmicutes	c__Clostridia	o__Clostridiales	f__Clostridiales_Incertae_Sedis_XI	g__Ezakiella	s__Ezakiella_peruensis	205	zOTU_1335
k__Bacteria	p__Firmicutes	c__Clostridia	o__Clostridiales	f__Ruminococcaceae	NA	NA	262	zOTU_1336
k__Bacteria	p__Bacteroidetes	c__Bacteroidia	o__Bacteroidales	f__Prevotellaceae	g__Prevotella	NA	89	zOTU_1337
k__Bacteria	p__Firmicutes	c__Clostridia	o__Clostridiales	f__Ruminococcaceae	g__Butyricicoccus	s__Butyricicoccus_pullicaecorum	265	zOTU_1338
k__Bacteria	p__Bacteroidetes	c__Bacteroidia	o__Bacteroidales	f__Porphyromonadaceae	NA	NA	70	zOTU_1339
k__Bacteria	p__Firmicutes	c__Clostridia	o__Clostridiales	f__Lachnospiraceae	g__Blautia	s__Blautia_glucerasea	225	zOTU_134
k__Bacteria	p__Firmicutes	c__Clostridia	o__Clostridiales	f__Ruminococcaceae	g__Intestinimonas	s__Intestinimonas_butyriciproducens	276	zOTU_1340
k__Bacteria	p__Firmicutes	c__Clostridia	o__Clostridiales	NA	NA	NA	192	zOTU_1341
k__Bacteria	p__Bacteroidetes	c__Sphingobacteriia	o__Sphingobacteriales	f__Sphingobacteriaceae	NA	NA	109	zOTU_1342
k__Bacteria	NA	NA	NA	NA	NA	NA	1	zOTU_1343
k__Bacteria	p__Firmicutes	c__Clostridia	o__Clostridiales	NA	NA	NA	192	zOTU_1344
k__Bacteria	p__Bacteroidetes	c__Bacteroidia	o__Bacteroidales	f__Porphyromonadaceae	NA	NA	70	zOTU_1345
k__Bacteria	NA	NA	NA	NA	NA	NA	1	zOTU_1346
k__Bacteria	p__Firmicutes	c__Negativicutes	o__Selenomonadales	f__Veillonellaceae	NA	NA	303	zOTU_1347
k__Bacteria	NA	NA	NA	NA	NA	NA	1	zOTU_1348
k__Bacteria	p__Bacteroidetes	c__Bacteroidia	o__Bacteroidales	f__Porphyromonadaceae	g__Parabacteroides	NA	76	zOTU_1349
k__Bacteria	p__Firmicutes	c__Clostridia	o__Clostridiales	f__Ruminococcaceae	NA	NA	262	zOTU_135
k__Bacteria	p__Bacteroidetes	c__Bacteroidia	o__Bacteroidales	f__Prevotellaceae	g__Prevotella	NA	89	zOTU_1350
k__Bacteria	p__Bacteroidetes	c__Bacteroidia	o__Bacteroidales	f__Prevotellaceae	g__Prevotella	s__Prevotella_dentasini	92	zOTU_1351
k__Bacteria	NA	NA	NA	NA	NA	NA	1	zOTU_1352
k__Bacteria	p__Bacteroidetes	c__Sphingobacteriia	o__Sphingobacteriales	f__Sphingobacteriaceae	NA	NA	109	zOTU_1353
k__Bacteria	p__Firmicutes	c__Clostridia	o__Clostridiales	f__Ruminococcaceae	NA	NA	262	zOTU_1354
k__Bacteria	p__Firmicutes	c__Clostridia	o__Clostridiales	f__Ruminococcaceae	g__Saccharofermentans	s__Saccharofermentans_acetigenes	286	zOTU_1355
k__Bacteria	p__Firmicutes	c__Clostridia	o__Clostridiales	NA	NA	NA	192	zOTU_1356
k__Bacteria	NA	NA	NA	NA	NA	NA	1	zOTU_1357
k__Bacteria	p__Bacteroidetes	c__Bacteroidia	o__Bacteroidales	f__Bacteroidaceae	g__Bacteroides	NA	56	zOTU_1358
k__Bacteria	p__Actinobacteria	c__Actinobacteria	o__Actinomycetales	f__Actinomycetaceae	g__Actinomyces	s__Actinomyces_urogenitalis	10	zOTU_1359
k__Bacteria	p__Firmicutes	c__Clostridia	o__Clostridiales	f__Lachnospiraceae	g__Ruminococcus2	s__Ruminococcus_faecis	247	zOTU_136
k__Bacteria	p__Bacteroidetes	c__Bacteroidia	o__Bacteroidales	NA	NA	NA	54	zOTU_1360
k__Bacteria	NA	NA	NA	NA	NA	NA	1	zOTU_1361
k__Bacteria	p__Firmicutes	c__Clostridia	o__Clostridiales	NA	NA	NA	192	zOTU_1362
k__Bacteria	p__Bacteroidetes	c__Bacteroidia	o__Bacteroidales	f__Prevotellaceae	g__Prevotella	NA	89	zOTU_1363
k__Bacteria	p__Bacteroidetes	c__Bacteroidia	o__Bacteroidales	f__Prevotellaceae	g__Prevotella	NA	89	zOTU_1364
k__Bacteria	p__Bacteroidetes	c__Bacteroidia	o__Bacteroidales	f__Bacteroidaceae	g__Bacteroides	NA	56	zOTU_1365
k__Bacteria	p__Bacteroidetes	c__Bacteroidia	o__Bacteroidales	f__Porphyromonadaceae	NA	NA	70	zOTU_1366
k__Bacteria	p__Firmicutes	c__Clostridia	o__Clostridiales	f__Lachnospiraceae	NA	NA	223	zOTU_1367
k__Bacteria	p__Bacteroidetes	c__Bacteroidia	o__Bacteroidales	f__Prevotellaceae	NA	NA	87	zOTU_1368
k__Bacteria	p__Firmicutes	c__Clostridia	o__Clostridiales	NA	NA	NA	192	zOTU_1369
k__Bacteria	p__Firmicutes	c__Bacilli	o__Lactobacillales	f__Enterococcaceae	g__Enterococcus	s__Enterococcus_faecalis	147	zOTU_137
k__Bacteria	NA	NA	NA	NA	NA	NA	1	zOTU_1370
k__Bacteria	p__Firmicutes	c__Clostridia	o__Clostridiales	f__Ruminococcaceae	NA	NA	262	zOTU_1371
k__Bacteria	p__Firmicutes	c__Clostridia	o__Clostridiales	NA	NA	NA	192	zOTU_1372
k__Bacteria	p__Bacteroidetes	c__Bacteroidia	o__Bacteroidales	f__Porphyromonadaceae	NA	NA	70	zOTU_1373
k__Bacteria	p__Firmicutes	c__Clostridia	o__Clostridiales	f__Clostridiales_Incertae_Sedis_XI	g__Finegoldia	s__Finegoldia_magna	206	zOTU_1374
k__Bacteria	NA	NA	NA	NA	NA	NA	1	zOTU_1375
k__Bacteria	p__Bacteroidetes	c__Bacteroidia	o__Bacteroidales	f__Bacteroidaceae	g__Bacteroides	NA	56	zOTU_1376
k__Bacteria	p__Bacteroidetes	c__Bacteroidia	o__Bacteroidales	f__Porphyromonadaceae	g__Parabacteroides	s__Parabacteroides_distasonis	78	zOTU_1377
k__Bacteria	p__Firmicutes	c__Bacilli	o__Lactobacillales	f__Lactobacillaceae	g__Lactobacillus	s__Lactobacillus_salivarius	168	zOTU_1378
k__Bacteria	p__Bacteroidetes	c__Bacteroidia	o__Bacteroidales	f__Prevotellaceae	g__Prevotella	NA	89	zOTU_1379
k__Bacteria	p__Firmicutes	c__Clostridia	o__Clostridiales	f__Lachnospiraceae	g__Blautia	NA	224	zOTU_138
k__Bacteria	p__Bacteroidetes	c__Bacteroidia	o__Bacteroidales	f__Prevotellaceae	g__Prevotella	NA	89	zOTU_1380
k__Bacteria	p__Bacteroidetes	c__Bacteroidia	o__Bacteroidales	f__Prevotellaceae	g__Prevotella	NA	89	zOTU_1381
k__Bacteria	p__Proteobacteria	c__Gammaproteobacteria	o__Pasteurellales	f__Pasteurellaceae	g__Pasteurella	s__Pasteurella_aerogenes	388	zOTU_1382
k__Bacteria	p__Bacteroidetes	c__Bacteroidia	o__Bacteroidales	f__Prevotellaceae	g__Prevotella	NA	89	zOTU_1383
k__Bacteria	p__Firmicutes	c__Clostridia	o__Clostridiales	f__Lachnospiraceae	g__Clostridium_XlVb	s__Clostridium_lactatifermentans	237	zOTU_1384
k__Bacteria	p__Firmicutes	c__Clostridia	o__Clostridiales	f__Lachnospiraceae	NA	NA	223	zOTU_1385
k__Bacteria	p__Firmicutes	c__Clostridia	o__Clostridiales	f__Eubacteriaceae	g__Eubacterium	s__Eubacterium_desmolans	220	zOTU_1386
k__Bacteria	p__Firmicutes	c__Bacilli	o__Lactobacillales	f__Lactobacillaceae	g__Lactobacillus	NA	150	zOTU_1387
k__Bacteria	p__Bacteroidetes	c__Bacteroidia	o__Bacteroidales	f__Prevotellaceae	g__Prevotella	NA	89	zOTU_1388
k__Bacteria	p__Bacteroidetes	c__Bacteroidia	o__Bacteroidales	f__Prevotellaceae	g__Prevotella	NA	89	zOTU_1389
k__Bacteria	p__Firmicutes	c__Bacilli	o__Lactobacillales	f__Enterococcaceae	g__Enterococcus	s__Enterococcus_faecalis	147	zOTU_139
k__Bacteria	p__Proteobacteria	c__Gammaproteobacteria	o__Pasteurellales	f__Pasteurellaceae	g__Actinobacillus	s__Actinobacillus_rossii	386	zOTU_1390
k__Bacteria	p__Bacteroidetes	c__Bacteroidia	o__Bacteroidales	f__Bacteroidaceae	g__Bacteroides	NA	56	zOTU_1391
k__Bacteria	p__Firmicutes	c__Clostridia	o__Clostridiales	f__Ruminococcaceae	g__Oscillibacter	s__Oscillibacter_valericigenes	278	zOTU_1392
k__Bacteria	p__Bacteroidetes	NA	NA	NA	NA	NA	53	zOTU_1393
k__Bacteria	p__Firmicutes	c__Clostridia	o__Clostridiales	f__Clostridiales_Incertae_Sedis_XIII	g__Mogibacterium	NA	213	zOTU_1394
k__Bacteria	p__Firmicutes	c__Clostridia	o__Clostridiales	f__Eubacteriaceae	g__Eubacterium	s__Eubacterium_desmolans	220	zOTU_1395
k__Bacteria	NA	NA	NA	NA	NA	NA	1	zOTU_1396
k__Bacteria	p__Proteobacteria	NA	NA	NA	NA	NA	325	zOTU_1397
k__Bacteria	p__Bacteroidetes	c__Bacteroidia	o__Bacteroidales	NA	NA	NA	54	zOTU_1398
k__Bacteria	p__Bacteroidetes	c__Bacteroidia	o__Bacteroidales	f__Bacteroidaceae	g__Bacteroides	NA	56	zOTU_1399
k__Bacteria	NA	NA	NA	NA	NA	NA	1	zOTU_14
k__Bacteria	p__Firmicutes	c__Clostridia	o__Clostridiales	f__Lachnospiraceae	g__Dorea	s__Dorea_longicatena	240	zOTU_140
k__Bacteria	p__Firmicutes	c__Clostridia	o__Clostridiales	f__Ruminococcaceae	g__Ruminococcus	s__Ruminococcus_bromii	282	zOTU_1400
k__Bacteria	p__Fusobacteria	c__Fusobacteriia	o__Fusobacteriales	f__Fusobacteriaceae	NA	NA	317	zOTU_1401
k__Bacteria	p__Spirochaetes	c__Spirochaetia	o__Spirochaetales	f__Spirochaetaceae	NA	NA	403	zOTU_1402
k__Bacteria	p__Bacteroidetes	c__Bacteroidia	o__Bacteroidales	f__Prevotellaceae	g__Prevotella	NA	89	zOTU_1403
k__Bacteria	p__Actinobacteria	c__Actinobacteria	o__Actinomycetales	f__Actinomycetaceae	g__Arcanobacterium	NA	11	zOTU_1404
k__Bacteria	p__Bacteroidetes	c__Bacteroidia	o__Bacteroidales	f__Prevotellaceae	g__Alloprevotella	s__Alloprevotella_rava	88	zOTU_1405
k__Bacteria	p__Proteobacteria	c__Gammaproteobacteria	o__Pasteurellales	f__Pasteurellaceae	g__Actinobacillus	s__Actinobacillus_rossii	386	zOTU_1406
k__Bacteria	p__Firmicutes	c__Clostridia	o__Clostridiales	f__Ruminococcaceae	NA	NA	262	zOTU_1407
k__Bacteria	NA	NA	NA	NA	NA	NA	1	zOTU_1408
k__Bacteria	p__Bacteroidetes	c__Bacteroidia	o__Bacteroidales	f__Bacteroidaceae	g__Bacteroides	NA	56	zOTU_1409
k__Bacteria	p__Verrucomicrobia	c__Verrucomicrobiae	o__Verrucomicrobiales	f__Verrucomicrobiaceae	g__Akkermansia	s__Akkermansia_muciniphila	429	zOTU_141
k__Bacteria	p__Bacteroidetes	c__Bacteroidia	o__Bacteroidales	f__Bacteroidaceae	g__Bacteroides	NA	56	zOTU_1410
k__Bacteria	p__Bacteroidetes	c__Bacteroidia	o__Bacteroidales	f__Prevotellaceae	g__Prevotella	s__Prevotella_stercorea	97	zOTU_1411
k__Bacteria	p__Bacteroidetes	c__Bacteroidia	o__Bacteroidales	f__Prevotellaceae	g__Prevotella	NA	89	zOTU_1412
k__Bacteria	p__Bacteroidetes	c__Bacteroidia	o__Bacteroidales	f__Prevotellaceae	g__Prevotella	s__Prevotella_dentasini	92	zOTU_1413
k__Bacteria	p__Firmicutes	c__Clostridia	o__Clostridiales	f__Lachnospiraceae	NA	NA	223	zOTU_1414
k__Bacteria	NA	NA	NA	NA	NA	NA	1	zOTU_1415
k__Bacteria	p__Firmicutes	c__Clostridia	o__Clostridiales	f__Ruminococcaceae	NA	NA	262	zOTU_1416
k__Bacteria	p__Bacteroidetes	c__Bacteroidia	o__Bacteroidales	f__Bacteroidaceae	g__Bacteroides	NA	56	zOTU_1417
k__Bacteria	p__Proteobacteria	c__Epsilonproteobacteria	o__Campylobacterales	f__Campylobacteraceae	g__Campylobacter	s__Campylobacter_hominis	366	zOTU_1418
k__Bacteria	p__Bacteroidetes	NA	NA	NA	NA	NA	53	zOTU_1419
k__Bacteria	p__Firmicutes	c__Clostridia	o__Clostridiales	f__Lachnospiraceae	g__Ruminococcus2	s__Ruminococcus_faecis	247	zOTU_142
k__Bacteria	p__Firmicutes	c__Negativicutes	o__Selenomonadales	f__Veillonellaceae	NA	NA	303	zOTU_1420
k__Bacteria	p__Firmicutes	c__Clostridia	o__Clostridiales	f__Lachnospiraceae	NA	NA	223	zOTU_1421
k__Bacteria	p__Firmicutes	c__Clostridia	o__Clostridiales	NA	NA	NA	192	zOTU_1422
k__Bacteria	p__Firmicutes	c__Clostridia	o__Clostridiales	f__Ruminococcaceae	NA	NA	262	zOTU_1423
k__Bacteria	p__Bacteroidetes	c__Bacteroidia	o__Bacteroidales	NA	NA	NA	54	zOTU_1424
k__Bacteria	p__Actinobacteria	c__Actinobacteria	o__Actinomycetales	f__Actinomycetaceae	g__Arcanobacterium	NA	11	zOTU_1425
k__Bacteria	p__Firmicutes	c__Clostridia	o__Clostridiales	f__Ruminococcaceae	NA	NA	262	zOTU_1426
k__Bacteria	p__Bacteroidetes	c__Bacteroidia	o__Bacteroidales	NA	NA	NA	54	zOTU_1427
k__Bacteria	p__Actinobacteria	c__Actinobacteria	o__Actinomycetales	f__Actinomycetaceae	g__Actinomyces	s__Actinomyces_hyovaginalis	8	zOTU_1428
k__Bacteria	p__Deferribacteres	c__Deferribacteres	o__Deferribacterales	f__Deferribacteraceae	g__Mucispirillum	s__Mucispirillum_schaedleri	116	zOTU_1429
k__Bacteria	p__Verrucomicrobia	c__Verrucomicrobiae	o__Verrucomicrobiales	f__Verrucomicrobiaceae	g__Akkermansia	s__Akkermansia_muciniphila	429	zOTU_143
k__Bacteria	NA	NA	NA	NA	NA	NA	1	zOTU_1430
k__Bacteria	p__Bacteroidetes	c__Bacteroidia	o__Bacteroidales	f__Prevotellaceae	g__Prevotella	NA	89	zOTU_1431
k__Bacteria	p__Bacteroidetes	c__Bacteroidia	o__Bacteroidales	f__Prevotellaceae	g__Prevotella	NA	89	zOTU_1432
k__Bacteria	p__Firmicutes	NA	NA	NA	NA	NA	120	zOTU_1433
k__Bacteria	p__Bacteroidetes	NA	NA	NA	NA	NA	53	zOTU_1434
k__Bacteria	NA	NA	NA	NA	NA	NA	1	zOTU_1435
k__Bacteria	p__Bacteroidetes	c__Bacteroidia	o__Bacteroidales	f__Prevotellaceae	g__Prevotella	NA	89	zOTU_1436
k__Bacteria	p__Bacteroidetes	c__Bacteroidia	o__Bacteroidales	f__Bacteroidaceae	g__Bacteroides	NA	56	zOTU_1437
k__Bacteria	p__Firmicutes	c__Clostridia	o__Clostridiales	f__Ruminococcaceae	g__Ruminococcus	s__Ruminococcus_bromii	282	zOTU_1438
k__Bacteria	p__Bacteroidetes	c__Bacteroidia	o__Bacteroidales	f__Prevotellaceae	g__Prevotella	NA	89	zOTU_1439
k__Bacteria	p__Firmicutes	c__Erysipelotrichia	o__Erysipelotrichales	f__Erysipelotrichaceae	g__Holdemanella	s__Holdemanella_biformis	294	zOTU_144
k__Bacteria	p__Bacteroidetes	c__Bacteroidia	o__Bacteroidales	f__Prevotellaceae	g__Prevotella	NA	89	zOTU_1440
k__Bacteria	NA	NA	NA	NA	NA	NA	1	zOTU_1441
k__Bacteria	p__Firmicutes	c__Clostridia	o__Clostridiales	f__Ruminococcaceae	g__Flavonifractor	s__Flavonifractor_plautii	273	zOTU_1442
k__Bacteria	p__Bacteroidetes	c__Bacteroidia	o__Bacteroidales	NA	NA	NA	54	zOTU_1443
k__Bacteria	p__Firmicutes	c__Clostridia	o__Clostridiales	NA	NA	NA	192	zOTU_1444
k__Bacteria	NA	NA	NA	NA	NA	NA	1	zOTU_1445
k__Bacteria	NA	NA	NA	NA	NA	NA	1	zOTU_1446
k__Bacteria	p__Bacteroidetes	c__Bacteroidia	o__Bacteroidales	f__Bacteroidaceae	g__Bacteroides	NA	56	zOTU_1447
k__Bacteria	p__Bacteroidetes	c__Bacteroidia	o__Bacteroidales	f__Bacteroidaceae	g__Bacteroides	NA	56	zOTU_1448
k__Bacteria	p__Firmicutes	c__Negativicutes	o__Selenomonadales	f__Veillonellaceae	NA	NA	303	zOTU_1449
k__Bacteria	p__Firmicutes	c__Clostridia	o__Clostridiales	f__Lachnospiraceae	g__Clostridium_XlVa	s__Clostridium_scindens	233	zOTU_145
k__Bacteria	p__Bacteroidetes	c__Bacteroidia	o__Bacteroidales	f__Prevotellaceae	g__Prevotella	NA	89	zOTU_1450
k__Bacteria	p__Bacteroidetes	c__Bacteroidia	o__Bacteroidales	f__Bacteroidaceae	g__Bacteroides	NA	56	zOTU_1451
k__Bacteria	p__Firmicutes	c__Clostridia	o__Clostridiales	NA	NA	NA	192	zOTU_1452
k__Bacteria	p__Bacteroidetes	c__Bacteroidia	o__Bacteroidales	f__Prevotellaceae	g__Prevotella	NA	89	zOTU_1453
k__Bacteria	p__Bacteroidetes	c__Bacteroidia	o__Bacteroidales	f__Bacteroidaceae	g__Bacteroides	s__Bacteroides_helcogenes	61	zOTU_1454
k__Bacteria	p__Firmicutes	c__Clostridia	o__Clostridiales	f__Lachnospiraceae	NA	NA	223	zOTU_1455
k__Bacteria	p__Firmicutes	c__Clostridia	o__Clostridiales	NA	NA	NA	192	zOTU_1456
k__Bacteria	p__Firmicutes	c__Clostridia	o__Clostridiales	f__Lachnospiraceae	NA	NA	223	zOTU_1457
k__Bacteria	p__Bacteroidetes	c__Bacteroidia	o__Bacteroidales	f__Prevotellaceae	g__Prevotella	NA	89	zOTU_1458
k__Bacteria	p__Bacteroidetes	c__Bacteroidia	o__Bacteroidales	f__Porphyromonadaceae	g__Butyricimonas	s__Butyricimonas_virosa	74	zOTU_1459
k__Bacteria	p__Firmicutes	c__Clostridia	o__Clostridiales	f__Lachnospiraceae	NA	NA	223	zOTU_146
k__Bacteria	p__Bacteroidetes	c__Bacteroidia	o__Bacteroidales	f__Prevotellaceae	g__Prevotella	NA	89	zOTU_1460
k__Bacteria	p__Firmicutes	c__Clostridia	o__Clostridiales	NA	NA	NA	192	zOTU_1461
k__Bacteria	p__Bacteroidetes	NA	NA	NA	NA	NA	53	zOTU_1462
k__Bacteria	NA	NA	NA	NA	NA	NA	1	zOTU_1463
k__Bacteria	p__Bacteroidetes	c__Sphingobacteriia	o__Sphingobacteriales	f__Sphingobacteriaceae	NA	NA	109	zOTU_1464
k__Bacteria	p__Bacteroidetes	c__Bacteroidia	o__Bacteroidales	f__Rikenellaceae	g__Alistipes	s__Alistipes_onderdonkii	102	zOTU_1465
k__Bacteria	p__Firmicutes	c__Clostridia	o__Clostridiales	NA	NA	NA	192	zOTU_1466
k__Bacteria	p__Bacteroidetes	c__Bacteroidia	o__Bacteroidales	f__Porphyromonadaceae	NA	NA	70	zOTU_1467
k__Bacteria	NA	NA	NA	NA	NA	NA	1	zOTU_1468
k__Bacteria	p__Firmicutes	c__Bacilli	o__Lactobacillales	f__Lactobacillaceae	g__Lactobacillus	NA	150	zOTU_1469
k__Bacteria	NA	NA	NA	NA	NA	NA	1	zOTU_147
k__Bacteria	p__Firmicutes	c__Clostridia	o__Clostridiales	f__Ruminococcaceae	NA	NA	262	zOTU_1470
k__Bacteria	p__Firmicutes	NA	NA	NA	NA	NA	120	zOTU_1471
k__Bacteria	p__Firmicutes	c__Clostridia	o__Clostridiales	NA	NA	NA	192	zOTU_1472
k__Bacteria	NA	NA	NA	NA	NA	NA	1	zOTU_1473
k__Bacteria	p__Firmicutes	NA	NA	NA	NA	NA	120	zOTU_1474
k__Bacteria	p__Firmicutes	c__Clostridia	o__Clostridiales	NA	NA	NA	192	zOTU_1475
k__Bacteria	p__Firmicutes	c__Bacilli	o__Lactobacillales	f__Lactobacillaceae	g__Lactobacillus	s__Lactobacillus_salivarius	168	zOTU_1476
k__Bacteria	p__Bacteroidetes	NA	NA	NA	NA	NA	53	zOTU_1477
k__Bacteria	p__Firmicutes	c__Clostridia	o__Clostridiales	f__Lachnospiraceae	g__Howardella	s__Howardella_ureilytica	241	zOTU_1478
k__Bacteria	NA	NA	NA	NA	NA	NA	1	zOTU_1479
k__Bacteria	p__Firmicutes	c__Clostridia	o__Clostridiales	NA	NA	NA	192	zOTU_148
k__Bacteria	p__Bacteroidetes	c__Bacteroidia	o__Bacteroidales	f__Prevotellaceae	g__Prevotella	NA	89	zOTU_1480
k__Bacteria	p__Bacteroidetes	c__Bacteroidia	o__Bacteroidales	f__Porphyromonadaceae	g__Parabacteroides	s__Parabacteroides_distasonis	78	zOTU_1481
k__Bacteria	p__Bacteroidetes	c__Bacteroidia	o__Bacteroidales	f__Prevotellaceae	g__Prevotella	NA	89	zOTU_1482
k__Bacteria	p__Bacteroidetes	c__Bacteroidia	o__Bacteroidales	f__Prevotellaceae	g__Prevotella	NA	89	zOTU_1483
k__Bacteria	p__Bacteroidetes	c__Bacteroidia	o__Bacteroidales	f__Rikenellaceae	g__Alistipes	s__Alistipes_shahii	103	zOTU_1484
k__Bacteria	p__Bacteroidetes	c__Bacteroidia	o__Bacteroidales	f__Prevotellaceae	g__Prevotella	s__Prevotella_stercorea	97	zOTU_1485
k__Bacteria	p__Firmicutes	c__Clostridia	o__Clostridiales	NA	NA	NA	192	zOTU_1486
k__Bacteria	p__Firmicutes	c__Clostridia	o__Clostridiales	NA	NA	NA	192	zOTU_1487
k__Bacteria	p__Bacteroidetes	c__Bacteroidia	o__Bacteroidales	f__Prevotellaceae	g__Prevotella	NA	89	zOTU_1488
k__Bacteria	p__Fusobacteria	c__Fusobacteriia	o__Fusobacteriales	f__Fusobacteriaceae	g__Fusobacterium	s__Fusobacterium_varium	322	zOTU_1489
k__Bacteria	NA	NA	NA	NA	NA	NA	1	zOTU_149
k__Bacteria	p__Bacteroidetes	c__Bacteroidia	o__Bacteroidales	f__Prevotellaceae	g__Prevotella	NA	89	zOTU_1490
k__Bacteria	p__Bacteroidetes	c__Bacteroidia	o__Bacteroidales	NA	NA	NA	54	zOTU_1491
k__Bacteria	p__Bacteroidetes	c__Bacteroidia	o__Bacteroidales	f__Prevotellaceae	g__Prevotella	s__Prevotella_dentasini	92	zOTU_1492
k__Bacteria	p__Firmicutes	c__Clostridia	o__Clostridiales	f__Ruminococcaceae	NA	NA	262	zOTU_1493
k__Bacteria	p__Firmicutes	c__Clostridia	o__Clostridiales	f__Lachnospiraceae	NA	NA	223	zOTU_1494
k__Bacteria	p__Firmicutes	c__Clostridia	o__Clostridiales	f__Ruminococcaceae	NA	NA	262	zOTU_1495
k__Bacteria	p__Bacteroidetes	c__Bacteroidia	o__Bacteroidales	f__Prevotellaceae	g__Prevotella	NA	89	zOTU_1496
k__Bacteria	p__Bacteroidetes	c__Bacteroidia	o__Bacteroidales	f__Prevotellaceae	g__Prevotella	NA	89	zOTU_1497
k__Bacteria	p__Firmicutes	c__Bacilli	o__Lactobacillales	f__Lactobacillaceae	g__Lactobacillus	NA	150	zOTU_1498
k__Bacteria	p__Firmicutes	c__Clostridia	o__Clostridiales	f__Ruminococcaceae	g__Oscillibacter	NA	277	zOTU_1499
k__Bacteria	p__Firmicutes	c__Clostridia	o__Clostridiales	f__Clostridiaceae_1	g__Clostridium_sensu_stricto	NA	196	zOTU_15
k__Bacteria	p__Bacteroidetes	NA	NA	NA	NA	NA	53	zOTU_150
k__Bacteria	p__Firmicutes	c__Clostridia	o__Clostridiales	f__Ruminococcaceae	g__Ruminococcus	NA	280	zOTU_1500
k__Bacteria	p__Actinobacteria	c__Actinobacteria	o__Bifidobacteriales	f__Bifidobacteriaceae	g__Bifidobacterium	s__Bifidobacterium_animalis_subsp._lactis	38	zOTU_1501
k__Bacteria	NA	NA	NA	NA	NA	NA	1	zOTU_1502
k__Bacteria	p__Firmicutes	NA	NA	NA	NA	NA	120	zOTU_1503
k__Bacteria	p__Firmicutes	c__Clostridia	o__Clostridiales	NA	NA	NA	192	zOTU_1504
k__Bacteria	p__Bacteroidetes	NA	NA	NA	NA	NA	53	zOTU_1505
k__Bacteria	p__Bacteroidetes	c__Bacteroidia	o__Bacteroidales	f__Prevotellaceae	g__Prevotella	NA	89	zOTU_1506
k__Bacteria	p__Bacteroidetes	c__Bacteroidia	o__Bacteroidales	f__Bacteroidaceae	g__Bacteroides	NA	56	zOTU_1507
k__Bacteria	p__Bacteroidetes	c__Bacteroidia	o__Bacteroidales	f__Porphyromonadaceae	NA	NA	70	zOTU_1508
k__Bacteria	p__Firmicutes	c__Negativicutes	o__Selenomonadales	f__Acidaminococcaceae	g__Phascolarctobacterium	s__Phascolarctobacterium_succinatutens	302	zOTU_1509
k__Bacteria	p__Firmicutes	c__Clostridia	o__Clostridiales	f__Lachnospiraceae	g__Clostridium_XlVa	s__Clostridium_scindens	233	zOTU_151
k__Bacteria	p__Bacteroidetes	c__Bacteroidia	o__Bacteroidales	f__Prevotellaceae	g__Prevotella	NA	89	zOTU_1510
k__Bacteria	NA	NA	NA	NA	NA	NA	1	zOTU_1511
k__Bacteria	p__Bacteroidetes	c__Bacteroidia	o__Bacteroidales	f__Bacteroidaceae	g__Bacteroides	s__Bacteroides_helcogenes	61	zOTU_1512
k__Bacteria	p__Firmicutes	c__Clostridia	o__Clostridiales	f__Ruminococcaceae	g__Oscillibacter	s__Oscillibacter_valericigenes	278	zOTU_1513
k__Bacteria	p__Bacteroidetes	c__Bacteroidia	o__Bacteroidales	f__Prevotellaceae	g__Prevotella	NA	89	zOTU_1514
k__Bacteria	p__Firmicutes	c__Clostridia	o__Clostridiales	f__Ruminococcaceae	g__Ruminococcus	s__Ruminococcus_bromii	282	zOTU_1515
k__Bacteria	p__Bacteroidetes	c__Bacteroidia	o__Bacteroidales	f__Prevotellaceae	g__Prevotella	NA	89	zOTU_1516
k__Bacteria	p__Firmicutes	c__Clostridia	o__Clostridiales	NA	NA	NA	192	zOTU_1517
k__Bacteria	p__Firmicutes	c__Clostridia	o__Clostridiales	f__Lachnospiraceae	g__Howardella	s__Howardella_ureilytica	241	zOTU_1518
k__Bacteria	p__Bacteroidetes	c__Bacteroidia	o__Bacteroidales	f__Porphyromonadaceae	g__Parabacteroides	s__Parabacteroides_distasonis	78	zOTU_1519
k__Bacteria	p__Firmicutes	c__Clostridia	o__Clostridiales	NA	NA	NA	192	zOTU_152
k__Bacteria	p__Bacteroidetes	c__Bacteroidia	o__Bacteroidales	NA	NA	NA	54	zOTU_1520
k__Bacteria	p__Firmicutes	c__Negativicutes	o__Selenomonadales	f__Veillonellaceae	NA	NA	303	zOTU_1521
k__Bacteria	p__Firmicutes	c__Negativicutes	o__Selenomonadales	f__Veillonellaceae	NA	NA	303	zOTU_1522
k__Bacteria	p__Fusobacteria	c__Fusobacteriia	o__Fusobacteriales	f__Fusobacteriaceae	NA	NA	317	zOTU_1523
k__Bacteria	p__Firmicutes	c__Clostridia	o__Clostridiales	f__Lachnospiraceae	g__Blautia	NA	224	zOTU_1524
k__Bacteria	NA	NA	NA	NA	NA	NA	1	zOTU_1525
k__Bacteria	p__Firmicutes	c__Clostridia	o__Clostridiales	NA	NA	NA	192	zOTU_1526
k__Bacteria	p__Bacteroidetes	NA	NA	NA	NA	NA	53	zOTU_1527
k__Bacteria	p__Firmicutes	c__Clostridia	o__Clostridiales	NA	NA	NA	192	zOTU_1528
k__Bacteria	NA	NA	NA	NA	NA	NA	1	zOTU_1529
k__Bacteria	p__Proteobacteria	c__Epsilonproteobacteria	o__Campylobacterales	f__Campylobacteraceae	g__Campylobacter	NA	364	zOTU_153
k__Bacteria	p__Firmicutes	c__Clostridia	o__Clostridiales	f__Ruminococcaceae	NA	NA	262	zOTU_1530
k__Bacteria	p__Firmicutes	c__Clostridia	o__Clostridiales	f__Ruminococcaceae	g__Intestinimonas	s__Intestinimonas_butyriciproducens	276	zOTU_1531
k__Bacteria	p__Fusobacteria	c__Fusobacteriia	o__Fusobacteriales	f__Fusobacteriaceae	NA	NA	317	zOTU_1532
k__Bacteria	p__Firmicutes	c__Clostridia	o__Clostridiales	NA	NA	NA	192	zOTU_1533
k__Bacteria	p__Proteobacteria	c__Epsilonproteobacteria	o__Campylobacterales	f__Campylobacteraceae	g__Campylobacter	s__Campylobacter_hyointestinalis_subsp._lawsonii	368	zOTU_1534
k__Bacteria	p__Bacteroidetes	c__Bacteroidia	o__Bacteroidales	f__Prevotellaceae	g__Prevotella	NA	89	zOTU_1535
k__Bacteria	p__Bacteroidetes	NA	NA	NA	NA	NA	53	zOTU_1536
k__Bacteria	p__Firmicutes	c__Clostridia	o__Clostridiales	NA	NA	NA	192	zOTU_1537
k__Bacteria	p__Bacteroidetes	c__Bacteroidia	o__Bacteroidales	f__Prevotellaceae	g__Prevotella	NA	89	zOTU_1538
k__Bacteria	p__Firmicutes	c__Clostridia	o__Clostridiales	f__Ruminococcaceae	g__Butyricicoccus	s__Butyricicoccus_pullicaecorum	265	zOTU_1539
k__Bacteria	p__Firmicutes	c__Clostridia	o__Clostridiales	f__Ruminococcaceae	NA	NA	262	zOTU_154
k__Bacteria	p__Bacteroidetes	NA	NA	NA	NA	NA	53	zOTU_1540
k__Bacteria	p__Firmicutes	c__Clostridia	o__Clostridiales	NA	NA	NA	192	zOTU_1541
k__Bacteria	p__Firmicutes	c__Clostridia	o__Clostridiales	f__Lachnospiraceae	g__Lachnospiracea_incertae_sedis	s__Eubacterium_eligens	243	zOTU_1542
k__Bacteria	p__Bacteroidetes	c__Bacteroidia	o__Bacteroidales	f__Prevotellaceae	g__Prevotella	NA	89	zOTU_1543
k__Bacteria	NA	NA	NA	NA	NA	NA	1	zOTU_1544
k__Bacteria	NA	NA	NA	NA	NA	NA	1	zOTU_1545
k__Bacteria	p__Bacteroidetes	c__Bacteroidia	o__Bacteroidales	f__Bacteroidaceae	g__Bacteroides	NA	56	zOTU_1546
k__Bacteria	p__Firmicutes	c__Negativicutes	o__Selenomonadales	f__Veillonellaceae	g__Megasphaera	s__Megasphaera_indica	307	zOTU_1547
k__Bacteria	p__Firmicutes	c__Clostridia	o__Clostridiales	f__Lachnospiraceae	NA	NA	223	zOTU_1548
k__Bacteria	NA	NA	NA	NA	NA	NA	1	zOTU_1549
k__Bacteria	p__Firmicutes	c__Clostridia	o__Clostridiales	f__Lachnospiraceae	g__Ruminococcus2	NA	246	zOTU_155
k__Bacteria	NA	NA	NA	NA	NA	NA	1	zOTU_1550
k__Bacteria	p__Firmicutes	c__Clostridia	o__Clostridiales	f__Clostridiales_Incertae_Sedis_XI	g__Parvimonas	s__Parvimonas_micra	211	zOTU_1551
k__Bacteria	p__Firmicutes	c__Clostridia	o__Clostridiales	f__Lachnospiraceae	g__Lachnospiracea_incertae_sedis	s__Eubacterium_eligens	243	zOTU_1552
k__Bacteria	p__Firmicutes	c__Clostridia	o__Clostridiales	NA	NA	NA	192	zOTU_1553
k__Bacteria	p__Firmicutes	c__Clostridia	o__Clostridiales	f__Lachnospiraceae	g__Clostridium_XlVb	s__Clostridium_lactatifermentans	237	zOTU_1554
k__Bacteria	p__Bacteroidetes	c__Bacteroidia	o__Bacteroidales	f__Prevotellaceae	g__Prevotella	NA	89	zOTU_1555
k__Bacteria	p__Bacteroidetes	c__Bacteroidia	o__Bacteroidales	f__Porphyromonadaceae	NA	NA	70	zOTU_1556
k__Bacteria	p__Bacteroidetes	NA	NA	NA	NA	NA	53	zOTU_1557
k__Bacteria	p__Bacteroidetes	c__Bacteroidia	o__Bacteroidales	NA	NA	NA	54	zOTU_1558
k__Bacteria	NA	NA	NA	NA	NA	NA	1	zOTU_1559
k__Bacteria	p__Firmicutes	c__Clostridia	o__Clostridiales	f__Lachnospiraceae	g__Clostridium_XlVa	NA	230	zOTU_156
k__Bacteria	p__Firmicutes	c__Clostridia	o__Clostridiales	f__Clostridiales_Incertae_Sedis_XI	g__Parvimonas	s__Parvimonas_micra	211	zOTU_1560
k__Bacteria	p__Firmicutes	c__Bacilli	o__Lactobacillales	f__Lactobacillaceae	g__Lactobacillus	s__Lactobacillus_koreensis	159	zOTU_1561
k__Bacteria	p__Spirochaetes	c__Spirochaetia	o__Spirochaetales	f__Spirochaetaceae	NA	NA	403	zOTU_1562
k__Bacteria	p__Actinobacteria	c__Actinobacteria	o__Actinomycetales	NA	NA	NA	3	zOTU_1563
k__Bacteria	p__Bacteroidetes	c__Bacteroidia	o__Bacteroidales	NA	NA	NA	54	zOTU_1564
k__Bacteria	p__Firmicutes	c__Clostridia	o__Clostridiales	f__Peptococcaceae_1	g__Peptococcus	s__Peptococcus_niger	248	zOTU_1565
k__Bacteria	p__Proteobacteria	NA	NA	NA	NA	NA	325	zOTU_1566
k__Bacteria	p__Actinobacteria	c__Actinobacteria	o__Bifidobacteriales	f__Bifidobacteriaceae	g__Bifidobacterium	s__Bifidobacterium_animalis_subsp._lactis	38	zOTU_1567
k__Bacteria	p__Firmicutes	c__Clostridia	o__Clostridiales	f__Lachnospiraceae	NA	NA	223	zOTU_1568
k__Bacteria	p__Firmicutes	c__Bacilli	o__Lactobacillales	f__Lactobacillaceae	g__Lactobacillus	s__Lactobacillus_salivarius	168	zOTU_1569
k__Bacteria	p__Firmicutes	c__Clostridia	o__Clostridiales	NA	NA	NA	192	zOTU_157
k__Bacteria	p__Actinobacteria	c__Actinobacteria	o__Bifidobacteriales	f__Bifidobacteriaceae	g__Bifidobacterium	s__Bifidobacterium_choerinum	40	zOTU_1570
k__Bacteria	p__Bacteroidetes	c__Bacteroidia	o__Bacteroidales	f__Prevotellaceae	g__Prevotella	NA	89	zOTU_1571
k__Bacteria	p__Bacteroidetes	c__Bacteroidia	o__Bacteroidales	f__Porphyromonadaceae	NA	NA	70	zOTU_1572
k__Bacteria	p__Firmicutes	c__Clostridia	o__Clostridiales	f__Peptoniphilaceae	NA	NA	249	zOTU_1573
k__Bacteria	p__Bacteroidetes	c__Sphingobacteriia	o__Sphingobacteriales	f__Sphingobacteriaceae	NA	NA	109	zOTU_1574
k__Bacteria	NA	NA	NA	NA	NA	NA	1	zOTU_1575
k__Bacteria	p__Firmicutes	c__Clostridia	o__Clostridiales	f__Ruminococcaceae	g__Oscillibacter	s__Oscillibacter_valericigenes	278	zOTU_1576
k__Bacteria	p__Firmicutes	c__Bacilli	o__Lactobacillales	f__Enterococcaceae	g__Enterococcus	s__Enterococcus_canintestini	145	zOTU_1577
k__Bacteria	p__Bacteroidetes	c__Bacteroidia	o__Bacteroidales	f__Bacteroidaceae	g__Bacteroides	NA	56	zOTU_1578
k__Bacteria	p__Firmicutes	c__Clostridia	o__Clostridiales	f__Ruminococcaceae	g__Butyricicoccus	s__Butyricicoccus_pullicaecorum	265	zOTU_1579
k__Bacteria	p__Actinobacteria	c__Actinobacteria	o__Coriobacteriales	f__Coriobacteriaceae	g__Collinsella	s__Collinsella_aerofaciens	46	zOTU_158
k__Bacteria	p__Bacteroidetes	c__Bacteroidia	o__Bacteroidales	f__Bacteroidaceae	g__Bacteroides	NA	56	zOTU_1580
k__Bacteria	p__Firmicutes	c__Clostridia	o__Clostridiales	NA	NA	NA	192	zOTU_1581
k__Bacteria	p__Firmicutes	c__Clostridia	o__Clostridiales	f__Clostridiales_Incertae_Sedis_XI	g__Finegoldia	s__Finegoldia_magna	206	zOTU_1582
k__Bacteria	p__Firmicutes	c__Clostridia	o__Clostridiales	f__Ruminococcaceae	NA	NA	262	zOTU_1583
k__Bacteria	p__Bacteroidetes	c__Sphingobacteriia	o__Sphingobacteriales	f__Sphingobacteriaceae	NA	NA	109	zOTU_1584
k__Bacteria	NA	NA	NA	NA	NA	NA	1	zOTU_1585
k__Bacteria	NA	NA	NA	NA	NA	NA	1	zOTU_1586
k__Bacteria	p__Actinobacteria	c__Actinobacteria	o__Coriobacteriales	f__Coriobacteriaceae	NA	NA	41	zOTU_1587
k__Bacteria	p__Bacteroidetes	c__Bacteroidia	o__Bacteroidales	f__Prevotellaceae	g__Prevotella	NA	89	zOTU_1588
k__Bacteria	p__Firmicutes	c__Clostridia	o__Clostridiales	f__Eubacteriaceae	g__Eubacterium	s__Eubacterium_desmolans	220	zOTU_1589
k__Bacteria	p__Firmicutes	c__Clostridia	o__Clostridiales	f__Lachnospiraceae	g__Blautia	s__Blautia_stercoris	226	zOTU_159
k__Bacteria	p__Firmicutes	c__Negativicutes	o__Selenomonadales	f__Veillonellaceae	g__Mitsuokella	s__Mitsuokella_jalaludinii	308	zOTU_1590
k__Bacteria	p__Firmicutes	c__Negativicutes	o__Selenomonadales	f__Acidaminococcaceae	g__Phascolarctobacterium	s__Phascolarctobacterium_succinatutens	302	zOTU_1591
k__Bacteria	p__Bacteroidetes	c__Bacteroidia	o__Bacteroidales	f__Prevotellaceae	NA	NA	87	zOTU_1592
k__Bacteria	p__Bacteroidetes	c__Bacteroidia	o__Bacteroidales	NA	NA	NA	54	zOTU_1593
k__Bacteria	p__Bacteroidetes	c__Bacteroidia	o__Bacteroidales	NA	NA	NA	54	zOTU_1594
k__Bacteria	p__Bacteroidetes	c__Bacteroidia	o__Bacteroidales	f__Bacteroidaceae	g__Bacteroides	NA	56	zOTU_1595
k__Bacteria	p__Proteobacteria	c__Gammaproteobacteria	o__Pasteurellales	f__Pasteurellaceae	NA	NA	381	zOTU_1596
k__Bacteria	p__Firmicutes	c__Clostridia	o__Clostridiales	NA	NA	NA	192	zOTU_1597
k__Bacteria	p__Bacteroidetes	NA	NA	NA	NA	NA	53	zOTU_1598
k__Bacteria	p__Synergistetes	c__Synergistia	o__Synergistales	f__Synergistaceae	g__Cloacibacillus	s__Cloacibacillus_porcorum	414	zOTU_1599
k__Bacteria	p__Bacteroidetes	c__Bacteroidia	o__Bacteroidales	f__Bacteroidaceae	g__Bacteroides	s__Bacteroides_fragilis	60	zOTU_16
k__Bacteria	p__Proteobacteria	c__Epsilonproteobacteria	o__Campylobacterales	f__Campylobacteraceae	g__Campylobacter	s__Campylobacter_coli	365	zOTU_160
k__Bacteria	p__Bacteroidetes	c__Bacteroidia	o__Bacteroidales	f__Prevotellaceae	g__Prevotella	NA	89	zOTU_1600
k__Bacteria	p__Bacteroidetes	c__Bacteroidia	o__Bacteroidales	f__Prevotellaceae	g__Prevotella	NA	89	zOTU_1601
k__Bacteria	p__Bacteroidetes	c__Bacteroidia	o__Bacteroidales	f__Prevotellaceae	g__Prevotella	NA	89	zOTU_1602
k__Bacteria	p__Firmicutes	c__Clostridia	o__Clostridiales	NA	NA	NA	192	zOTU_1603
k__Bacteria	p__Bacteroidetes	c__Bacteroidia	o__Bacteroidales	f__Prevotellaceae	g__Prevotella	NA	89	zOTU_1604
k__Bacteria	p__Firmicutes	NA	NA	NA	NA	NA	120	zOTU_1605
k__Bacteria	p__Bacteroidetes	c__Bacteroidia	o__Bacteroidales	f__Bacteroidaceae	g__Bacteroides	NA	56	zOTU_1606
k__Bacteria	p__Bacteroidetes	c__Bacteroidia	o__Bacteroidales	f__Porphyromonadaceae	NA	NA	70	zOTU_1607
k__Bacteria	p__Bacteroidetes	c__Bacteroidia	o__Bacteroidales	f__Prevotellaceae	NA	NA	87	zOTU_1608
k__Bacteria	p__Firmicutes	c__Clostridia	o__Clostridiales	NA	NA	NA	192	zOTU_1609
k__Bacteria	p__Firmicutes	c__Clostridia	o__Clostridiales	f__Lachnospiraceae	g__Ruminococcus2	NA	246	zOTU_161
k__Bacteria	p__Firmicutes	c__Clostridia	o__Clostridiales	f__Ruminococcaceae	NA	NA	262	zOTU_1610
k__Bacteria	p__Bacteroidetes	c__Bacteroidia	o__Bacteroidales	f__Prevotellaceae	g__Prevotella	NA	89	zOTU_1611
k__Bacteria	p__Bacteroidetes	c__Bacteroidia	o__Bacteroidales	f__Prevotellaceae	g__Prevotella	NA	89	zOTU_1612
k__Bacteria	p__Bacteroidetes	c__Bacteroidia	o__Bacteroidales	f__Prevotellaceae	g__Prevotella	NA	89	zOTU_1613
k__Bacteria	p__Bacteroidetes	c__Bacteroidia	o__Bacteroidales	f__Bacteroidaceae	g__Bacteroides	s__Bacteroides_helcogenes	61	zOTU_1614
k__Bacteria	p__Bacteroidetes	c__Bacteroidia	o__Bacteroidales	NA	NA	NA	54	zOTU_1615
k__Bacteria	p__Firmicutes	c__Clostridia	o__Clostridiales	f__Ruminococcaceae	g__Clostridium_IV	NA	267	zOTU_1616
k__Bacteria	NA	NA	NA	NA	NA	NA	1	zOTU_1617
k__Bacteria	p__Firmicutes	c__Clostridia	o__Clostridiales	f__Ruminococcaceae	NA	NA	262	zOTU_1618
k__Bacteria	p__Bacteroidetes	NA	NA	NA	NA	NA	53	zOTU_1619
k__Bacteria	p__Firmicutes	c__Negativicutes	o__Selenomonadales	f__Acidaminococcaceae	g__Phascolarctobacterium	s__Phascolarctobacterium_succinatutens	302	zOTU_162
k__Bacteria	p__Spirochaetes	c__Spirochaetia	o__Spirochaetales	f__Spirochaetaceae	g__Treponema	s__Treponema_porcinum	409	zOTU_1620
k__Bacteria	p__Bacteroidetes	c__Bacteroidia	o__Bacteroidales	f__Prevotellaceae	g__Prevotella	NA	89	zOTU_1621
k__Bacteria	p__Bacteroidetes	c__Bacteroidia	o__Bacteroidales	f__Prevotellaceae	g__Prevotella	NA	89	zOTU_1622
k__Bacteria	p__Firmicutes	c__Clostridia	o__Clostridiales	f__Ruminococcaceae	NA	NA	262	zOTU_1623
k__Bacteria	NA	NA	NA	NA	NA	NA	1	zOTU_1624
k__Bacteria	p__Firmicutes	c__Clostridia	o__Clostridiales	NA	NA	NA	192	zOTU_1625
k__Bacteria	p__Bacteroidetes	NA	NA	NA	NA	NA	53	zOTU_1626
k__Bacteria	p__Bacteroidetes	c__Bacteroidia	o__Bacteroidales	f__Prevotellaceae	g__Prevotella	NA	89	zOTU_1627
k__Bacteria	p__Firmicutes	c__Bacilli	o__Lactobacillales	f__Lactobacillaceae	g__Lactobacillus	NA	150	zOTU_1628
k__Bacteria	p__Proteobacteria	NA	NA	NA	NA	NA	325	zOTU_1629
k__Bacteria	p__Firmicutes	c__Clostridia	o__Clostridiales	f__Ruminococcaceae	NA	NA	262	zOTU_163
k__Bacteria	p__Bacteroidetes	c__Bacteroidia	o__Bacteroidales	f__Bacteroidaceae	g__Bacteroides	NA	56	zOTU_1630
k__Bacteria	NA	NA	NA	NA	NA	NA	1	zOTU_1631
k__Bacteria	p__Firmicutes	c__Clostridia	o__Clostridiales	f__Lachnospiraceae	NA	NA	223	zOTU_1632
k__Bacteria	p__Firmicutes	c__Clostridia	o__Clostridiales	f__Ruminococcaceae	g__Flavonifractor	s__Flavonifractor_plautii	273	zOTU_1633
k__Bacteria	p__Firmicutes	c__Clostridia	o__Clostridiales	f__Lachnospiraceae	NA	NA	223	zOTU_1634
k__Bacteria	p__Firmicutes	c__Clostridia	o__Clostridiales	f__Lachnospiraceae	g__Lachnospiracea_incertae_sedis	s__Eubacterium_eligens	243	zOTU_1635
k__Bacteria	p__Bacteroidetes	c__Bacteroidia	o__Bacteroidales	f__Prevotellaceae	g__Prevotella	NA	89	zOTU_1636
k__Bacteria	p__Bacteroidetes	c__Bacteroidia	o__Bacteroidales	f__Prevotellaceae	g__Prevotella	NA	89	zOTU_1637
k__Bacteria	p__Bacteroidetes	c__Bacteroidia	o__Bacteroidales	f__Prevotellaceae	g__Prevotella	NA	89	zOTU_1638
k__Bacteria	p__Actinobacteria	c__Actinobacteria	o__Actinomycetales	f__Actinomycetaceae	g__Actinomyces	s__Actinomyces_hyovaginalis	8	zOTU_1639
k__Bacteria	p__Firmicutes	c__Bacilli	o__Lactobacillales	f__Lactobacillaceae	g__Lactobacillus	NA	150	zOTU_164
k__Bacteria	p__Bacteroidetes	c__Bacteroidia	o__Bacteroidales	f__Prevotellaceae	g__Prevotella	NA	89	zOTU_1640
k__Bacteria	p__Firmicutes	c__Clostridia	o__Clostridiales	f__Eubacteriaceae	g__Eubacterium	s__Eubacterium_desmolans	220	zOTU_1641
k__Bacteria	NA	NA	NA	NA	NA	NA	1	zOTU_1642
k__Bacteria	p__Bacteroidetes	c__Bacteroidia	o__Bacteroidales	f__Prevotellaceae	g__Prevotella	NA	89	zOTU_1643
k__Bacteria	p__Firmicutes	c__Negativicutes	o__Selenomonadales	f__Veillonellaceae	NA	NA	303	zOTU_1644
k__Bacteria	p__Actinobacteria	c__Actinobacteria	o__Actinomycetales	NA	NA	NA	3	zOTU_1645
k__Bacteria	p__Actinobacteria	c__Actinobacteria	o__Bifidobacteriales	f__Bifidobacteriaceae	g__Bifidobacterium	s__Bifidobacterium_choerinum	40	zOTU_1646
k__Bacteria	p__Deferribacteres	c__Deferribacteres	o__Deferribacterales	f__Deferribacteraceae	g__Mucispirillum	s__Mucispirillum_schaedleri	116	zOTU_1647
k__Bacteria	p__Bacteroidetes	c__Bacteroidia	o__Bacteroidales	f__Prevotellaceae	g__Prevotella	NA	89	zOTU_1648
k__Bacteria	p__Bacteroidetes	c__Bacteroidia	o__Bacteroidales	f__Prevotellaceae	g__Prevotella	NA	89	zOTU_1649
k__Bacteria	p__Firmicutes	c__Clostridia	o__Clostridiales	NA	NA	NA	192	zOTU_165
k__Bacteria	NA	NA	NA	NA	NA	NA	1	zOTU_1650
k__Bacteria	p__Bacteroidetes	c__Bacteroidia	o__Bacteroidales	f__Porphyromonadaceae	NA	NA	70	zOTU_1651
k__Bacteria	p__Firmicutes	c__Clostridia	o__Clostridiales	NA	NA	NA	192	zOTU_1652
k__Bacteria	p__Firmicutes	c__Clostridia	o__Clostridiales	f__Ruminococcaceae	NA	NA	262	zOTU_1653
k__Bacteria	p__Firmicutes	c__Clostridia	o__Clostridiales	NA	NA	NA	192	zOTU_1654
k__Bacteria	p__Proteobacteria	c__Gammaproteobacteria	o__Pasteurellales	f__Pasteurellaceae	g__Actinobacillus	s__Actinobacillus_rossii	386	zOTU_1655
k__Bacteria	p__Bacteroidetes	c__Bacteroidia	o__Bacteroidales	f__Prevotellaceae	NA	NA	87	zOTU_1656
k__Bacteria	p__Bacteroidetes	c__Bacteroidia	o__Bacteroidales	f__Prevotellaceae	NA	NA	87	zOTU_1657
k__Bacteria	p__Bacteroidetes	c__Bacteroidia	o__Bacteroidales	f__Prevotellaceae	g__Prevotella	NA	89	zOTU_1658
k__Bacteria	p__Bacteroidetes	c__Bacteroidia	o__Bacteroidales	f__Prevotellaceae	g__Prevotella	NA	89	zOTU_1659
k__Bacteria	p__Proteobacteria	c__Epsilonproteobacteria	o__Campylobacterales	f__Campylobacteraceae	g__Campylobacter	s__Campylobacter_coli	365	zOTU_166
k__Bacteria	p__Bacteroidetes	c__Bacteroidia	o__Bacteroidales	f__Prevotellaceae	g__Prevotella	NA	89	zOTU_1660
k__Bacteria	NA	NA	NA	NA	NA	NA	1	zOTU_1661
k__Bacteria	p__Actinobacteria	c__Actinobacteria	o__Actinomycetales	f__Actinomycetaceae	g__Arcanobacterium	NA	11	zOTU_1662
k__Bacteria	p__Bacteroidetes	c__Bacteroidia	o__Bacteroidales	f__Prevotellaceae	g__Prevotella	NA	89	zOTU_1663
k__Bacteria	p__Bacteroidetes	c__Bacteroidia	o__Bacteroidales	f__Bacteroidaceae	g__Bacteroides	NA	56	zOTU_1664
k__Bacteria	p__Firmicutes	c__Clostridia	o__Clostridiales	f__Lachnospiraceae	NA	NA	223	zOTU_1665
k__Bacteria	p__Bacteroidetes	c__Bacteroidia	o__Bacteroidales	f__Prevotellaceae	g__Prevotella	NA	89	zOTU_1666
k__Bacteria	NA	NA	NA	NA	NA	NA	1	zOTU_1667
k__Bacteria	p__Bacteroidetes	NA	NA	NA	NA	NA	53	zOTU_1668
k__Bacteria	p__Firmicutes	c__Clostridia	o__Clostridiales	NA	NA	NA	192	zOTU_1669
k__Bacteria	p__Proteobacteria	c__Gammaproteobacteria	o__Pasteurellales	f__Pasteurellaceae	g__Pasteurella	s__Pasteurella_aerogenes	388	zOTU_167
k__Bacteria	p__Bacteroidetes	c__Bacteroidia	o__Bacteroidales	f__Prevotellaceae	g__Prevotella	NA	89	zOTU_1670
k__Bacteria	p__Firmicutes	c__Clostridia	o__Clostridiales	f__Ruminococcaceae	g__Faecalibacterium	s__Faecalibacterium_prausnitzii	272	zOTU_1671
k__Bacteria	p__Firmicutes	c__Clostridia	o__Clostridiales	f__Lachnospiraceae	NA	NA	223	zOTU_1672
k__Bacteria	p__Bacteroidetes	c__Bacteroidia	o__Bacteroidales	f__Prevotellaceae	g__Prevotella	NA	89	zOTU_1673
k__Bacteria	p__Firmicutes	c__Clostridia	o__Clostridiales	f__Clostridiales_Incertae_Sedis_XI	g__Ezakiella	s__Ezakiella_peruensis	205	zOTU_1674
k__Bacteria	p__Firmicutes	c__Clostridia	o__Clostridiales	f__Eubacteriaceae	g__Eubacterium	s__Eubacterium_desmolans	220	zOTU_1675
k__Bacteria	p__Bacteroidetes	c__Bacteroidia	o__Bacteroidales	f__Porphyromonadaceae	NA	NA	70	zOTU_1676
k__Bacteria	p__Bacteroidetes	NA	NA	NA	NA	NA	53	zOTU_1677
k__Bacteria	p__Bacteroidetes	c__Bacteroidia	o__Bacteroidales	f__Prevotellaceae	g__Prevotella	NA	89	zOTU_1678
k__Bacteria	p__Firmicutes	c__Clostridia	o__Clostridiales	f__Ruminococcaceae	NA	NA	262	zOTU_1679
k__Bacteria	p__Firmicutes	c__Bacilli	o__Lactobacillales	f__Streptococcaceae	g__Streptococcus	s__Streptococcus_suis	189	zOTU_168
k__Bacteria	p__Firmicutes	c__Clostridia	o__Clostridiales	f__Ruminococcaceae	g__Ruminococcus	s__Ruminococcus_bromii	282	zOTU_1680
k__Bacteria	p__Firmicutes	c__Negativicutes	o__Selenomonadales	f__Veillonellaceae	NA	NA	303	zOTU_1681
k__Bacteria	p__Bacteroidetes	c__Bacteroidia	o__Bacteroidales	f__Prevotellaceae	g__Prevotella	NA	89	zOTU_1682
k__Bacteria	p__Firmicutes	c__Clostridia	o__Clostridiales	f__Ruminococcaceae	NA	NA	262	zOTU_1683
k__Bacteria	NA	NA	NA	NA	NA	NA	1	zOTU_1684
k__Bacteria	p__Firmicutes	c__Clostridia	o__Clostridiales	f__Ruminococcaceae	NA	NA	262	zOTU_1685
k__Bacteria	p__Proteobacteria	c__Gammaproteobacteria	o__Pasteurellales	f__Pasteurellaceae	g__Actinobacillus	s__Actinobacillus_rossii	386	zOTU_1686
k__Bacteria	p__Firmicutes	c__Clostridia	o__Clostridiales	f__Ruminococcaceae	NA	NA	262	zOTU_1687
k__Bacteria	p__Firmicutes	c__Clostridia	o__Clostridiales	NA	NA	NA	192	zOTU_1688
k__Bacteria	p__Bacteroidetes	c__Bacteroidia	o__Bacteroidales	f__Bacteroidaceae	g__Bacteroides	NA	56	zOTU_1689
k__Bacteria	p__Firmicutes	c__Clostridia	o__Clostridiales	f__Lachnospiraceae	g__Parasporobacterium	s__Parasporobacterium_paucivorans	245	zOTU_169
k__Bacteria	p__Bacteroidetes	NA	NA	NA	NA	NA	53	zOTU_1690
k__Bacteria	p__Firmicutes	c__Clostridia	o__Clostridiales	f__Clostridiales_Incertae_Sedis_XI	g__Ezakiella	s__Ezakiella_peruensis	205	zOTU_1691
k__Bacteria	p__Actinobacteria	c__Actinobacteria	o__Actinomycetales	NA	NA	NA	3	zOTU_1692
k__Bacteria	p__Bacteroidetes	c__Bacteroidia	o__Bacteroidales	f__Prevotellaceae	g__Prevotella	NA	89	zOTU_1693
k__Bacteria	p__Firmicutes	c__Clostridia	o__Clostridiales	f__Ruminococcaceae	NA	NA	262	zOTU_1694
k__Bacteria	p__Firmicutes	c__Clostridia	o__Clostridiales	f__Lachnospiraceae	g__Clostridium_XlVb	s__Clostridium_lactatifermentans	237	zOTU_1695
k__Bacteria	p__Firmicutes	c__Bacilli	o__Lactobacillales	f__Lactobacillaceae	g__Lactobacillus	s__Lactobacillus_salivarius	168	zOTU_1696
k__Bacteria	p__Firmicutes	c__Clostridia	o__Clostridiales	f__Lachnospiraceae	NA	NA	223	zOTU_1697
k__Bacteria	p__Bacteroidetes	c__Bacteroidia	o__Bacteroidales	f__Prevotellaceae	g__Prevotella	NA	89	zOTU_1698
k__Bacteria	p__Bacteroidetes	c__Bacteroidia	o__Bacteroidales	f__Bacteroidaceae	g__Bacteroides	NA	56	zOTU_1699
k__Bacteria	p__Firmicutes	c__Clostridia	o__Clostridiales	f__Clostridiaceae_1	g__Clostridium_sensu_stricto	NA	196	zOTU_17
k__Bacteria	NA	NA	NA	NA	NA	NA	1	zOTU_170
k__Bacteria	p__Firmicutes	NA	NA	NA	NA	NA	120	zOTU_1700
k__Bacteria	p__Firmicutes	c__Bacilli	o__Lactobacillales	f__Lactobacillaceae	g__Lactobacillus	NA	150	zOTU_1701
k__Bacteria	p__Firmicutes	c__Clostridia	o__Clostridiales	f__Clostridiales_Incertae_Sedis_XI	g__Finegoldia	s__Finegoldia_magna	206	zOTU_1702
k__Bacteria	p__Bacteroidetes	c__Bacteroidia	o__Bacteroidales	f__Prevotellaceae	g__Prevotella	NA	89	zOTU_1703
k__Bacteria	p__Bacteroidetes	c__Bacteroidia	o__Bacteroidales	f__Porphyromonadaceae	NA	NA	70	zOTU_1704
k__Bacteria	p__Firmicutes	c__Clostridia	o__Clostridiales	f__Lachnospiraceae	NA	NA	223	zOTU_1705
k__Bacteria	NA	NA	NA	NA	NA	NA	1	zOTU_1706
k__Bacteria	p__Bacteroidetes	c__Bacteroidia	o__Bacteroidales	f__Prevotellaceae	g__Prevotella	NA	89	zOTU_1707
k__Bacteria	p__Firmicutes	c__Clostridia	o__Clostridiales	NA	NA	NA	192	zOTU_1708
k__Bacteria	p__Bacteroidetes	c__Bacteroidia	o__Bacteroidales	f__Bacteroidaceae	g__Bacteroides	s__Bacteroides_uniformis	68	zOTU_1709
k__Bacteria	p__Firmicutes	c__Clostridia	o__Clostridiales	f__Eubacteriaceae	g__Eubacterium	s__Eubacterium_coprostanoligenes	219	zOTU_171
k__Bacteria	p__Firmicutes	c__Clostridia	o__Clostridiales	f__Ruminococcaceae	NA	NA	262	zOTU_1710
k__Bacteria	p__Bacteroidetes	c__Bacteroidia	o__Bacteroidales	f__Prevotellaceae	g__Prevotella	NA	89	zOTU_1711
k__Bacteria	p__Firmicutes	c__Clostridia	o__Clostridiales	f__Lachnospiraceae	NA	NA	223	zOTU_1712
k__Bacteria	p__Firmicutes	c__Negativicutes	o__Selenomonadales	f__Veillonellaceae	NA	NA	303	zOTU_1713
k__Bacteria	p__Firmicutes	c__Clostridia	o__Clostridiales	f__Lachnospiraceae	NA	NA	223	zOTU_1714
k__Bacteria	p__Bacteroidetes	c__Bacteroidia	o__Bacteroidales	f__Prevotellaceae	g__Prevotella	NA	89	zOTU_1715
k__Bacteria	p__Bacteroidetes	c__Bacteroidia	o__Bacteroidales	f__Prevotellaceae	g__Prevotella	NA	89	zOTU_1716
k__Bacteria	p__Firmicutes	c__Clostridia	o__Clostridiales	f__Lachnospiraceae	NA	NA	223	zOTU_1717
k__Bacteria	p__Firmicutes	c__Clostridia	o__Clostridiales	f__Peptococcaceae_1	g__Peptococcus	s__Peptococcus_niger	248	zOTU_1718
k__Bacteria	NA	NA	NA	NA	NA	NA	1	zOTU_1719
k__Bacteria	p__Bacteroidetes	c__Bacteroidia	o__Bacteroidales	f__Bacteroidaceae	g__Bacteroides	NA	56	zOTU_172
k__Bacteria	NA	NA	NA	NA	NA	NA	1	zOTU_1720
k__Bacteria	p__Bacteroidetes	c__Bacteroidia	o__Bacteroidales	f__Prevotellaceae	g__Prevotella	NA	89	zOTU_1721
k__Bacteria	p__Firmicutes	c__Clostridia	o__Clostridiales	f__Ruminococcaceae	NA	NA	262	zOTU_1722
k__Bacteria	p__Firmicutes	c__Clostridia	o__Clostridiales	NA	NA	NA	192	zOTU_1723
k__Bacteria	NA	NA	NA	NA	NA	NA	1	zOTU_1724
k__Bacteria	p__Firmicutes	c__Clostridia	o__Clostridiales	NA	NA	NA	192	zOTU_1725
k__Bacteria	p__Proteobacteria	c__Betaproteobacteria	o__Burkholderiales	NA	NA	NA	346	zOTU_1726
k__Bacteria	p__Bacteroidetes	c__Bacteroidia	o__Bacteroidales	f__Porphyromonadaceae	NA	NA	70	zOTU_1727
k__Bacteria	p__Bacteroidetes	c__Bacteroidia	o__Bacteroidales	f__Prevotellaceae	g__Prevotella	NA	89	zOTU_1728
k__Bacteria	p__Bacteroidetes	c__Bacteroidia	o__Bacteroidales	f__Prevotellaceae	g__Prevotella	NA	89	zOTU_1729
k__Bacteria	p__Firmicutes	c__Bacilli	o__Lactobacillales	f__Lactobacillaceae	g__Lactobacillus	s__Lactobacillus_johnsonii	158	zOTU_173
k__Bacteria	p__Firmicutes	c__Clostridia	o__Clostridiales	f__Ruminococcaceae	NA	NA	262	zOTU_1730
k__Bacteria	p__Bacteroidetes	c__Bacteroidia	o__Bacteroidales	f__Porphyromonadaceae	g__Parabacteroides	NA	76	zOTU_1731
k__Bacteria	p__Bacteroidetes	c__Bacteroidia	o__Bacteroidales	f__Prevotellaceae	g__Prevotella	NA	89	zOTU_1732
k__Bacteria	p__Firmicutes	c__Clostridia	o__Clostridiales	NA	NA	NA	192	zOTU_1733
k__Bacteria	p__Firmicutes	c__Erysipelotrichia	o__Erysipelotrichales	f__Erysipelotrichaceae	g__Sharpea	s__Sharpea_azabuensis	296	zOTU_1734
k__Bacteria	p__Firmicutes	c__Clostridia	o__Clostridiales	f__Lachnospiraceae	g__Clostridium_XlVa	s__Clostridium_aerotolerans	231	zOTU_1735
k__Bacteria	p__Firmicutes	NA	NA	NA	NA	NA	120	zOTU_1736
k__Bacteria	p__Firmicutes	c__Clostridia	o__Clostridiales	f__Ruminococcaceae	NA	NA	262	zOTU_1737
k__Bacteria	p__Bacteroidetes	c__Bacteroidia	o__Bacteroidales	f__Prevotellaceae	g__Prevotella	NA	89	zOTU_1738
k__Bacteria	p__Firmicutes	c__Clostridia	o__Clostridiales	NA	NA	NA	192	zOTU_1739
k__Bacteria	p__Firmicutes	c__Clostridia	o__Clostridiales	f__Ruminococcaceae	g__Faecalibacterium	s__Faecalibacterium_prausnitzii	272	zOTU_174
k__Bacteria	NA	NA	NA	NA	NA	NA	1	zOTU_1740
k__Bacteria	p__Actinobacteria	c__Actinobacteria	o__Actinomycetales	NA	NA	NA	3	zOTU_1741
k__Bacteria	p__Firmicutes	c__Clostridia	o__Clostridiales	NA	NA	NA	192	zOTU_1742
k__Bacteria	p__Bacteroidetes	c__Bacteroidia	o__Bacteroidales	f__Porphyromonadaceae	NA	NA	70	zOTU_1743
k__Bacteria	NA	NA	NA	NA	NA	NA	1	zOTU_1744
k__Bacteria	NA	NA	NA	NA	NA	NA	1	zOTU_1745
k__Bacteria	p__Bacteroidetes	c__Bacteroidia	o__Bacteroidales	f__Prevotellaceae	g__Prevotella	NA	89	zOTU_1746
k__Bacteria	p__Firmicutes	c__Clostridia	o__Clostridiales	f__Ruminococcaceae	g__Oscillibacter	s__Oscillibacter_valericigenes	278	zOTU_1747
k__Bacteria	p__Bacteroidetes	c__Bacteroidia	o__Bacteroidales	NA	NA	NA	54	zOTU_1748
k__Bacteria	NA	NA	NA	NA	NA	NA	1	zOTU_1749
k__Bacteria	p__Firmicutes	c__Clostridia	o__Clostridiales	NA	NA	NA	192	zOTU_175
k__Bacteria	p__Firmicutes	c__Clostridia	o__Clostridiales	f__Ruminococcaceae	NA	NA	262	zOTU_1750
k__Bacteria	p__Proteobacteria	c__Epsilonproteobacteria	o__Campylobacterales	f__Helicobacteraceae	g__Helicobacter	s__Helicobacter_anseris	370	zOTU_1751
k__Bacteria	p__Firmicutes	c__Clostridia	o__Clostridiales	f__Clostridiales_Incertae_Sedis_XIII	g__Mogibacterium	NA	213	zOTU_1752
k__Bacteria	p__Spirochaetes	c__Spirochaetia	o__Spirochaetales	f__Spirochaetaceae	NA	NA	403	zOTU_1753
k__Bacteria	p__Bacteroidetes	NA	NA	NA	NA	NA	53	zOTU_1754
k__Bacteria	p__Firmicutes	c__Clostridia	o__Clostridiales	f__Ruminococcaceae	NA	NA	262	zOTU_1755
k__Bacteria	p__Bacteroidetes	c__Bacteroidia	o__Bacteroidales	NA	NA	NA	54	zOTU_1756
k__Bacteria	p__Bacteroidetes	c__Bacteroidia	o__Bacteroidales	f__Bacteroidaceae	g__Bacteroides	s__Bacteroides_helcogenes	61	zOTU_1757
k__Bacteria	p__Synergistetes	c__Synergistia	o__Synergistales	f__Synergistaceae	g__Cloacibacillus	s__Cloacibacillus_porcorum	414	zOTU_1758
k__Bacteria	p__Bacteroidetes	c__Bacteroidia	o__Bacteroidales	f__Bacteroidaceae	g__Bacteroides	NA	56	zOTU_1759
k__Bacteria	p__Firmicutes	c__Clostridia	o__Clostridiales	f__Lachnospiraceae	g__Blautia	NA	224	zOTU_176
k__Bacteria	p__Actinobacteria	c__Actinobacteria	o__Actinomycetales	NA	NA	NA	3	zOTU_1760
k__Bacteria	NA	NA	NA	NA	NA	NA	1	zOTU_1761
k__Bacteria	p__Bacteroidetes	NA	NA	NA	NA	NA	53	zOTU_1763
k__Bacteria	p__Bacteroidetes	c__Bacteroidia	o__Bacteroidales	f__Bacteroidaceae	g__Bacteroides	NA	56	zOTU_1764
k__Bacteria	p__Bacteroidetes	c__Bacteroidia	o__Bacteroidales	f__Bacteroidaceae	g__Bacteroides	s__Bacteroides_helcogenes	61	zOTU_1765
k__Bacteria	p__Bacteroidetes	NA	NA	NA	NA	NA	53	zOTU_1766
k__Bacteria	p__Firmicutes	c__Clostridia	o__Clostridiales	NA	NA	NA	192	zOTU_1767
k__Bacteria	p__Firmicutes	c__Clostridia	o__Clostridiales	f__Ruminococcaceae	NA	NA	262	zOTU_1768
k__Bacteria	p__Firmicutes	c__Clostridia	o__Clostridiales	f__Lachnospiraceae	NA	NA	223	zOTU_1769
k__Bacteria	p__Firmicutes	c__Bacilli	o__Lactobacillales	f__Streptococcaceae	g__Streptococcus	s__Streptococcus_suis	189	zOTU_177
k__Bacteria	p__Bacteroidetes	c__Bacteroidia	o__Bacteroidales	f__Prevotellaceae	g__Prevotella	NA	89	zOTU_1770
k__Bacteria	NA	NA	NA	NA	NA	NA	1	zOTU_1771
k__Bacteria	p__Firmicutes	c__Clostridia	o__Clostridiales	f__Ruminococcaceae	NA	NA	262	zOTU_1772
k__Bacteria	p__Firmicutes	c__Clostridia	o__Clostridiales	f__Ruminococcaceae	g__Oscillibacter	NA	277	zOTU_1773
k__Bacteria	p__Firmicutes	c__Clostridia	o__Clostridiales	f__Ruminococcaceae	g__Oscillibacter	s__Oscillibacter_valericigenes	278	zOTU_1774
k__Bacteria	p__Spirochaetes	c__Spirochaetia	o__Spirochaetales	f__Spirochaetaceae	g__Treponema	NA	405	zOTU_1775
k__Bacteria	p__Firmicutes	c__Clostridia	o__Clostridiales	f__Ruminococcaceae	NA	NA	262	zOTU_1776
k__Bacteria	p__Bacteroidetes	c__Bacteroidia	o__Bacteroidales	f__Prevotellaceae	g__Prevotella	NA	89	zOTU_1777
k__Bacteria	NA	NA	NA	NA	NA	NA	1	zOTU_1778
k__Bacteria	p__Bacteroidetes	c__Bacteroidia	o__Bacteroidales	f__Prevotellaceae	g__Prevotella	s__Prevotella_dentasini	92	zOTU_1779
k__Bacteria	p__Bacteroidetes	c__Bacteroidia	o__Bacteroidales	f__Bacteroidaceae	g__Bacteroides	NA	56	zOTU_178
k__Bacteria	p__Firmicutes	c__Clostridia	o__Clostridiales	f__Ruminococcaceae	g__Clostridium_IV	NA	267	zOTU_1780
k__Bacteria	p__Firmicutes	c__Clostridia	o__Clostridiales	NA	NA	NA	192	zOTU_1781
k__Bacteria	NA	NA	NA	NA	NA	NA	1	zOTU_1782
k__Bacteria	p__Firmicutes	c__Clostridia	o__Clostridiales	NA	NA	NA	192	zOTU_1783
k__Bacteria	p__Firmicutes	c__Clostridia	o__Clostridiales	f__Lachnospiraceae	g__Howardella	s__Howardella_ureilytica	241	zOTU_1784
k__Bacteria	p__Bacteroidetes	c__Bacteroidia	o__Bacteroidales	NA	NA	NA	54	zOTU_1785
k__Bacteria	p__Bacteroidetes	c__Bacteroidia	o__Bacteroidales	f__Porphyromonadaceae	NA	NA	70	zOTU_1786
k__Bacteria	p__Verrucomicrobia	c__Opitutae	NA	NA	NA	NA	422	zOTU_1787
k__Bacteria	p__Firmicutes	c__Clostridia	o__Clostridiales	NA	NA	NA	192	zOTU_1788
k__Bacteria	p__Bacteroidetes	c__Bacteroidia	o__Bacteroidales	f__Bacteroidaceae	g__Bacteroides	NA	56	zOTU_1789
k__Bacteria	p__Spirochaetes	c__Spirochaetia	o__Spirochaetales	f__Spirochaetaceae	g__Treponema	s__Treponema_brennaborense	407	zOTU_179
k__Bacteria	p__Firmicutes	c__Clostridia	o__Clostridiales	f__Ruminococcaceae	NA	NA	262	zOTU_1790
k__Bacteria	NA	NA	NA	NA	NA	NA	1	zOTU_1791
k__Bacteria	p__Firmicutes	c__Bacilli	o__Lactobacillales	f__Lactobacillaceae	g__Lactobacillus	NA	150	zOTU_1792
k__Bacteria	p__Bacteroidetes	c__Bacteroidia	o__Bacteroidales	f__Porphyromonadaceae	g__Parabacteroides	NA	76	zOTU_1793
k__Bacteria	p__Firmicutes	c__Clostridia	o__Clostridiales	NA	NA	NA	192	zOTU_1794
k__Bacteria	p__Firmicutes	c__Clostridia	o__Clostridiales	f__Ruminococcaceae	g__Flavonifractor	s__Flavonifractor_plautii	273	zOTU_1795
k__Bacteria	p__Bacteroidetes	c__Bacteroidia	o__Bacteroidales	f__Rikenellaceae	g__Alistipes	s__Alistipes_onderdonkii	102	zOTU_1796
k__Bacteria	p__Firmicutes	c__Clostridia	o__Clostridiales	NA	NA	NA	192	zOTU_1797
k__Bacteria	p__Bacteroidetes	c__Bacteroidia	o__Bacteroidales	NA	NA	NA	54	zOTU_1798
k__Bacteria	p__Bacteroidetes	c__Bacteroidia	o__Bacteroidales	f__Bacteroidaceae	g__Bacteroides	NA	56	zOTU_1799
k__Bacteria	p__Firmicutes	c__Bacilli	o__Lactobacillales	f__Streptococcaceae	g__Streptococcus	NA	181	zOTU_18
k__Bacteria	p__Spirochaetes	c__Spirochaetia	o__Spirochaetales	f__Spirochaetaceae	g__Treponema	s__Treponema_brennaborense	407	zOTU_180
k__Bacteria	p__Bacteroidetes	c__Bacteroidia	o__Bacteroidales	f__Rikenellaceae	g__Alistipes	s__Alistipes_onderdonkii	102	zOTU_1800
k__Bacteria	p__Firmicutes	c__Negativicutes	o__Selenomonadales	f__Veillonellaceae	g__Mitsuokella	s__Mitsuokella_jalaludinii	308	zOTU_1801
k__Bacteria	p__Cyanobacteria/Chloroplast	c__Chloroplast	f__Chloroplast	g__Streptophyta	NA	NA	115	zOTU_1802
k__Bacteria	p__Firmicutes	c__Clostridia	o__Clostridiales	NA	NA	NA	192	zOTU_1803
k__Bacteria	p__Bacteroidetes	c__Bacteroidia	o__Bacteroidales	f__Prevotellaceae	g__Prevotella	NA	89	zOTU_1804
k__Bacteria	p__Bacteroidetes	c__Bacteroidia	o__Bacteroidales	f__Bacteroidaceae	g__Bacteroides	NA	56	zOTU_1805
k__Bacteria	p__Firmicutes	c__Bacilli	o__Bacillales	f__Staphylococcaceae	g__Staphylococcus	NA	129	zOTU_1806
k__Bacteria	NA	NA	NA	NA	NA	NA	1	zOTU_1807
k__Bacteria	NA	NA	NA	NA	NA	NA	1	zOTU_1808
k__Bacteria	p__Bacteroidetes	c__Bacteroidia	o__Bacteroidales	f__Prevotellaceae	g__Prevotella	NA	89	zOTU_1809
k__Bacteria	p__Firmicutes	c__Clostridia	o__Clostridiales	f__Eubacteriaceae	g__Eubacterium	s__Eubacterium_coprostanoligenes	219	zOTU_181
k__Bacteria	p__Bacteroidetes	c__Bacteroidia	o__Bacteroidales	NA	NA	NA	54	zOTU_1810
k__Bacteria	p__Fusobacteria	c__Fusobacteriia	o__Fusobacteriales	f__Fusobacteriaceae	NA	NA	317	zOTU_1811
k__Bacteria	p__Firmicutes	c__Clostridia	o__Clostridiales	NA	NA	NA	192	zOTU_1812
k__Bacteria	NA	NA	NA	NA	NA	NA	1	zOTU_1813
k__Bacteria	p__Bacteroidetes	c__Bacteroidia	o__Bacteroidales	f__Prevotellaceae	g__Prevotella	NA	89	zOTU_1814
k__Bacteria	p__Bacteroidetes	c__Bacteroidia	o__Bacteroidales	f__Prevotellaceae	g__Prevotella	s__Prevotella_dentasini	92	zOTU_1815
k__Bacteria	p__Bacteroidetes	c__Bacteroidia	o__Bacteroidales	f__Prevotellaceae	g__Prevotella	s__Prevotella_dentasini	92	zOTU_1816
k__Bacteria	p__Bacteroidetes	c__Bacteroidia	o__Bacteroidales	f__Prevotellaceae	g__Prevotella	NA	89	zOTU_1817
k__Bacteria	p__Bacteroidetes	c__Bacteroidia	o__Bacteroidales	NA	NA	NA	54	zOTU_1818
k__Bacteria	p__Synergistetes	c__Synergistia	o__Synergistales	f__Synergistaceae	g__Cloacibacillus	s__Cloacibacillus_porcorum	414	zOTU_1819
k__Bacteria	p__Firmicutes	c__Clostridia	o__Clostridiales	f__Lachnospiraceae	g__Blautia	NA	224	zOTU_182
k__Bacteria	p__Firmicutes	c__Negativicutes	o__Selenomonadales	f__Veillonellaceae	g__Mitsuokella	s__Mitsuokella_jalaludinii	308	zOTU_1820
k__Bacteria	p__Bacteroidetes	c__Bacteroidia	o__Bacteroidales	f__Prevotellaceae	g__Prevotella	NA	89	zOTU_1821
k__Bacteria	NA	NA	NA	NA	NA	NA	1	zOTU_1822
k__Bacteria	p__Firmicutes	c__Clostridia	o__Clostridiales	f__Ruminococcaceae	g__Flavonifractor	s__Flavonifractor_plautii	273	zOTU_1823
k__Bacteria	p__Spirochaetes	c__Spirochaetia	o__Spirochaetales	f__Spirochaetaceae	g__Treponema	s__Treponema_porcinum	409	zOTU_1824
k__Bacteria	p__Bacteroidetes	c__Bacteroidia	o__Bacteroidales	f__Prevotellaceae	g__Prevotella	NA	89	zOTU_1825
k__Bacteria	p__Firmicutes	c__Clostridia	o__Clostridiales	NA	NA	NA	192	zOTU_1826
k__Bacteria	p__Firmicutes	c__Clostridia	o__Clostridiales	f__Ruminococcaceae	NA	NA	262	zOTU_1827
k__Bacteria	NA	NA	NA	NA	NA	NA	1	zOTU_1828
k__Bacteria	p__Bacteroidetes	c__Bacteroidia	o__Bacteroidales	f__Prevotellaceae	g__Prevotella	NA	89	zOTU_1829
k__Bacteria	p__Firmicutes	c__Bacilli	o__Lactobacillales	f__Lactobacillaceae	g__Lactobacillus	s__Lactobacillus_mucosae	160	zOTU_183
k__Bacteria	p__Bacteroidetes	c__Flavobacteriia	o__Flavobacteriales	f__Flavobacteriaceae	NA	NA	106	zOTU_1830
k__Bacteria	p__Bacteroidetes	c__Bacteroidia	o__Bacteroidales	f__Prevotellaceae	g__Prevotella	NA	89	zOTU_1831
k__Bacteria	p__Firmicutes	c__Clostridia	o__Clostridiales	f__Lachnospiraceae	g__Blautia	NA	224	zOTU_1832
k__Bacteria	p__Bacteroidetes	c__Bacteroidia	o__Bacteroidales	f__Porphyromonadaceae	NA	NA	70	zOTU_1833
k__Bacteria	p__Bacteroidetes	c__Bacteroidia	o__Bacteroidales	f__Prevotellaceae	g__Prevotella	NA	89	zOTU_1834
k__Bacteria	p__Firmicutes	c__Clostridia	o__Clostridiales	f__Ruminococcaceae	NA	NA	262	zOTU_1835
k__Bacteria	p__Bacteroidetes	c__Bacteroidia	o__Bacteroidales	f__Prevotellaceae	g__Alloprevotella	s__Alloprevotella_rava	88	zOTU_1836
k__Bacteria	p__Firmicutes	c__Negativicutes	o__Selenomonadales	f__Veillonellaceae	NA	NA	303	zOTU_1837
k__Bacteria	NA	NA	NA	NA	NA	NA	1	zOTU_1838
k__Bacteria	p__Bacteroidetes	c__Bacteroidia	o__Bacteroidales	f__Prevotellaceae	g__Alloprevotella	s__Alloprevotella_rava	88	zOTU_1839
k__Bacteria	p__Firmicutes	c__Clostridia	o__Clostridiales	f__Ruminococcaceae	NA	NA	262	zOTU_184
k__Bacteria	p__Bacteroidetes	c__Bacteroidia	o__Bacteroidales	f__Prevotellaceae	g__Prevotella	NA	89	zOTU_1840
k__Bacteria	p__Proteobacteria	c__Epsilonproteobacteria	o__Campylobacterales	f__Campylobacteraceae	g__Campylobacter	s__Campylobacter_hyointestinalis_subsp._lawsonii	368	zOTU_1841
k__Bacteria	p__Spirochaetes	c__Spirochaetia	o__Spirochaetales	f__Spirochaetaceae	g__Treponema	s__Treponema_bryantii	408	zOTU_1842
k__Bacteria	p__Bacteroidetes	c__Bacteroidia	o__Bacteroidales	f__Porphyromonadaceae	g__Parabacteroides	s__Parabacteroides_chinchillae	77	zOTU_1843
k__Bacteria	NA	NA	NA	NA	NA	NA	1	zOTU_1844
k__Bacteria	p__Bacteroidetes	c__Bacteroidia	o__Bacteroidales	f__Prevotellaceae	g__Prevotella	NA	89	zOTU_1845
k__Bacteria	p__Spirochaetes	c__Spirochaetia	o__Spirochaetales	f__Spirochaetaceae	NA	NA	403	zOTU_1846
k__Bacteria	p__Bacteroidetes	c__Bacteroidia	o__Bacteroidales	f__Porphyromonadaceae	g__Parabacteroides	s__Parabacteroides_chinchillae	77	zOTU_1847
k__Bacteria	p__Firmicutes	c__Clostridia	o__Clostridiales	f__Ruminococcaceae	NA	NA	262	zOTU_1848
k__Bacteria	p__Bacteroidetes	c__Bacteroidia	o__Bacteroidales	f__Prevotellaceae	NA	NA	87	zOTU_1849
k__Bacteria	p__Firmicutes	c__Clostridia	o__Clostridiales	NA	NA	NA	192	zOTU_185
k__Bacteria	p__Bacteroidetes	c__Bacteroidia	o__Bacteroidales	f__Prevotellaceae	g__Prevotella	NA	89	zOTU_1850
k__Bacteria	p__Firmicutes	c__Clostridia	o__Clostridiales	f__Ruminococcaceae	NA	NA	262	zOTU_1851
k__Bacteria	p__Firmicutes	c__Clostridia	o__Clostridiales	f__Ruminococcaceae	NA	NA	262	zOTU_1852
k__Bacteria	p__Actinobacteria	c__Actinobacteria	o__Bifidobacteriales	f__Bifidobacteriaceae	g__Bifidobacterium	s__Bifidobacterium_animalis_subsp._lactis	38	zOTU_1853
k__Bacteria	NA	NA	NA	NA	NA	NA	1	zOTU_1854
k__Bacteria	p__Proteobacteria	c__Epsilonproteobacteria	o__Campylobacterales	f__Campylobacteraceae	g__Campylobacter	s__Campylobacter_hyointestinalis_subsp._lawsonii	368	zOTU_1855
k__Bacteria	NA	NA	NA	NA	NA	NA	1	zOTU_1856
k__Bacteria	p__Bacteroidetes	c__Bacteroidia	o__Bacteroidales	f__Prevotellaceae	NA	NA	87	zOTU_1857
k__Bacteria	p__Firmicutes	c__Bacilli	o__Lactobacillales	f__Lactobacillaceae	g__Lactobacillus	NA	150	zOTU_1858
k__Bacteria	p__Firmicutes	c__Clostridia	o__Clostridiales	f__Lachnospiraceae	g__Blautia	s__Blautia_stercoris	226	zOTU_1859
k__Bacteria	p__Firmicutes	c__Clostridia	o__Clostridiales	f__Lachnospiraceae	g__Clostridium_XlVa	s__Hungatella_hathewayi	234	zOTU_186
k__Bacteria	p__Actinobacteria	c__Actinobacteria	o__Coriobacteriales	f__Coriobacteriaceae	NA	NA	41	zOTU_1860
k__Bacteria	p__Firmicutes	c__Clostridia	o__Clostridiales	f__Clostridiales_Incertae_Sedis_XI	g__Parvimonas	s__Parvimonas_micra	211	zOTU_1861
k__Bacteria	p__Bacteroidetes	c__Bacteroidia	o__Bacteroidales	f__Prevotellaceae	g__Prevotella	NA	89	zOTU_1862
k__Bacteria	p__Firmicutes	NA	NA	NA	NA	NA	120	zOTU_1863
k__Bacteria	p__Bacteroidetes	c__Bacteroidia	o__Bacteroidales	f__Prevotellaceae	g__Prevotella	NA	89	zOTU_1864
k__Bacteria	p__Bacteroidetes	NA	NA	NA	NA	NA	53	zOTU_1865
k__Bacteria	NA	NA	NA	NA	NA	NA	1	zOTU_1866
k__Bacteria	p__Firmicutes	c__Clostridia	o__Clostridiales	f__Ruminococcaceae	g__Butyricicoccus	s__Butyricicoccus_pullicaecorum	265	zOTU_1867
k__Bacteria	p__Bacteroidetes	c__Bacteroidia	o__Bacteroidales	f__Porphyromonadaceae	g__Parabacteroides	s__Parabacteroides_distasonis	78	zOTU_1868
k__Bacteria	p__Bacteroidetes	c__Bacteroidia	o__Bacteroidales	f__Prevotellaceae	g__Prevotella	NA	89	zOTU_1869
k__Bacteria	p__Firmicutes	c__Erysipelotrichia	o__Erysipelotrichales	f__Erysipelotrichaceae	g__Turicibacter	s__Turicibacter_sanguinis	297	zOTU_187
k__Bacteria	p__Bacteroidetes	c__Bacteroidia	o__Bacteroidales	f__Porphyromonadaceae	NA	NA	70	zOTU_1870
k__Bacteria	p__Bacteroidetes	c__Bacteroidia	o__Bacteroidales	NA	NA	NA	54	zOTU_1871
k__Bacteria	p__Bacteroidetes	c__Bacteroidia	o__Bacteroidales	f__Prevotellaceae	g__Prevotella	NA	89	zOTU_1872
k__Bacteria	p__Bacteroidetes	c__Bacteroidia	o__Bacteroidales	f__Porphyromonadaceae	NA	NA	70	zOTU_1873
k__Bacteria	p__Firmicutes	c__Clostridia	o__Clostridiales	f__Ruminococcaceae	NA	NA	262	zOTU_1874
k__Bacteria	p__Bacteroidetes	c__Bacteroidia	o__Bacteroidales	f__Bacteroidaceae	g__Bacteroides	s__Bacteroides_helcogenes	61	zOTU_1875
k__Bacteria	p__Firmicutes	c__Clostridia	o__Clostridiales	NA	NA	NA	192	zOTU_1876
k__Bacteria	p__Proteobacteria	c__Gammaproteobacteria	o__Pasteurellales	f__Pasteurellaceae	NA	NA	381	zOTU_1877
k__Bacteria	p__Bacteroidetes	c__Bacteroidia	o__Bacteroidales	f__Prevotellaceae	g__Prevotella	NA	89	zOTU_1878
k__Bacteria	NA	NA	NA	NA	NA	NA	1	zOTU_1879
k__Bacteria	p__Firmicutes	c__Clostridia	o__Clostridiales	f__Lachnospiraceae	g__Ruminococcus2	s__Ruminococcus_faecis	247	zOTU_188
k__Bacteria	NA	NA	NA	NA	NA	NA	1	zOTU_1880
k__Bacteria	p__Bacteroidetes	c__Bacteroidia	o__Bacteroidales	f__Prevotellaceae	g__Prevotella	NA	89	zOTU_1881
k__Bacteria	p__Firmicutes	c__Negativicutes	o__Selenomonadales	f__Acidaminococcaceae	g__Phascolarctobacterium	s__Phascolarctobacterium_succinatutens	302	zOTU_1882
k__Bacteria	p__Spirochaetes	c__Spirochaetia	o__Spirochaetales	f__Spirochaetaceae	g__Treponema	s__Treponema_porcinum	409	zOTU_1883
k__Bacteria	p__Bacteroidetes	c__Bacteroidia	o__Bacteroidales	f__Prevotellaceae	g__Prevotella	NA	89	zOTU_1884
k__Bacteria	p__Bacteroidetes	NA	NA	NA	NA	NA	53	zOTU_1885
k__Bacteria	p__Firmicutes	c__Clostridia	o__Clostridiales	f__Ruminococcaceae	g__Oscillibacter	NA	277	zOTU_1886
k__Bacteria	p__Firmicutes	c__Negativicutes	o__Selenomonadales	f__Veillonellaceae	g__Veillonella	NA	312	zOTU_1887
k__Bacteria	p__Bacteroidetes	c__Bacteroidia	o__Bacteroidales	NA	NA	NA	54	zOTU_1888
k__Bacteria	p__Firmicutes	c__Clostridia	o__Clostridiales	f__Peptococcaceae_1	g__Peptococcus	s__Peptococcus_niger	248	zOTU_1889
k__Bacteria	p__Firmicutes	c__Clostridia	o__Clostridiales	f__Peptostreptococcaceae	g__Peptostreptococcus	s__Peptostreptococcus_stomatis	260	zOTU_189
k__Bacteria	p__Bacteroidetes	c__Bacteroidia	o__Bacteroidales	f__Porphyromonadaceae	NA	NA	70	zOTU_1890
k__Bacteria	p__Proteobacteria	NA	NA	NA	NA	NA	325	zOTU_1891
k__Bacteria	p__Firmicutes	c__Clostridia	o__Clostridiales	f__Ruminococcaceae	NA	NA	262	zOTU_1892
k__Bacteria	p__Firmicutes	c__Clostridia	o__Clostridiales	f__Ruminococcaceae	NA	NA	262	zOTU_1893
k__Bacteria	p__Firmicutes	c__Clostridia	o__Clostridiales	NA	NA	NA	192	zOTU_1894
k__Bacteria	p__Firmicutes	c__Clostridia	o__Clostridiales	f__Peptococcaceae_1	g__Peptococcus	s__Peptococcus_niger	248	zOTU_1895
k__Bacteria	NA	NA	NA	NA	NA	NA	1	zOTU_1896
k__Bacteria	p__Actinobacteria	c__Actinobacteria	o__Coriobacteriales	f__Coriobacteriaceae	NA	NA	41	zOTU_1897
k__Bacteria	p__Firmicutes	c__Clostridia	o__Clostridiales	NA	NA	NA	192	zOTU_1898
k__Bacteria	p__Bacteroidetes	c__Bacteroidia	o__Bacteroidales	NA	NA	NA	54	zOTU_1899
k__Bacteria	p__Firmicutes	c__Clostridia	o__Clostridiales	f__Clostridiaceae_1	g__Clostridium_sensu_stricto	NA	196	zOTU_19
k__Bacteria	p__Firmicutes	c__Clostridia	o__Clostridiales	f__Peptostreptococcaceae	g__Peptostreptococcus	s__Peptostreptococcus_stomatis	260	zOTU_190
k__Bacteria	p__Bacteroidetes	c__Bacteroidia	o__Bacteroidales	f__Porphyromonadaceae	g__Butyricimonas	NA	72	zOTU_1900
k__Bacteria	p__Firmicutes	c__Clostridia	o__Clostridiales	f__Ruminococcaceae	NA	NA	262	zOTU_1901
k__Bacteria	p__Firmicutes	c__Clostridia	o__Clostridiales	f__Ruminococcaceae	NA	NA	262	zOTU_1902
k__Bacteria	p__Firmicutes	c__Clostridia	o__Clostridiales	f__Ruminococcaceae	g__Flavonifractor	s__Flavonifractor_plautii	273	zOTU_1903
k__Bacteria	p__Bacteroidetes	NA	NA	NA	NA	NA	53	zOTU_1904
k__Bacteria	p__Firmicutes	c__Clostridia	o__Clostridiales	f__Eubacteriaceae	g__Eubacterium	s__Eubacterium_desmolans	220	zOTU_1905
k__Bacteria	p__Bacteroidetes	c__Bacteroidia	o__Bacteroidales	f__Porphyromonadaceae	NA	NA	70	zOTU_1906
k__Bacteria	p__Bacteroidetes	c__Bacteroidia	o__Bacteroidales	f__Prevotellaceae	g__Prevotella	NA	89	zOTU_1907
k__Bacteria	p__Bacteroidetes	c__Bacteroidia	o__Bacteroidales	f__Prevotellaceae	g__Prevotella	NA	89	zOTU_1908
k__Bacteria	p__Firmicutes	c__Clostridia	o__Clostridiales	f__Ruminococcaceae	NA	NA	262	zOTU_1909
k__Bacteria	p__Bacteroidetes	c__Bacteroidia	o__Bacteroidales	f__Bacteroidaceae	g__Bacteroides	s__Bacteroides_fluxus	59	zOTU_191
k__Bacteria	p__Bacteroidetes	c__Bacteroidia	o__Bacteroidales	f__Porphyromonadaceae	g__Porphyromonas	NA	82	zOTU_1910
k__Bacteria	p__Firmicutes	c__Clostridia	o__Clostridiales	f__Lachnospiraceae	NA	NA	223	zOTU_1911
k__Bacteria	p__Bacteroidetes	c__Bacteroidia	o__Bacteroidales	f__Rikenellaceae	g__Alistipes	s__Alistipes_shahii	103	zOTU_1912
k__Bacteria	p__Bacteroidetes	c__Bacteroidia	o__Bacteroidales	f__Prevotellaceae	g__Prevotella	NA	89	zOTU_1913
k__Bacteria	p__Bacteroidetes	c__Bacteroidia	o__Bacteroidales	f__Prevotellaceae	g__Prevotella	NA	89	zOTU_1914
k__Bacteria	NA	NA	NA	NA	NA	NA	1	zOTU_1915
k__Bacteria	p__Bacteroidetes	c__Bacteroidia	o__Bacteroidales	f__Rikenellaceae	g__Alistipes	s__Alistipes_shahii	103	zOTU_1916
k__Bacteria	p__Bacteroidetes	c__Bacteroidia	o__Bacteroidales	f__Bacteroidaceae	g__Bacteroides	NA	56	zOTU_1917
k__Bacteria	p__Firmicutes	c__Bacilli	o__Lactobacillales	f__Aerococcaceae	g__Facklamia	s__Facklamia_tabacinasalis	141	zOTU_1918
k__Bacteria	p__Bacteroidetes	c__Bacteroidia	o__Bacteroidales	f__Prevotellaceae	g__Prevotella	NA	89	zOTU_1919
k__Bacteria	p__Bacteroidetes	c__Bacteroidia	o__Bacteroidales	f__Porphyromonadaceae	NA	NA	70	zOTU_192
k__Bacteria	p__Bacteroidetes	c__Bacteroidia	o__Bacteroidales	f__Prevotellaceae	g__Prevotella	NA	89	zOTU_1920
k__Bacteria	p__Firmicutes	c__Bacilli	o__Lactobacillales	f__Enterococcaceae	g__Enterococcus	s__Enterococcus_canintestini	145	zOTU_1921
k__Bacteria	p__Bacteroidetes	c__Bacteroidia	o__Bacteroidales	f__Prevotellaceae	g__Prevotella	NA	89	zOTU_1922
k__Bacteria	p__Bacteroidetes	c__Bacteroidia	o__Bacteroidales	f__Prevotellaceae	g__Prevotella	NA	89	zOTU_1923
k__Bacteria	p__Firmicutes	c__Clostridia	o__Clostridiales	f__Clostridiales_Incertae_Sedis_XI	g__Ezakiella	s__Ezakiella_peruensis	205	zOTU_1924
k__Bacteria	p__Firmicutes	c__Erysipelotrichia	o__Erysipelotrichales	f__Erysipelotrichaceae	g__Sharpea	s__Sharpea_azabuensis	296	zOTU_1925
k__Bacteria	NA	NA	NA	NA	NA	NA	1	zOTU_1926
k__Bacteria	p__Firmicutes	c__Clostridia	o__Clostridiales	f__Ruminococcaceae	NA	NA	262	zOTU_1927
k__Bacteria	p__Bacteroidetes	c__Bacteroidia	o__Bacteroidales	f__Porphyromonadaceae	g__Parabacteroides	s__Parabacteroides_chinchillae	77	zOTU_1928
k__Bacteria	p__Firmicutes	c__Clostridia	o__Clostridiales	NA	NA	NA	192	zOTU_1929
k__Bacteria	p__Bacteroidetes	c__Bacteroidia	o__Bacteroidales	f__Bacteroidaceae	g__Bacteroides	NA	56	zOTU_193
k__Bacteria	p__Actinobacteria	c__Actinobacteria	o__Actinomycetales	NA	NA	NA	3	zOTU_1930
k__Bacteria	p__Verrucomicrobia	c__Verrucomicrobiae	o__Verrucomicrobiales	f__Verrucomicrobiaceae	NA	NA	428	zOTU_1931
k__Bacteria	p__Bacteroidetes	c__Bacteroidia	o__Bacteroidales	f__Prevotellaceae	g__Prevotella	NA	89	zOTU_1932
k__Bacteria	p__Firmicutes	c__Clostridia	o__Clostridiales	NA	NA	NA	192	zOTU_1933
k__Bacteria	p__Firmicutes	NA	NA	NA	NA	NA	120	zOTU_1934
k__Bacteria	p__Firmicutes	c__Clostridia	o__Clostridiales	f__Peptoniphilaceae	NA	NA	249	zOTU_1935
k__Bacteria	p__Firmicutes	c__Clostridia	o__Clostridiales	NA	NA	NA	192	zOTU_1936
k__Bacteria	p__Firmicutes	c__Clostridia	o__Clostridiales	f__Clostridiales_Incertae_Sedis_XI	g__Finegoldia	s__Finegoldia_magna	206	zOTU_1937
k__Bacteria	p__Bacteroidetes	c__Bacteroidia	o__Bacteroidales	NA	NA	NA	54	zOTU_1938
k__Bacteria	p__Bacteroidetes	c__Bacteroidia	o__Bacteroidales	f__Prevotellaceae	g__Prevotella	NA	89	zOTU_1939
k__Bacteria	p__Bacteroidetes	c__Bacteroidia	o__Bacteroidales	f__Bacteroidaceae	g__Bacteroides	NA	56	zOTU_194
k__Bacteria	p__Bacteroidetes	c__Bacteroidia	o__Bacteroidales	f__Prevotellaceae	g__Prevotella	NA	89	zOTU_1940
k__Bacteria	p__Firmicutes	c__Clostridia	o__Clostridiales	f__Lachnospiraceae	NA	NA	223	zOTU_1941
k__Bacteria	p__Firmicutes	c__Clostridia	o__Clostridiales	f__Ruminococcaceae	NA	NA	262	zOTU_1943
k__Bacteria	p__Synergistetes	c__Synergistia	o__Synergistales	f__Synergistaceae	g__Cloacibacillus	s__Cloacibacillus_porcorum	414	zOTU_1944
k__Bacteria	p__Firmicutes	c__Clostridia	o__Clostridiales	f__Ruminococcaceae	g__Oscillibacter	NA	277	zOTU_1945
k__Bacteria	NA	NA	NA	NA	NA	NA	1	zOTU_1946
k__Bacteria	NA	NA	NA	NA	NA	NA	1	zOTU_1947
k__Bacteria	p__Firmicutes	c__Negativicutes	o__Selenomonadales	f__Veillonellaceae	g__Veillonella	s__Veillonella_caviae	313	zOTU_1948
k__Bacteria	p__Firmicutes	c__Clostridia	o__Clostridiales	f__Peptoniphilaceae	NA	NA	249	zOTU_1949
k__Bacteria	p__Firmicutes	c__Bacilli	o__Lactobacillales	f__Enterococcaceae	g__Enterococcus	s__Enterococcus_faecalis	147	zOTU_195
k__Bacteria	p__Bacteroidetes	c__Bacteroidia	o__Bacteroidales	f__Prevotellaceae	g__Prevotella	NA	89	zOTU_1950
k__Bacteria	p__Firmicutes	c__Negativicutes	o__Selenomonadales	f__Acidaminococcaceae	g__Phascolarctobacterium	s__Phascolarctobacterium_succinatutens	302	zOTU_1951
k__Bacteria	p__Firmicutes	c__Clostridia	o__Clostridiales	f__Clostridiales_Incertae_Sedis_XI	g__Finegoldia	s__Finegoldia_magna	206	zOTU_1952
k__Bacteria	p__Bacteroidetes	c__Bacteroidia	o__Bacteroidales	f__Prevotellaceae	g__Prevotella	NA	89	zOTU_1953
k__Bacteria	p__Cyanobacteria/Chloroplast	c__Chloroplast	f__Chloroplast	g__Streptophyta	NA	NA	115	zOTU_1954
k__Bacteria	p__Firmicutes	c__Clostridia	o__Clostridiales	NA	NA	NA	192	zOTU_1955
k__Bacteria	p__Bacteroidetes	c__Bacteroidia	o__Bacteroidales	f__Prevotellaceae	g__Prevotella	NA	89	zOTU_1956
k__Bacteria	NA	NA	NA	NA	NA	NA	1	zOTU_1957
k__Bacteria	p__Bacteroidetes	c__Bacteroidia	o__Bacteroidales	f__Prevotellaceae	g__Prevotella	NA	89	zOTU_1958
k__Bacteria	p__Bacteroidetes	c__Bacteroidia	o__Bacteroidales	f__Prevotellaceae	g__Prevotella	NA	89	zOTU_1959
k__Bacteria	p__Firmicutes	c__Clostridia	o__Clostridiales	f__Ruminococcaceae	NA	NA	262	zOTU_196
k__Bacteria	p__Firmicutes	c__Clostridia	o__Clostridiales	NA	NA	NA	192	zOTU_1960
k__Bacteria	p__Bacteroidetes	c__Bacteroidia	o__Bacteroidales	f__Bacteroidaceae	g__Bacteroides	s__Bacteroides_helcogenes	61	zOTU_1961
k__Bacteria	p__Bacteroidetes	c__Bacteroidia	o__Bacteroidales	f__Prevotellaceae	g__Prevotella	NA	89	zOTU_1962
k__Bacteria	p__Bacteroidetes	c__Bacteroidia	o__Bacteroidales	f__Porphyromonadaceae	g__Parabacteroides	NA	76	zOTU_1963
k__Bacteria	p__Bacteroidetes	c__Bacteroidia	o__Bacteroidales	f__Prevotellaceae	g__Prevotella	NA	89	zOTU_1964
k__Bacteria	p__Actinobacteria	c__Actinobacteria	o__Actinomycetales	NA	NA	NA	3	zOTU_1965
k__Bacteria	p__Firmicutes	c__Clostridia	o__Clostridiales	f__Ruminococcaceae	g__Flavonifractor	s__Flavonifractor_plautii	273	zOTU_1966
k__Bacteria	p__Bacteroidetes	c__Bacteroidia	o__Bacteroidales	f__Prevotellaceae	g__Prevotella	NA	89	zOTU_1967
k__Bacteria	p__Bacteroidetes	c__Bacteroidia	o__Bacteroidales	f__Bacteroidaceae	g__Bacteroides	NA	56	zOTU_1968
k__Bacteria	p__Bacteroidetes	c__Bacteroidia	o__Bacteroidales	f__Bacteroidaceae	g__Bacteroides	NA	56	zOTU_1969
k__Bacteria	p__Firmicutes	c__Clostridia	o__Clostridiales	f__Ruminococcaceae	NA	NA	262	zOTU_197
k__Bacteria	NA	NA	NA	NA	NA	NA	1	zOTU_1970
k__Bacteria	p__Firmicutes	c__Clostridia	o__Clostridiales	NA	NA	NA	192	zOTU_1971
k__Bacteria	p__Bacteroidetes	c__Flavobacteriia	o__Flavobacteriales	f__Flavobacteriaceae	g__Bergeyella	NA	107	zOTU_1972
k__Bacteria	p__Firmicutes	c__Clostridia	o__Clostridiales	NA	NA	NA	192	zOTU_1973
k__Bacteria	p__Bacteroidetes	c__Bacteroidia	o__Bacteroidales	f__Prevotellaceae	g__Prevotella	NA	89	zOTU_1974
k__Bacteria	p__Bacteroidetes	c__Bacteroidia	o__Bacteroidales	f__Prevotellaceae	g__Prevotella	NA	89	zOTU_1975
k__Bacteria	p__Bacteroidetes	c__Bacteroidia	o__Bacteroidales	f__Prevotellaceae	g__Prevotella	NA	89	zOTU_1976
k__Bacteria	p__Bacteroidetes	c__Bacteroidia	o__Bacteroidales	f__Bacteroidaceae	g__Bacteroides	NA	56	zOTU_1977
k__Bacteria	p__Firmicutes	c__Bacilli	o__Lactobacillales	f__Lactobacillaceae	g__Lactobacillus	s__Lactobacillus_koreensis	159	zOTU_1978
k__Bacteria	p__Bacteroidetes	c__Bacteroidia	o__Bacteroidales	f__Prevotellaceae	g__Prevotella	NA	89	zOTU_1979
k__Bacteria	NA	NA	NA	NA	NA	NA	1	zOTU_198
k__Bacteria	p__Firmicutes	c__Clostridia	o__Clostridiales	f__Lachnospiraceae	NA	NA	223	zOTU_1980
k__Bacteria	p__Bacteroidetes	c__Bacteroidia	o__Bacteroidales	f__Bacteroidaceae	g__Bacteroides	s__Bacteroides_uniformis	68	zOTU_1981
k__Bacteria	p__Proteobacteria	c__Gammaproteobacteria	o__Pasteurellales	f__Pasteurellaceae	NA	NA	381	zOTU_1982
k__Bacteria	p__Proteobacteria	c__Deltaproteobacteria	o__Desulfovibrionales	f__Desulfovibrionaceae	NA	NA	359	zOTU_1983
k__Bacteria	p__Firmicutes	c__Bacilli	o__Lactobacillales	f__Enterococcaceae	g__Enterococcus	s__Enterococcus_canintestini	145	zOTU_1984
k__Bacteria	p__Bacteroidetes	c__Bacteroidia	o__Bacteroidales	f__Bacteroidaceae	g__Bacteroides	s__Bacteroides_helcogenes	61	zOTU_1985
k__Bacteria	p__Bacteroidetes	c__Bacteroidia	o__Bacteroidales	f__Prevotellaceae	g__Prevotella	NA	89	zOTU_1986
k__Bacteria	p__Bacteroidetes	c__Bacteroidia	o__Bacteroidales	f__Prevotellaceae	g__Prevotella	NA	89	zOTU_1987
k__Bacteria	p__Bacteroidetes	c__Bacteroidia	o__Bacteroidales	f__Prevotellaceae	NA	NA	87	zOTU_1988
k__Bacteria	p__Firmicutes	c__Clostridia	o__Clostridiales	f__Peptococcaceae_1	g__Peptococcus	s__Peptococcus_niger	248	zOTU_1989
k__Bacteria	p__Verrucomicrobia	c__Verrucomicrobiae	o__Verrucomicrobiales	f__Verrucomicrobiaceae	g__Akkermansia	s__Akkermansia_muciniphila	429	zOTU_199
k__Bacteria	p__Firmicutes	c__Clostridia	o__Clostridiales	f__Peptoniphilaceae	NA	NA	249	zOTU_1990
k__Bacteria	p__Firmicutes	c__Erysipelotrichia	o__Erysipelotrichales	f__Erysipelotrichaceae	g__Sharpea	s__Sharpea_azabuensis	296	zOTU_1991
k__Bacteria	p__Bacteroidetes	c__Bacteroidia	o__Bacteroidales	f__Prevotellaceae	g__Prevotella	NA	89	zOTU_1992
k__Bacteria	p__Firmicutes	NA	NA	NA	NA	NA	120	zOTU_1993
k__Bacteria	p__Firmicutes	c__Clostridia	o__Clostridiales	f__Lachnospiraceae	NA	NA	223	zOTU_1994
k__Bacteria	p__Bacteroidetes	c__Bacteroidia	o__Bacteroidales	f__Prevotellaceae	g__Prevotella	NA	89	zOTU_1995
k__Bacteria	NA	NA	NA	NA	NA	NA	1	zOTU_1996
k__Bacteria	p__Proteobacteria	c__Gammaproteobacteria	o__Aeromonadales	f__Succinivibrionaceae	g__Succinivibrio	s__Succinivibrio_dextrinosolvens	373	zOTU_1997
k__Bacteria	p__Bacteroidetes	c__Bacteroidia	o__Bacteroidales	f__Bacteroidaceae	g__Bacteroides	NA	56	zOTU_1998
k__Bacteria	p__Bacteroidetes	c__Bacteroidia	o__Bacteroidales	f__Bacteroidaceae	g__Bacteroides	s__Bacteroides_uniformis	68	zOTU_1999
k__Bacteria	p__Proteobacteria	c__Gammaproteobacteria	o__Enterobacteriales	f__Enterobacteriaceae	g__Escherichia/Shigella	s__Escherichia_fergusonii	377	zOTU_2
k__Bacteria	NA	NA	NA	NA	NA	NA	1	zOTU_20
k__Bacteria	NA	NA	NA	NA	NA	NA	1	zOTU_200
k__Bacteria	p__Bacteroidetes	c__Bacteroidia	o__Bacteroidales	f__Prevotellaceae	g__Prevotella	NA	89	zOTU_2000
k__Bacteria	NA	NA	NA	NA	NA	NA	1	zOTU_2001
k__Bacteria	NA	NA	NA	NA	NA	NA	1	zOTU_2002
k__Bacteria	p__Bacteroidetes	c__Bacteroidia	o__Bacteroidales	f__Bacteroidaceae	g__Bacteroides	NA	56	zOTU_2003
k__Bacteria	p__Bacteroidetes	c__Bacteroidia	o__Bacteroidales	NA	NA	NA	54	zOTU_2004
k__Bacteria	p__Spirochaetes	c__Spirochaetia	o__Spirochaetales	f__Spirochaetaceae	NA	NA	403	zOTU_2005
k__Bacteria	p__Firmicutes	c__Clostridia	o__Clostridiales	f__Lachnospiraceae	NA	NA	223	zOTU_2006
k__Bacteria	p__Firmicutes	c__Clostridia	NA	NA	NA	NA	191	zOTU_2007
k__Bacteria	p__Firmicutes	c__Clostridia	o__Clostridiales	f__Peptococcaceae_1	g__Peptococcus	s__Peptococcus_niger	248	zOTU_2008
k__Bacteria	p__Bacteroidetes	c__Bacteroidia	o__Bacteroidales	f__Prevotellaceae	g__Prevotella	NA	89	zOTU_2009
k__Bacteria	p__Actinobacteria	c__Actinobacteria	o__Actinomycetales	f__Actinomycetaceae	g__Trueperella	s__Trueperella_abortisuis	14	zOTU_201
k__Bacteria	p__Bacteroidetes	c__Bacteroidia	o__Bacteroidales	f__Porphyromonadaceae	NA	NA	70	zOTU_2010
k__Bacteria	p__Firmicutes	c__Clostridia	o__Clostridiales	NA	NA	NA	192	zOTU_2011
k__Bacteria	p__Bacteroidetes	c__Bacteroidia	o__Bacteroidales	f__Prevotellaceae	g__Prevotella	NA	89	zOTU_2012
k__Bacteria	p__Firmicutes	c__Clostridia	o__Clostridiales	NA	NA	NA	192	zOTU_2013
k__Bacteria	p__Firmicutes	c__Clostridia	o__Clostridiales	f__Ruminococcaceae	NA	NA	262	zOTU_2014
k__Bacteria	p__Actinobacteria	c__Actinobacteria	o__Bifidobacteriales	f__Bifidobacteriaceae	g__Bifidobacterium	s__Bifidobacterium_choerinum	40	zOTU_2015
k__Bacteria	p__Synergistetes	c__Synergistia	o__Synergistales	f__Synergistaceae	g__Cloacibacillus	s__Cloacibacillus_porcorum	414	zOTU_2016
k__Bacteria	p__Firmicutes	c__Clostridia	o__Clostridiales	NA	NA	NA	192	zOTU_2017
k__Bacteria	p__Bacteroidetes	c__Flavobacteriia	o__Flavobacteriales	f__Flavobacteriaceae	NA	NA	106	zOTU_2018
k__Bacteria	p__Bacteroidetes	NA	NA	NA	NA	NA	53	zOTU_2019
k__Bacteria	p__Actinobacteria	c__Actinobacteria	o__Actinomycetales	f__Actinomycetaceae	g__Trueperella	s__Trueperella_abortisuis	14	zOTU_202
k__Bacteria	p__Firmicutes	c__Clostridia	o__Clostridiales	f__Ruminococcaceae	NA	NA	262	zOTU_2020
k__Bacteria	p__Bacteroidetes	c__Bacteroidia	o__Bacteroidales	f__Prevotellaceae	g__Prevotella	NA	89	zOTU_2021
k__Bacteria	p__Bacteroidetes	c__Bacteroidia	o__Bacteroidales	f__Prevotellaceae	g__Prevotella	NA	89	zOTU_2022
k__Bacteria	p__Firmicutes	c__Clostridia	o__Clostridiales	f__Lachnospiraceae	NA	NA	223	zOTU_2023
k__Bacteria	p__Proteobacteria	c__Deltaproteobacteria	o__Desulfovibrionales	f__Desulfovibrionaceae	g__Desulfovibrio	NA	360	zOTU_2024
k__Bacteria	NA	NA	NA	NA	NA	NA	1	zOTU_2025
k__Bacteria	p__Bacteroidetes	c__Bacteroidia	o__Bacteroidales	f__Bacteroidaceae	g__Bacteroides	NA	56	zOTU_2026
k__Bacteria	p__Bacteroidetes	c__Bacteroidia	o__Bacteroidales	f__Bacteroidaceae	g__Bacteroides	NA	56	zOTU_2027
k__Bacteria	p__Bacteroidetes	c__Bacteroidia	o__Bacteroidales	f__Bacteroidaceae	g__Bacteroides	NA	56	zOTU_2028
k__Bacteria	p__Bacteroidetes	c__Bacteroidia	o__Bacteroidales	f__Prevotellaceae	g__Alloprevotella	s__Alloprevotella_rava	88	zOTU_2029
k__Bacteria	p__Firmicutes	c__Erysipelotrichia	o__Erysipelotrichales	f__Erysipelotrichaceae	g__Holdemanella	s__Holdemanella_biformis	294	zOTU_203
k__Bacteria	p__Bacteroidetes	NA	NA	NA	NA	NA	53	zOTU_2030
k__Bacteria	p__Firmicutes	c__Bacilli	o__Lactobacillales	f__Lactobacillaceae	g__Lactobacillus	NA	150	zOTU_2031
k__Bacteria	p__Bacteroidetes	c__Bacteroidia	o__Bacteroidales	f__Prevotellaceae	g__Prevotella	NA	89	zOTU_2032
k__Bacteria	p__Bacteroidetes	c__Bacteroidia	o__Bacteroidales	f__Prevotellaceae	NA	NA	87	zOTU_2033
k__Bacteria	p__Verrucomicrobia	c__Opitutae	NA	NA	NA	NA	422	zOTU_2034
k__Bacteria	p__Firmicutes	c__Clostridia	o__Clostridiales	NA	NA	NA	192	zOTU_2035
k__Bacteria	p__Bacteroidetes	c__Bacteroidia	o__Bacteroidales	f__Prevotellaceae	g__Prevotella	NA	89	zOTU_2036
k__Bacteria	p__Bacteroidetes	c__Bacteroidia	o__Bacteroidales	f__Prevotellaceae	g__Prevotella	NA	89	zOTU_2037
k__Bacteria	p__Firmicutes	c__Clostridia	o__Clostridiales	f__Ruminococcaceae	g__Oscillibacter	NA	277	zOTU_2038
k__Bacteria	NA	NA	NA	NA	NA	NA	1	zOTU_2039
k__Bacteria	p__Firmicutes	c__Clostridia	o__Clostridiales	f__Eubacteriaceae	g__Eubacterium	s__Eubacterium_coprostanoligenes	219	zOTU_204
k__Bacteria	p__Bacteroidetes	c__Bacteroidia	o__Bacteroidales	NA	NA	NA	54	zOTU_2040
k__Bacteria	p__Bacteroidetes	c__Bacteroidia	o__Bacteroidales	f__Porphyromonadaceae	NA	NA	70	zOTU_2041
k__Bacteria	p__Firmicutes	c__Negativicutes	o__Selenomonadales	f__Acidaminococcaceae	g__Phascolarctobacterium	s__Phascolarctobacterium_succinatutens	302	zOTU_2042
k__Bacteria	p__Firmicutes	c__Negativicutes	o__Selenomonadales	f__Veillonellaceae	NA	NA	303	zOTU_2043
k__Bacteria	p__Bacteroidetes	c__Bacteroidia	o__Bacteroidales	f__Bacteroidaceae	g__Bacteroides	NA	56	zOTU_2044
k__Bacteria	p__Firmicutes	c__Bacilli	o__Lactobacillales	f__Lactobacillaceae	g__Lactobacillus	s__Lactobacillus_sanfranciscensis	169	zOTU_2045
k__Bacteria	NA	NA	NA	NA	NA	NA	1	zOTU_2046
k__Bacteria	p__Firmicutes	c__Clostridia	o__Clostridiales	f__Ruminococcaceae	NA	NA	262	zOTU_2047
k__Bacteria	NA	NA	NA	NA	NA	NA	1	zOTU_2048
k__Bacteria	p__Bacteroidetes	c__Bacteroidia	o__Bacteroidales	f__Prevotellaceae	g__Prevotella	NA	89	zOTU_2049
k__Bacteria	p__Firmicutes	c__Clostridia	o__Clostridiales	f__Lachnospiraceae	g__Clostridium_XlVa	s__Clostridium_scindens	233	zOTU_205
k__Bacteria	p__Firmicutes	c__Clostridia	o__Clostridiales	f__Ruminococcaceae	g__Faecalibacterium	s__Faecalibacterium_prausnitzii	272	zOTU_2050
k__Bacteria	p__Bacteroidetes	c__Bacteroidia	o__Bacteroidales	f__Rikenellaceae	g__Alistipes	s__Alistipes_onderdonkii	102	zOTU_2051
k__Bacteria	p__Bacteroidetes	c__Bacteroidia	o__Bacteroidales	f__Porphyromonadaceae	NA	NA	70	zOTU_2052
k__Bacteria	p__Bacteroidetes	c__Bacteroidia	o__Bacteroidales	f__Prevotellaceae	NA	NA	87	zOTU_2053
k__Bacteria	p__Firmicutes	c__Clostridia	o__Clostridiales	f__Ruminococcaceae	g__Flavonifractor	s__Flavonifractor_plautii	273	zOTU_2054
k__Bacteria	p__Firmicutes	c__Clostridia	o__Clostridiales	NA	NA	NA	192	zOTU_2055
k__Bacteria	p__Bacteroidetes	c__Bacteroidia	o__Bacteroidales	f__Porphyromonadaceae	NA	NA	70	zOTU_2056
k__Bacteria	NA	NA	NA	NA	NA	NA	1	zOTU_2057
k__Bacteria	p__Firmicutes	c__Bacilli	o__Lactobacillales	f__Lactobacillaceae	g__Lactobacillus	s__Lactobacillus_koreensis	159	zOTU_2058
k__Bacteria	p__Bacteroidetes	c__Bacteroidia	o__Bacteroidales	f__Prevotellaceae	g__Prevotella	NA	89	zOTU_2059
k__Bacteria	p__Firmicutes	c__Erysipelotrichia	o__Erysipelotrichales	f__Erysipelotrichaceae	g__Holdemanella	s__Holdemanella_biformis	294	zOTU_206
k__Bacteria	p__Deferribacteres	c__Deferribacteres	o__Deferribacterales	f__Deferribacteraceae	g__Mucispirillum	s__Mucispirillum_schaedleri	116	zOTU_2060
k__Bacteria	p__Bacteroidetes	c__Bacteroidia	o__Bacteroidales	f__Porphyromonadaceae	g__Parabacteroides	s__Parabacteroides_distasonis	78	zOTU_2061
k__Bacteria	p__Bacteroidetes	c__Bacteroidia	o__Bacteroidales	f__Prevotellaceae	g__Prevotella	NA	89	zOTU_2062
k__Bacteria	p__Firmicutes	c__Clostridia	o__Clostridiales	NA	NA	NA	192	zOTU_2063
k__Bacteria	p__Synergistetes	c__Synergistia	o__Synergistales	f__Synergistaceae	g__Cloacibacillus	s__Cloacibacillus_porcorum	414	zOTU_2064
k__Bacteria	p__Spirochaetes	c__Spirochaetia	o__Spirochaetales	f__Spirochaetaceae	g__Treponema	NA	405	zOTU_2065
k__Bacteria	NA	NA	NA	NA	NA	NA	1	zOTU_2066
k__Bacteria	p__Firmicutes	c__Clostridia	o__Clostridiales	f__Lachnospiraceae	NA	NA	223	zOTU_2067
k__Bacteria	p__Firmicutes	c__Clostridia	o__Clostridiales	f__Ruminococcaceae	NA	NA	262	zOTU_2068
k__Bacteria	p__Firmicutes	c__Bacilli	o__Lactobacillales	f__Lactobacillaceae	g__Lactobacillus	s__Lactobacillus_koreensis	159	zOTU_2069
k__Bacteria	p__Firmicutes	c__Clostridia	o__Clostridiales	f__Lachnospiraceae	g__Ruminococcus2	NA	246	zOTU_207
k__Bacteria	NA	NA	NA	NA	NA	NA	1	zOTU_2070
k__Bacteria	p__Firmicutes	c__Negativicutes	o__Selenomonadales	NA	NA	NA	298	zOTU_2071
k__Bacteria	p__Firmicutes	c__Clostridia	o__Clostridiales	NA	NA	NA	192	zOTU_2072
k__Bacteria	p__Firmicutes	c__Clostridia	o__Clostridiales	NA	NA	NA	192	zOTU_2073
k__Bacteria	p__Firmicutes	c__Clostridia	o__Clostridiales	f__Ruminococcaceae	NA	NA	262	zOTU_2074
k__Bacteria	p__Firmicutes	c__Clostridia	o__Clostridiales	f__Ruminococcaceae	NA	NA	262	zOTU_2075
k__Bacteria	NA	NA	NA	NA	NA	NA	1	zOTU_2076
k__Bacteria	p__Firmicutes	c__Clostridia	o__Clostridiales	f__Ruminococcaceae	g__Oscillibacter	s__Oscillibacter_valericigenes	278	zOTU_2077
k__Bacteria	p__Actinobacteria	c__Actinobacteria	o__Actinomycetales	f__Actinomycetaceae	g__Actinomyces	NA	5	zOTU_2078
k__Bacteria	p__Bacteroidetes	c__Bacteroidia	o__Bacteroidales	f__Prevotellaceae	g__Prevotella	NA	89	zOTU_2079
k__Bacteria	p__Firmicutes	c__Clostridia	o__Clostridiales	f__Ruminococcaceae	NA	NA	262	zOTU_208
k__Bacteria	p__Bacteroidetes	c__Bacteroidia	o__Bacteroidales	f__Prevotellaceae	g__Prevotella	NA	89	zOTU_2080
k__Bacteria	p__Bacteroidetes	c__Bacteroidia	o__Bacteroidales	f__Prevotellaceae	g__Prevotella	NA	89	zOTU_2081
k__Bacteria	p__Bacteroidetes	c__Bacteroidia	o__Bacteroidales	NA	NA	NA	54	zOTU_2082
k__Bacteria	p__Firmicutes	c__Clostridia	o__Clostridiales	f__Ruminococcaceae	NA	NA	262	zOTU_2083
k__Bacteria	p__Firmicutes	c__Clostridia	o__Clostridiales	f__Ruminococcaceae	NA	NA	262	zOTU_2084
k__Bacteria	p__Bacteroidetes	c__Bacteroidia	o__Bacteroidales	f__Prevotellaceae	g__Prevotella	NA	89	zOTU_2085
k__Bacteria	p__Bacteroidetes	c__Flavobacteriia	o__Flavobacteriales	f__Flavobacteriaceae	NA	NA	106	zOTU_2086
k__Bacteria	p__Firmicutes	c__Clostridia	o__Clostridiales	f__Ruminococcaceae	g__Ruminococcus	s__Ruminococcus_champanellensis	284	zOTU_2087
k__Bacteria	p__Bacteroidetes	c__Bacteroidia	o__Bacteroidales	f__Prevotellaceae	g__Prevotella	NA	89	zOTU_2088
k__Bacteria	p__Bacteroidetes	c__Bacteroidia	o__Bacteroidales	f__Prevotellaceae	g__Prevotella	NA	89	zOTU_2089
k__Bacteria	p__Bacteroidetes	c__Bacteroidia	o__Bacteroidales	f__Prevotellaceae	NA	NA	87	zOTU_209
k__Bacteria	p__Bacteroidetes	c__Bacteroidia	o__Bacteroidales	f__Porphyromonadaceae	g__Parabacteroides	s__Parabacteroides_chinchillae	77	zOTU_2090
k__Bacteria	p__Firmicutes	c__Clostridia	o__Clostridiales	f__Lachnospiraceae	g__Blautia	s__Blautia_stercoris	226	zOTU_2091
k__Bacteria	p__Bacteroidetes	c__Bacteroidia	o__Bacteroidales	f__Prevotellaceae	NA	NA	87	zOTU_2092
k__Bacteria	p__Firmicutes	c__Clostridia	o__Clostridiales	f__Ruminococcaceae	NA	NA	262	zOTU_2093
k__Bacteria	p__Spirochaetes	c__Spirochaetia	o__Spirochaetales	f__Spirochaetaceae	g__Treponema	NA	405	zOTU_2094
k__Bacteria	p__Proteobacteria	c__Betaproteobacteria	o__Burkholderiales	NA	NA	NA	346	zOTU_2095
k__Bacteria	p__Firmicutes	c__Clostridia	o__Clostridiales	NA	NA	NA	192	zOTU_2096
k__Bacteria	p__Bacteroidetes	c__Bacteroidia	o__Bacteroidales	f__Prevotellaceae	g__Prevotella	NA	89	zOTU_2097
k__Bacteria	p__Spirochaetes	c__Spirochaetia	o__Spirochaetales	f__Spirochaetaceae	g__Treponema	NA	405	zOTU_2098
k__Bacteria	NA	NA	NA	NA	NA	NA	1	zOTU_2099
k__Bacteria	NA	NA	NA	NA	NA	NA	1	zOTU_21
k__Bacteria	NA	NA	NA	NA	NA	NA	1	zOTU_210
k__Bacteria	p__Firmicutes	c__Clostridia	o__Clostridiales	f__Ruminococcaceae	g__Butyricicoccus	s__Butyricicoccus_pullicaecorum	265	zOTU_2100
k__Bacteria	p__Bacteroidetes	c__Bacteroidia	o__Bacteroidales	f__Prevotellaceae	g__Prevotella	s__Prevotella_dentasini	92	zOTU_2101
k__Bacteria	p__Firmicutes	c__Clostridia	o__Clostridiales	f__Ruminococcaceae	NA	NA	262	zOTU_2102
k__Bacteria	p__Firmicutes	c__Clostridia	o__Clostridiales	f__Ruminococcaceae	NA	NA	262	zOTU_2103
k__Bacteria	p__Bacteroidetes	c__Bacteroidia	o__Bacteroidales	f__Prevotellaceae	g__Prevotella	NA	89	zOTU_2104
k__Bacteria	p__Actinobacteria	c__Actinobacteria	o__Actinomycetales	NA	NA	NA	3	zOTU_2105
k__Bacteria	p__Firmicutes	c__Clostridia	o__Clostridiales	f__Lachnospiraceae	g__Clostridium_XlVb	s__Clostridium_lactatifermentans	237	zOTU_2106
k__Bacteria	p__Bacteroidetes	c__Bacteroidia	o__Bacteroidales	f__Prevotellaceae	g__Prevotella	NA	89	zOTU_2107
k__Bacteria	p__Firmicutes	c__Clostridia	o__Clostridiales	f__Lachnospiraceae	NA	NA	223	zOTU_2108
k__Bacteria	NA	NA	NA	NA	NA	NA	1	zOTU_2109
k__Bacteria	p__Proteobacteria	c__Epsilonproteobacteria	o__Campylobacterales	f__Campylobacteraceae	g__Campylobacter	s__Campylobacter_coli	365	zOTU_211
k__Bacteria	p__Firmicutes	c__Clostridia	o__Clostridiales	f__Ruminococcaceae	g__Faecalibacterium	s__Faecalibacterium_prausnitzii	272	zOTU_2110
k__Bacteria	p__Firmicutes	c__Clostridia	o__Clostridiales	f__Lachnospiraceae	NA	NA	223	zOTU_2111
k__Bacteria	p__Firmicutes	c__Negativicutes	o__Selenomonadales	f__Acidaminococcaceae	g__Phascolarctobacterium	s__Phascolarctobacterium_succinatutens	302	zOTU_2112
k__Bacteria	p__Proteobacteria	c__Betaproteobacteria	o__Burkholderiales	NA	NA	NA	346	zOTU_2113
k__Bacteria	p__Bacteroidetes	c__Bacteroidia	o__Bacteroidales	f__Prevotellaceae	g__Prevotella	NA	89	zOTU_2114
k__Bacteria	p__Firmicutes	c__Clostridia	o__Clostridiales	f__Ruminococcaceae	NA	NA	262	zOTU_2115
k__Bacteria	p__Firmicutes	c__Clostridia	o__Clostridiales	f__Ruminococcaceae	NA	NA	262	zOTU_2116
k__Bacteria	p__Bacteroidetes	c__Bacteroidia	o__Bacteroidales	f__Bacteroidaceae	g__Bacteroides	s__Bacteroides_helcogenes	61	zOTU_2117
k__Bacteria	p__Bacteroidetes	c__Bacteroidia	o__Bacteroidales	f__Bacteroidaceae	g__Bacteroides	NA	56	zOTU_2118
k__Bacteria	p__Bacteroidetes	NA	NA	NA	NA	NA	53	zOTU_2119
k__Bacteria	p__Firmicutes	c__Clostridia	o__Clostridiales	NA	NA	NA	192	zOTU_212
k__Bacteria	p__Bacteroidetes	c__Bacteroidia	o__Bacteroidales	f__Bacteroidaceae	g__Bacteroides	NA	56	zOTU_2120
k__Bacteria	p__Firmicutes	c__Clostridia	o__Clostridiales	f__Ruminococcaceae	NA	NA	262	zOTU_2121
k__Bacteria	NA	NA	NA	NA	NA	NA	1	zOTU_2122
k__Bacteria	p__Bacteroidetes	c__Bacteroidia	o__Bacteroidales	f__Prevotellaceae	g__Prevotella	NA	89	zOTU_2123
k__Bacteria	p__Firmicutes	c__Clostridia	o__Clostridiales	f__Lachnospiraceae	NA	NA	223	zOTU_2124
k__Bacteria	p__Bacteroidetes	c__Bacteroidia	o__Bacteroidales	f__Bacteroidaceae	g__Bacteroides	s__Bacteroides_helcogenes	61	zOTU_2125
k__Bacteria	NA	NA	NA	NA	NA	NA	1	zOTU_2126
k__Bacteria	p__Bacteroidetes	c__Bacteroidia	o__Bacteroidales	f__Prevotellaceae	NA	NA	87	zOTU_2127
k__Bacteria	p__Bacteroidetes	c__Bacteroidia	o__Bacteroidales	f__Porphyromonadaceae	NA	NA	70	zOTU_2128
k__Bacteria	p__Firmicutes	c__Negativicutes	o__Selenomonadales	f__Veillonellaceae	g__Mitsuokella	s__Mitsuokella_jalaludinii	308	zOTU_2129
k__Bacteria	p__Actinobacteria	c__Actinobacteria	o__Actinomycetales	f__Corynebacteriaceae	g__Corynebacterium	s__Corynebacterium_pyruviciproducens	22	zOTU_213
k__Bacteria	p__Bacteroidetes	c__Bacteroidia	o__Bacteroidales	f__Prevotellaceae	g__Prevotella	NA	89	zOTU_2130
k__Bacteria	p__Firmicutes	c__Clostridia	o__Clostridiales	NA	NA	NA	192	zOTU_2131
k__Bacteria	p__Bacteroidetes	c__Bacteroidia	o__Bacteroidales	f__Bacteroidaceae	g__Bacteroides	NA	56	zOTU_2132
k__Bacteria	NA	NA	NA	NA	NA	NA	1	zOTU_2133
k__Bacteria	p__Firmicutes	c__Clostridia	o__Clostridiales	NA	NA	NA	192	zOTU_2134
k__Bacteria	p__Bacteroidetes	c__Bacteroidia	o__Bacteroidales	f__Prevotellaceae	g__Prevotella	NA	89	zOTU_2135
k__Bacteria	p__Bacteroidetes	c__Bacteroidia	o__Bacteroidales	f__Prevotellaceae	g__Prevotella	NA	89	zOTU_2136
k__Bacteria	p__Firmicutes	c__Bacilli	o__Lactobacillales	f__Lactobacillaceae	g__Lactobacillus	NA	150	zOTU_2137
k__Bacteria	p__Bacteroidetes	c__Bacteroidia	o__Bacteroidales	f__Prevotellaceae	g__Prevotella	NA	89	zOTU_2138
k__Bacteria	p__Bacteroidetes	c__Flavobacteriia	o__Flavobacteriales	f__Flavobacteriaceae	NA	NA	106	zOTU_2139
k__Bacteria	p__Bacteroidetes	c__Bacteroidia	o__Bacteroidales	f__Prevotellaceae	g__Prevotella	s__Prevotella_stercorea	97	zOTU_214
k__Bacteria	p__Firmicutes	c__Negativicutes	o__Selenomonadales	f__Veillonellaceae	g__Mitsuokella	s__Mitsuokella_jalaludinii	308	zOTU_2140
k__Bacteria	p__Firmicutes	c__Clostridia	o__Clostridiales	f__Ruminococcaceae	NA	NA	262	zOTU_2141
k__Bacteria	p__Bacteroidetes	c__Bacteroidia	o__Bacteroidales	f__Porphyromonadaceae	NA	NA	70	zOTU_2142
k__Bacteria	p__Actinobacteria	c__Actinobacteria	o__Actinomycetales	NA	NA	NA	3	zOTU_2143
k__Bacteria	p__Firmicutes	c__Clostridia	o__Clostridiales	NA	NA	NA	192	zOTU_2144
k__Bacteria	p__Firmicutes	c__Clostridia	o__Clostridiales	NA	NA	NA	192	zOTU_2145
k__Bacteria	p__Bacteroidetes	c__Bacteroidia	o__Bacteroidales	f__Prevotellaceae	g__Prevotella	NA	89	zOTU_2146
k__Bacteria	p__Bacteroidetes	c__Bacteroidia	o__Bacteroidales	NA	NA	NA	54	zOTU_2147
k__Bacteria	p__Bacteroidetes	c__Bacteroidia	o__Bacteroidales	f__Porphyromonadaceae	g__Parabacteroides	s__Parabacteroides_chinchillae	77	zOTU_2148
k__Bacteria	NA	NA	NA	NA	NA	NA	1	zOTU_2149
k__Bacteria	p__Bacteroidetes	c__Bacteroidia	o__Bacteroidales	f__Bacteroidaceae	g__Bacteroides	NA	56	zOTU_215
k__Bacteria	NA	NA	NA	NA	NA	NA	1	zOTU_2150
k__Bacteria	p__Bacteroidetes	c__Bacteroidia	o__Bacteroidales	f__Prevotellaceae	g__Prevotella	NA	89	zOTU_2151
k__Bacteria	p__Bacteroidetes	c__Bacteroidia	o__Bacteroidales	f__Prevotellaceae	g__Prevotella	NA	89	zOTU_2152
k__Bacteria	NA	NA	NA	NA	NA	NA	1	zOTU_2153
k__Bacteria	p__Firmicutes	c__Clostridia	o__Clostridiales	f__Ruminococcaceae	NA	NA	262	zOTU_2154
k__Bacteria	p__Bacteroidetes	c__Bacteroidia	o__Bacteroidales	f__Prevotellaceae	g__Prevotella	NA	89	zOTU_2155
k__Bacteria	p__Firmicutes	NA	NA	NA	NA	NA	120	zOTU_2156
k__Bacteria	p__Firmicutes	c__Clostridia	o__Clostridiales	f__Lachnospiraceae	NA	NA	223	zOTU_2157
k__Bacteria	p__Bacteroidetes	c__Bacteroidia	o__Bacteroidales	f__Prevotellaceae	g__Prevotella	s__Prevotella_oulorum	95	zOTU_2158
k__Bacteria	p__Firmicutes	c__Clostridia	o__Clostridiales	f__Ruminococcaceae	NA	NA	262	zOTU_2159
k__Bacteria	p__Firmicutes	c__Clostridia	o__Clostridiales	f__Lachnospiraceae	NA	NA	223	zOTU_216
k__Bacteria	p__Bacteroidetes	c__Bacteroidia	o__Bacteroidales	NA	NA	NA	54	zOTU_2160
k__Bacteria	p__Bacteroidetes	c__Bacteroidia	o__Bacteroidales	f__Porphyromonadaceae	NA	NA	70	zOTU_2161
k__Bacteria	p__Cyanobacteria/Chloroplast	c__Chloroplast	f__Chloroplast	g__Streptophyta	NA	NA	115	zOTU_2162
k__Bacteria	p__Proteobacteria	c__Betaproteobacteria	o__Burkholderiales	f__Sutterellaceae	g__Sutterella	s__Sutterella_parvirubra	354	zOTU_2163
k__Bacteria	p__Bacteroidetes	c__Bacteroidia	o__Bacteroidales	f__Prevotellaceae	g__Prevotella	NA	89	zOTU_2164
k__Bacteria	p__Firmicutes	c__Bacilli	o__Bacillales	f__Staphylococcaceae	g__Staphylococcus	NA	129	zOTU_2165
k__Bacteria	p__Bacteroidetes	c__Bacteroidia	o__Bacteroidales	f__Prevotellaceae	g__Prevotella	NA	89	zOTU_2166
k__Bacteria	p__Firmicutes	c__Clostridia	o__Clostridiales	f__Ruminococcaceae	NA	NA	262	zOTU_2167
k__Bacteria	p__Bacteroidetes	c__Bacteroidia	o__Bacteroidales	f__Prevotellaceae	g__Prevotella	NA	89	zOTU_2168
k__Bacteria	p__Bacteroidetes	c__Bacteroidia	o__Bacteroidales	NA	NA	NA	54	zOTU_2169
k__Bacteria	p__Firmicutes	c__Clostridia	o__Clostridiales	NA	NA	NA	192	zOTU_217
k__Bacteria	p__Bacteroidetes	c__Bacteroidia	o__Bacteroidales	f__Prevotellaceae	g__Prevotella	NA	89	zOTU_2170
k__Bacteria	NA	NA	NA	NA	NA	NA	1	zOTU_2171
k__Bacteria	NA	NA	NA	NA	NA	NA	1	zOTU_2172
k__Bacteria	p__Verrucomicrobia	c__Opitutae	NA	NA	NA	NA	422	zOTU_2173
k__Bacteria	p__Proteobacteria	c__Epsilonproteobacteria	o__Campylobacterales	f__Campylobacteraceae	g__Campylobacter	s__Campylobacter_hyointestinalis_subsp._lawsonii	368	zOTU_2174
k__Bacteria	p__Firmicutes	c__Clostridia	o__Clostridiales	f__Lachnospiraceae	NA	NA	223	zOTU_2175
k__Bacteria	p__Bacteroidetes	c__Bacteroidia	o__Bacteroidales	NA	NA	NA	54	zOTU_2176
k__Bacteria	p__Bacteroidetes	c__Bacteroidia	o__Bacteroidales	f__Prevotellaceae	g__Prevotella	NA	89	zOTU_2177
k__Bacteria	p__Firmicutes	c__Negativicutes	o__Selenomonadales	f__Veillonellaceae	g__Mitsuokella	s__Mitsuokella_jalaludinii	308	zOTU_2178
k__Bacteria	p__Proteobacteria	c__Betaproteobacteria	o__Neisseriales	f__Neisseriaceae	NA	NA	356	zOTU_2179
k__Bacteria	p__Firmicutes	c__Clostridia	o__Clostridiales	f__Lachnospiraceae	NA	NA	223	zOTU_218
k__Bacteria	p__Firmicutes	c__Erysipelotrichia	o__Erysipelotrichales	f__Erysipelotrichaceae	NA	NA	287	zOTU_2180
k__Bacteria	p__Firmicutes	c__Bacilli	o__Lactobacillales	f__Streptococcaceae	g__Streptococcus	NA	181	zOTU_2181
k__Bacteria	p__Bacteroidetes	c__Bacteroidia	o__Bacteroidales	f__Prevotellaceae	g__Prevotella	NA	89	zOTU_2182
k__Bacteria	NA	NA	NA	NA	NA	NA	1	zOTU_2183
k__Bacteria	p__Bacteroidetes	c__Bacteroidia	o__Bacteroidales	f__Prevotellaceae	g__Prevotella	NA	89	zOTU_2184
k__Bacteria	p__Firmicutes	c__Negativicutes	o__Selenomonadales	f__Veillonellaceae	g__Veillonella	s__Veillonella_caviae	313	zOTU_2185
k__Bacteria	p__Actinobacteria	c__Actinobacteria	o__Actinomycetales	NA	NA	NA	3	zOTU_2186
k__Bacteria	p__Bacteroidetes	c__Bacteroidia	o__Bacteroidales	NA	NA	NA	54	zOTU_2187
k__Bacteria	NA	NA	NA	NA	NA	NA	1	zOTU_2188
k__Bacteria	p__Spirochaetes	c__Spirochaetia	o__Spirochaetales	f__Spirochaetaceae	g__Treponema	s__Treponema_porcinum	409	zOTU_2189
k__Bacteria	p__Firmicutes	c__Clostridia	o__Clostridiales	f__Lachnospiraceae	NA	NA	223	zOTU_219
k__Bacteria	p__Bacteroidetes	c__Bacteroidia	o__Bacteroidales	f__Prevotellaceae	g__Prevotella	NA	89	zOTU_2190
k__Bacteria	p__Firmicutes	c__Clostridia	o__Clostridiales	f__Clostridiales_Incertae_Sedis_XI	g__Helcococcus	s__Helcococcus_sueciensis	209	zOTU_2191
k__Bacteria	p__Bacteroidetes	c__Bacteroidia	o__Bacteroidales	f__Prevotellaceae	g__Prevotella	NA	89	zOTU_2192
k__Bacteria	NA	NA	NA	NA	NA	NA	1	zOTU_2193
k__Bacteria	p__Firmicutes	c__Clostridia	o__Clostridiales	f__Ruminococcaceae	NA	NA	262	zOTU_2194
k__Bacteria	p__Firmicutes	c__Clostridia	o__Clostridiales	f__Ruminococcaceae	g__Ruminococcus	s__Ruminococcus_callidus	283	zOTU_2195
k__Bacteria	p__Bacteroidetes	c__Bacteroidia	o__Bacteroidales	NA	NA	NA	54	zOTU_2196
k__Bacteria	p__Proteobacteria	c__Gammaproteobacteria	o__Aeromonadales	f__Succinivibrionaceae	g__Succinivibrio	s__Succinivibrio_dextrinosolvens	373	zOTU_2197
k__Bacteria	p__Bacteroidetes	c__Bacteroidia	o__Bacteroidales	f__Rikenellaceae	g__Alistipes	s__Alistipes_shahii	103	zOTU_2198
k__Bacteria	p__Bacteroidetes	c__Bacteroidia	o__Bacteroidales	f__Porphyromonadaceae	g__Parabacteroides	s__Parabacteroides_chinchillae	77	zOTU_2199
k__Bacteria	p__Firmicutes	c__Clostridia	o__Clostridiales	f__Ruminococcaceae	NA	NA	262	zOTU_22
k__Bacteria	p__Firmicutes	c__Clostridia	o__Clostridiales	NA	NA	NA	192	zOTU_220
k__Bacteria	NA	NA	NA	NA	NA	NA	1	zOTU_2200
k__Bacteria	NA	NA	NA	NA	NA	NA	1	zOTU_2201
k__Bacteria	p__Actinobacteria	c__Actinobacteria	o__Actinomycetales	NA	NA	NA	3	zOTU_2202
k__Bacteria	p__Firmicutes	NA	NA	NA	NA	NA	120	zOTU_2203
k__Bacteria	p__Bacteroidetes	c__Bacteroidia	o__Bacteroidales	f__Prevotellaceae	g__Prevotella	NA	89	zOTU_2204
k__Bacteria	NA	NA	NA	NA	NA	NA	1	zOTU_2205
k__Bacteria	p__Synergistetes	c__Synergistia	o__Synergistales	f__Synergistaceae	g__Cloacibacillus	s__Cloacibacillus_porcorum	414	zOTU_2206
k__Bacteria	p__Firmicutes	c__Bacilli	o__Lactobacillales	f__Aerococcaceae	g__Facklamia	s__Facklamia_tabacinasalis	141	zOTU_2207
k__Bacteria	p__Firmicutes	c__Clostridia	o__Clostridiales	f__Peptococcaceae_1	g__Peptococcus	s__Peptococcus_niger	248	zOTU_2208
k__Bacteria	p__Firmicutes	c__Erysipelotrichia	o__Erysipelotrichales	f__Erysipelotrichaceae	g__Erysipelothrix	NA	290	zOTU_2209
k__Bacteria	p__Proteobacteria	c__Epsilonproteobacteria	o__Campylobacterales	f__Helicobacteraceae	g__Helicobacter	NA	369	zOTU_221
k__Bacteria	p__Bacteroidetes	c__Bacteroidia	o__Bacteroidales	f__Prevotellaceae	g__Prevotella	NA	89	zOTU_2210
k__Bacteria	NA	NA	NA	NA	NA	NA	1	zOTU_2211
k__Bacteria	p__Firmicutes	c__Clostridia	o__Clostridiales	f__Ruminococcaceae	NA	NA	262	zOTU_2212
k__Bacteria	p__Firmicutes	c__Clostridia	o__Clostridiales	f__Ruminococcaceae	NA	NA	262	zOTU_2213
k__Bacteria	p__Bacteroidetes	c__Bacteroidia	o__Bacteroidales	NA	NA	NA	54	zOTU_2214
k__Bacteria	p__Firmicutes	c__Clostridia	o__Clostridiales	f__Peptococcaceae_1	g__Peptococcus	s__Peptococcus_niger	248	zOTU_2215
k__Bacteria	p__Firmicutes	c__Clostridia	o__Clostridiales	f__Ruminococcaceae	NA	NA	262	zOTU_2216
k__Bacteria	p__Bacteroidetes	c__Bacteroidia	o__Bacteroidales	f__Prevotellaceae	g__Prevotella	NA	89	zOTU_2217
k__Bacteria	p__Bacteroidetes	c__Bacteroidia	o__Bacteroidales	f__Porphyromonadaceae	NA	NA	70	zOTU_2218
k__Bacteria	p__Bacteroidetes	c__Bacteroidia	o__Bacteroidales	f__Porphyromonadaceae	NA	NA	70	zOTU_2219
k__Bacteria	p__Firmicutes	c__Clostridia	o__Clostridiales	f__Lachnospiraceae	g__Clostridium_XlVa	NA	230	zOTU_222
k__Bacteria	p__Proteobacteria	c__Gammaproteobacteria	o__Aeromonadales	f__Succinivibrionaceae	g__Succinivibrio	s__Succinivibrio_dextrinosolvens	373	zOTU_2220
k__Bacteria	p__Bacteroidetes	c__Bacteroidia	o__Bacteroidales	f__Porphyromonadaceae	NA	NA	70	zOTU_2221
k__Bacteria	p__Actinobacteria	c__Actinobacteria	o__Bifidobacteriales	f__Bifidobacteriaceae	g__Bifidobacterium	s__Bifidobacterium_animalis_subsp._lactis	38	zOTU_2222
k__Bacteria	p__Bacteroidetes	c__Bacteroidia	o__Bacteroidales	f__Porphyromonadaceae	g__Butyricimonas	s__Butyricimonas_paravirosa	73	zOTU_2223
k__Bacteria	p__Bacteroidetes	c__Bacteroidia	o__Bacteroidales	f__Prevotellaceae	g__Prevotella	NA	89	zOTU_2224
k__Bacteria	p__Firmicutes	c__Bacilli	o__Bacillales	f__Staphylococcaceae	g__Staphylococcus	NA	129	zOTU_2225
k__Bacteria	p__Bacteroidetes	c__Bacteroidia	o__Bacteroidales	f__Porphyromonadaceae	g__Porphyromonas	s__Porphyromonas_bennonis	84	zOTU_2226
k__Bacteria	p__Bacteroidetes	c__Bacteroidia	o__Bacteroidales	f__Bacteroidaceae	g__Bacteroides	NA	56	zOTU_2227
k__Bacteria	NA	NA	NA	NA	NA	NA	1	zOTU_2228
k__Bacteria	p__Spirochaetes	c__Spirochaetia	o__Spirochaetales	f__Spirochaetaceae	g__Treponema	s__Treponema_bryantii	408	zOTU_2229
k__Bacteria	p__Firmicutes	c__Clostridia	o__Clostridiales	NA	NA	NA	192	zOTU_223
k__Bacteria	p__Firmicutes	c__Clostridia	o__Clostridiales	f__Lachnospiraceae	NA	NA	223	zOTU_2230
k__Bacteria	p__Firmicutes	c__Clostridia	o__Clostridiales	f__Ruminococcaceae	NA	NA	262	zOTU_2231
k__Bacteria	p__Bacteroidetes	c__Bacteroidia	o__Bacteroidales	f__Prevotellaceae	g__Prevotella	NA	89	zOTU_2232
k__Bacteria	p__Firmicutes	c__Negativicutes	o__Selenomonadales	f__Veillonellaceae	g__Mitsuokella	s__Mitsuokella_jalaludinii	308	zOTU_2233
k__Bacteria	p__Firmicutes	c__Negativicutes	o__Selenomonadales	f__Acidaminococcaceae	g__Phascolarctobacterium	s__Phascolarctobacterium_succinatutens	302	zOTU_2234
k__Bacteria	NA	NA	NA	NA	NA	NA	1	zOTU_2235
k__Bacteria	p__Bacteroidetes	c__Bacteroidia	o__Bacteroidales	NA	NA	NA	54	zOTU_2236
k__Bacteria	p__Bacteroidetes	c__Bacteroidia	o__Bacteroidales	f__Prevotellaceae	g__Prevotella	NA	89	zOTU_2237
k__Bacteria	p__Actinobacteria	c__Actinobacteria	o__Coriobacteriales	f__Coriobacteriaceae	NA	NA	41	zOTU_2238
k__Bacteria	p__Firmicutes	c__Clostridia	o__Clostridiales	f__Ruminococcaceae	NA	NA	262	zOTU_2239
k__Bacteria	NA	NA	NA	NA	NA	NA	1	zOTU_224
k__Bacteria	p__Actinobacteria	c__Actinobacteria	o__Actinomycetales	f__Actinomycetaceae	g__Mobiluncus	s__Mobiluncus_curtisii_subsp._curtisii	12	zOTU_2240
k__Bacteria	p__Bacteroidetes	c__Bacteroidia	o__Bacteroidales	f__Prevotellaceae	g__Prevotella	NA	89	zOTU_2241
k__Bacteria	p__Bacteroidetes	c__Bacteroidia	o__Bacteroidales	NA	NA	NA	54	zOTU_2242
k__Bacteria	p__Firmicutes	c__Clostridia	o__Clostridiales	NA	NA	NA	192	zOTU_2243
k__Bacteria	p__Firmicutes	c__Clostridia	o__Clostridiales	NA	NA	NA	192	zOTU_2244
k__Bacteria	NA	NA	NA	NA	NA	NA	1	zOTU_2245
k__Bacteria	p__Tenericutes	c__Mollicutes	o__Anaeroplasmatales	f__Anaeroplasmataceae	g__Anaeroplasma	NA	418	zOTU_2246
k__Bacteria	p__Bacteroidetes	c__Bacteroidia	o__Bacteroidales	f__Porphyromonadaceae	g__Butyricimonas	NA	72	zOTU_2247
k__Bacteria	NA	NA	NA	NA	NA	NA	1	zOTU_2248
k__Bacteria	p__Bacteroidetes	c__Bacteroidia	o__Bacteroidales	f__Prevotellaceae	g__Prevotella	NA	89	zOTU_2249
k__Bacteria	p__Firmicutes	c__Clostridia	o__Clostridiales	NA	NA	NA	192	zOTU_225
k__Bacteria	p__Firmicutes	c__Clostridia	o__Clostridiales	NA	NA	NA	192	zOTU_2250
k__Bacteria	p__Bacteroidetes	c__Bacteroidia	o__Bacteroidales	f__Prevotellaceae	g__Prevotella	NA	89	zOTU_2251
k__Bacteria	NA	NA	NA	NA	NA	NA	1	zOTU_2252
k__Bacteria	p__Bacteroidetes	c__Bacteroidia	o__Bacteroidales	NA	NA	NA	54	zOTU_2253
k__Bacteria	p__Bacteroidetes	c__Bacteroidia	o__Bacteroidales	f__Prevotellaceae	NA	NA	87	zOTU_2254
k__Bacteria	p__Firmicutes	c__Clostridia	o__Clostridiales	f__Ruminococcaceae	NA	NA	262	zOTU_2255
k__Bacteria	p__Proteobacteria	NA	NA	NA	NA	NA	325	zOTU_2256
k__Bacteria	NA	NA	NA	NA	NA	NA	1	zOTU_2257
k__Bacteria	p__Firmicutes	c__Bacilli	o__Bacillales	f__Staphylococcaceae	g__Staphylococcus	NA	129	zOTU_2258
k__Bacteria	p__Bacteroidetes	c__Bacteroidia	o__Bacteroidales	NA	NA	NA	54	zOTU_2259
k__Bacteria	p__Firmicutes	c__Bacilli	o__Lactobacillales	f__Lactobacillaceae	g__Lactobacillus	NA	150	zOTU_226
k__Bacteria	p__Bacteroidetes	c__Bacteroidia	o__Bacteroidales	f__Prevotellaceae	g__Prevotella	NA	89	zOTU_2260
k__Bacteria	p__Firmicutes	c__Clostridia	o__Clostridiales	f__Lachnospiraceae	g__Clostridium_XlVa	s__Clostridium_aerotolerans	231	zOTU_2261
k__Bacteria	p__Firmicutes	c__Clostridia	o__Clostridiales	f__Ruminococcaceae	g__Flavonifractor	s__Flavonifractor_plautii	273	zOTU_2262
k__Bacteria	p__Firmicutes	c__Clostridia	o__Clostridiales	f__Lachnospiraceae	g__Clostridium_XlVa	s__Clostridium_aerotolerans	231	zOTU_2263
k__Bacteria	NA	NA	NA	NA	NA	NA	1	zOTU_2264
k__Bacteria	p__Verrucomicrobia	c__Verrucomicrobiae	o__Verrucomicrobiales	f__Verrucomicrobiaceae	NA	NA	428	zOTU_2265
k__Bacteria	p__Firmicutes	c__Clostridia	o__Clostridiales	NA	NA	NA	192	zOTU_2266
k__Bacteria	p__Firmicutes	c__Negativicutes	o__Selenomonadales	f__Veillonellaceae	g__Veillonella	NA	312	zOTU_2267
k__Bacteria	p__Firmicutes	c__Clostridia	o__Clostridiales	f__Lachnospiraceae	NA	NA	223	zOTU_2268
k__Bacteria	p__Firmicutes	c__Clostridia	o__Clostridiales	NA	NA	NA	192	zOTU_2269
k__Bacteria	p__Actinobacteria	c__Actinobacteria	o__Coriobacteriales	f__Coriobacteriaceae	g__Collinsella	s__Collinsella_aerofaciens	46	zOTU_227
k__Bacteria	p__Firmicutes	c__Clostridia	o__Clostridiales	f__Clostridiales_Incertae_Sedis_XI	g__Finegoldia	s__Finegoldia_magna	206	zOTU_2270
k__Bacteria	p__Bacteroidetes	c__Bacteroidia	o__Bacteroidales	f__Prevotellaceae	g__Prevotella	NA	89	zOTU_2271
k__Bacteria	p__Firmicutes	c__Clostridia	o__Clostridiales	f__Ruminococcaceae	NA	NA	262	zOTU_2272
k__Bacteria	p__Firmicutes	c__Clostridia	o__Clostridiales	f__Ruminococcaceae	NA	NA	262	zOTU_2273
k__Bacteria	p__Proteobacteria	c__Epsilonproteobacteria	o__Campylobacterales	f__Helicobacteraceae	g__Helicobacter	s__Helicobacter_anseris	370	zOTU_2274
k__Bacteria	p__Firmicutes	c__Negativicutes	o__Selenomonadales	f__Acidaminococcaceae	g__Phascolarctobacterium	s__Phascolarctobacterium_succinatutens	302	zOTU_2275
k__Bacteria	p__Firmicutes	c__Erysipelotrichia	o__Erysipelotrichales	f__Erysipelotrichaceae	g__Erysipelothrix	NA	290	zOTU_2276
k__Bacteria	p__Bacteroidetes	c__Bacteroidia	o__Bacteroidales	f__Prevotellaceae	g__Prevotella	NA	89	zOTU_2277
k__Bacteria	p__Firmicutes	c__Clostridia	o__Clostridiales	NA	NA	NA	192	zOTU_2278
k__Bacteria	p__Bacteroidetes	c__Bacteroidia	o__Bacteroidales	f__Porphyromonadaceae	g__Parabacteroides	s__Parabacteroides_chinchillae	77	zOTU_2279
k__Bacteria	p__Actinobacteria	c__Actinobacteria	o__Coriobacteriales	f__Coriobacteriaceae	g__Collinsella	s__Collinsella_aerofaciens	46	zOTU_228
k__Bacteria	p__Proteobacteria	c__Betaproteobacteria	o__Burkholderiales	f__Sutterellaceae	g__Sutterella	s__Sutterella_stercoricanis	355	zOTU_2280
k__Bacteria	p__Firmicutes	c__Bacilli	o__Lactobacillales	f__Lactobacillaceae	g__Lactobacillus	NA	150	zOTU_2281
k__Bacteria	p__Bacteroidetes	c__Bacteroidia	o__Bacteroidales	f__Prevotellaceae	g__Prevotella	NA	89	zOTU_2282
k__Bacteria	p__Bacteroidetes	c__Bacteroidia	o__Bacteroidales	f__Prevotellaceae	g__Prevotella	NA	89	zOTU_2283
k__Bacteria	p__Bacteroidetes	c__Bacteroidia	o__Bacteroidales	NA	NA	NA	54	zOTU_2284
k__Bacteria	p__Proteobacteria	c__Deltaproteobacteria	o__Desulfovibrionales	f__Desulfovibrionaceae	NA	NA	359	zOTU_2285
k__Bacteria	p__Actinobacteria	c__Actinobacteria	o__Bifidobacteriales	f__Bifidobacteriaceae	g__Bifidobacterium	s__Bifidobacterium_animalis_subsp._lactis	38	zOTU_2286
k__Bacteria	p__Firmicutes	c__Bacilli	o__Lactobacillales	f__Streptococcaceae	g__Streptococcus	NA	181	zOTU_2287
k__Bacteria	p__Bacteroidetes	c__Bacteroidia	o__Bacteroidales	f__Porphyromonadaceae	NA	NA	70	zOTU_2288
k__Bacteria	p__Firmicutes	c__Clostridia	o__Clostridiales	f__Ruminococcaceae	g__Oscillibacter	s__Oscillibacter_valericigenes	278	zOTU_2289
k__Bacteria	p__Firmicutes	c__Clostridia	o__Clostridiales	f__Lachnospiraceae	g__Clostridium_XlVa	NA	230	zOTU_229
k__Bacteria	p__Firmicutes	c__Clostridia	o__Clostridiales	f__Ruminococcaceae	NA	NA	262	zOTU_2290
k__Bacteria	p__Bacteroidetes	c__Bacteroidia	o__Bacteroidales	f__Prevotellaceae	g__Prevotella	NA	89	zOTU_2291
k__Bacteria	p__Bacteroidetes	c__Bacteroidia	o__Bacteroidales	f__Prevotellaceae	g__Prevotella	NA	89	zOTU_2292
k__Bacteria	p__Firmicutes	c__Clostridia	o__Clostridiales	f__Ruminococcaceae	NA	NA	262	zOTU_2293
k__Bacteria	p__Candidatus_Saccharibacteria	NA	NA	NA	NA	NA	111	zOTU_2294
k__Bacteria	p__Bacteroidetes	c__Bacteroidia	o__Bacteroidales	f__Bacteroidaceae	g__Bacteroides	NA	56	zOTU_2295
k__Bacteria	p__Bacteroidetes	c__Bacteroidia	o__Bacteroidales	f__Prevotellaceae	g__Prevotella	NA	89	zOTU_2296
k__Bacteria	p__Firmicutes	c__Clostridia	o__Clostridiales	f__Ruminococcaceae	NA	NA	262	zOTU_2297
k__Bacteria	p__Bacteroidetes	NA	NA	NA	NA	NA	53	zOTU_2298
k__Bacteria	p__Bacteroidetes	c__Bacteroidia	o__Bacteroidales	f__Porphyromonadaceae	NA	NA	70	zOTU_2299
k__Bacteria	p__Firmicutes	c__Clostridia	o__Clostridiales	f__Lachnospiraceae	NA	NA	223	zOTU_23
k__Bacteria	p__Firmicutes	c__Clostridia	o__Clostridiales	f__Eubacteriaceae	g__Eubacterium	s__Eubacterium_coprostanoligenes	219	zOTU_230
k__Bacteria	p__Proteobacteria	c__Gammaproteobacteria	o__Pasteurellales	f__Pasteurellaceae	NA	NA	381	zOTU_2300
k__Bacteria	p__Bacteroidetes	c__Bacteroidia	o__Bacteroidales	f__Prevotellaceae	g__Prevotella	NA	89	zOTU_2301
k__Bacteria	p__Bacteroidetes	c__Bacteroidia	o__Bacteroidales	f__Prevotellaceae	g__Prevotella	NA	89	zOTU_2302
k__Bacteria	p__Bacteroidetes	c__Bacteroidia	o__Bacteroidales	f__Prevotellaceae	g__Prevotella	NA	89	zOTU_2303
k__Bacteria	NA	NA	NA	NA	NA	NA	1	zOTU_2304
k__Bacteria	p__Firmicutes	c__Clostridia	o__Clostridiales	f__Ruminococcaceae	NA	NA	262	zOTU_2305
k__Bacteria	p__Bacteroidetes	c__Bacteroidia	o__Bacteroidales	f__Porphyromonadaceae	g__Butyricimonas	NA	72	zOTU_2306
k__Bacteria	p__Synergistetes	c__Synergistia	o__Synergistales	f__Synergistaceae	g__Cloacibacillus	s__Cloacibacillus_porcorum	414	zOTU_2307
k__Bacteria	NA	NA	NA	NA	NA	NA	1	zOTU_2308
k__Bacteria	p__Bacteroidetes	c__Bacteroidia	o__Bacteroidales	f__Porphyromonadaceae	NA	NA	70	zOTU_2309
k__Bacteria	p__Firmicutes	c__Negativicutes	o__Selenomonadales	f__Acidaminococcaceae	g__Phascolarctobacterium	s__Phascolarctobacterium_succinatutens	302	zOTU_231
k__Bacteria	NA	NA	NA	NA	NA	NA	1	zOTU_2310
k__Bacteria	p__Firmicutes	c__Clostridia	o__Clostridiales	f__Lachnospiraceae	NA	NA	223	zOTU_2311
k__Bacteria	p__Firmicutes	c__Negativicutes	o__Selenomonadales	f__Acidaminococcaceae	g__Phascolarctobacterium	s__Phascolarctobacterium_succinatutens	302	zOTU_2312
k__Bacteria	p__Bacteroidetes	c__Bacteroidia	o__Bacteroidales	NA	NA	NA	54	zOTU_2313
k__Bacteria	p__Firmicutes	c__Clostridia	o__Clostridiales	NA	NA	NA	192	zOTU_2314
k__Bacteria	p__Firmicutes	c__Negativicutes	o__Selenomonadales	f__Veillonellaceae	g__Mitsuokella	s__Mitsuokella_jalaludinii	308	zOTU_2315
k__Bacteria	p__Proteobacteria	c__Epsilonproteobacteria	o__Campylobacterales	f__Helicobacteraceae	g__Helicobacter	s__Helicobacter_anseris	370	zOTU_2316
k__Bacteria	p__Deferribacteres	c__Deferribacteres	o__Deferribacterales	f__Deferribacteraceae	g__Mucispirillum	s__Mucispirillum_schaedleri	116	zOTU_2317
k__Bacteria	p__Firmicutes	c__Clostridia	o__Clostridiales	f__Ruminococcaceae	NA	NA	262	zOTU_2318
k__Bacteria	p__Firmicutes	c__Clostridia	o__Clostridiales	f__Ruminococcaceae	NA	NA	262	zOTU_2319
k__Bacteria	p__Firmicutes	c__Negativicutes	o__Selenomonadales	f__Acidaminococcaceae	g__Phascolarctobacterium	s__Phascolarctobacterium_succinatutens	302	zOTU_232
k__Bacteria	p__Bacteroidetes	NA	NA	NA	NA	NA	53	zOTU_2320
k__Bacteria	p__Firmicutes	c__Clostridia	o__Clostridiales	f__Ruminococcaceae	NA	NA	262	zOTU_2321
k__Bacteria	p__Proteobacteria	c__Betaproteobacteria	o__Burkholderiales	f__Sutterellaceae	g__Sutterella	s__Sutterella_stercoricanis	355	zOTU_2322
k__Bacteria	p__Proteobacteria	c__Deltaproteobacteria	o__Desulfovibrionales	f__Desulfovibrionaceae	NA	NA	359	zOTU_2323
k__Bacteria	p__Actinobacteria	c__Actinobacteria	o__Bifidobacteriales	f__Bifidobacteriaceae	g__Bifidobacterium	s__Bifidobacterium_animalis_subsp._lactis	38	zOTU_2324
k__Bacteria	p__Bacteroidetes	c__Bacteroidia	o__Bacteroidales	f__Bacteroidaceae	g__Bacteroides	NA	56	zOTU_2325
k__Bacteria	p__Bacteroidetes	c__Bacteroidia	o__Bacteroidales	f__Prevotellaceae	g__Prevotella	NA	89	zOTU_2326
k__Bacteria	p__Proteobacteria	c__Epsilonproteobacteria	o__Campylobacterales	f__Helicobacteraceae	g__Helicobacter	s__Helicobacter_anseris	370	zOTU_2327
k__Bacteria	p__Bacteroidetes	c__Flavobacteriia	o__Flavobacteriales	f__Flavobacteriaceae	NA	NA	106	zOTU_2328
k__Bacteria	p__Firmicutes	c__Clostridia	o__Clostridiales	f__Ruminococcaceae	g__Ruminococcus	s__Ruminococcus_champanellensis	284	zOTU_2329
k__Bacteria	p__Bacteroidetes	c__Sphingobacteriia	o__Sphingobacteriales	f__Sphingobacteriaceae	NA	NA	109	zOTU_233
k__Bacteria	NA	NA	NA	NA	NA	NA	1	zOTU_2330
k__Bacteria	p__Firmicutes	c__Erysipelotrichia	o__Erysipelotrichales	f__Erysipelotrichaceae	g__Sharpea	s__Sharpea_azabuensis	296	zOTU_2331
k__Bacteria	p__Bacteroidetes	c__Flavobacteriia	o__Flavobacteriales	f__Flavobacteriaceae	g__Bergeyella	NA	107	zOTU_2332
k__Bacteria	p__Firmicutes	c__Clostridia	o__Clostridiales	NA	NA	NA	192	zOTU_2333
k__Bacteria	p__Bacteroidetes	c__Bacteroidia	o__Bacteroidales	NA	NA	NA	54	zOTU_2334
k__Bacteria	p__Spirochaetes	c__Spirochaetia	o__Spirochaetales	f__Spirochaetaceae	g__Treponema	NA	405	zOTU_2335
k__Bacteria	p__Bacteroidetes	c__Bacteroidia	o__Bacteroidales	f__Porphyromonadaceae	g__Parabacteroides	s__Parabacteroides_chinchillae	77	zOTU_2336
k__Bacteria	p__Firmicutes	c__Clostridia	o__Clostridiales	NA	NA	NA	192	zOTU_2337
k__Bacteria	NA	NA	NA	NA	NA	NA	1	zOTU_2338
k__Bacteria	p__Bacteroidetes	c__Bacteroidia	o__Bacteroidales	f__Prevotellaceae	NA	NA	87	zOTU_2339
k__Bacteria	p__Firmicutes	c__Bacilli	o__Lactobacillales	f__Streptococcaceae	g__Streptococcus	s__Streptococcus_suis	189	zOTU_234
k__Bacteria	NA	NA	NA	NA	NA	NA	1	zOTU_2340
k__Bacteria	NA	NA	NA	NA	NA	NA	1	zOTU_2341
k__Bacteria	p__Bacteroidetes	c__Bacteroidia	o__Bacteroidales	f__Porphyromonadaceae	NA	NA	70	zOTU_2342
k__Bacteria	p__Cyanobacteria/Chloroplast	c__Chloroplast	f__Chloroplast	g__Streptophyta	NA	NA	115	zOTU_2343
k__Bacteria	p__Firmicutes	c__Clostridia	o__Clostridiales	f__Ruminococcaceae	NA	NA	262	zOTU_2344
k__Bacteria	p__Firmicutes	c__Clostridia	o__Clostridiales	NA	NA	NA	192	zOTU_2345
k__Bacteria	p__Firmicutes	c__Clostridia	o__Clostridiales	f__Lachnospiraceae	NA	NA	223	zOTU_2346
k__Bacteria	p__Bacteroidetes	c__Bacteroidia	o__Bacteroidales	f__Prevotellaceae	g__Prevotella	NA	89	zOTU_2347
k__Bacteria	p__Firmicutes	c__Clostridia	o__Clostridiales	NA	NA	NA	192	zOTU_2348
k__Bacteria	NA	NA	NA	NA	NA	NA	1	zOTU_2349
k__Bacteria	p__Proteobacteria	c__Gammaproteobacteria	o__Pasteurellales	f__Pasteurellaceae	g__Pasteurella	s__Pasteurella_aerogenes	388	zOTU_235
k__Bacteria	p__Firmicutes	c__Bacilli	o__Lactobacillales	f__Streptococcaceae	g__Streptococcus	s__Streptococcus_dysgalactiae_subsp._equisimilis	183	zOTU_2350
k__Bacteria	p__Bacteroidetes	c__Bacteroidia	o__Bacteroidales	f__Prevotellaceae	g__Prevotella	NA	89	zOTU_2351
k__Bacteria	p__Firmicutes	c__Bacilli	o__Lactobacillales	f__Lactobacillaceae	g__Lactobacillus	s__Lactobacillus_sanfranciscensis	169	zOTU_2352
k__Bacteria	p__Firmicutes	c__Clostridia	o__Clostridiales	NA	NA	NA	192	zOTU_2353
k__Bacteria	NA	NA	NA	NA	NA	NA	1	zOTU_2354
k__Bacteria	p__Bacteroidetes	c__Bacteroidia	o__Bacteroidales	f__Prevotellaceae	g__Prevotella	NA	89	zOTU_2355
k__Bacteria	p__Bacteroidetes	c__Bacteroidia	o__Bacteroidales	f__Porphyromonadaceae	g__Porphyromonas	NA	82	zOTU_2356
k__Bacteria	p__Proteobacteria	c__Betaproteobacteria	o__Burkholderiales	f__Sutterellaceae	g__Sutterella	s__Sutterella_parvirubra	354	zOTU_2357
k__Bacteria	p__Bacteroidetes	c__Bacteroidia	o__Bacteroidales	f__Porphyromonadaceae	g__Parabacteroides	s__Parabacteroides_distasonis	78	zOTU_2358
k__Bacteria	p__Bacteroidetes	c__Bacteroidia	o__Bacteroidales	NA	NA	NA	54	zOTU_2359
k__Bacteria	p__Firmicutes	c__Bacilli	o__Lactobacillales	f__Lactobacillaceae	g__Lactobacillus	NA	150	zOTU_236
k__Bacteria	p__Firmicutes	c__Erysipelotrichia	o__Erysipelotrichales	f__Erysipelotrichaceae	g__Erysipelothrix	NA	290	zOTU_2360
k__Bacteria	p__Firmicutes	c__Clostridia	o__Clostridiales	f__Ruminococcaceae	g__Butyricicoccus	s__Butyricicoccus_pullicaecorum	265	zOTU_2361
k__Bacteria	p__Firmicutes	NA	NA	NA	NA	NA	120	zOTU_2362
k__Bacteria	p__Actinobacteria	c__Actinobacteria	o__Actinomycetales	NA	NA	NA	3	zOTU_2363
k__Bacteria	p__Proteobacteria	c__Betaproteobacteria	o__Burkholderiales	f__Sutterellaceae	g__Sutterella	s__Sutterella_stercoricanis	355	zOTU_2364
k__Bacteria	p__Bacteroidetes	c__Bacteroidia	o__Bacteroidales	f__Porphyromonadaceae	g__Porphyromonas	s__Porphyromonas_bennonis	84	zOTU_2365
k__Bacteria	p__Bacteroidetes	c__Bacteroidia	o__Bacteroidales	f__Porphyromonadaceae	g__Porphyromonas	NA	82	zOTU_2366
k__Bacteria	p__Bacteroidetes	c__Bacteroidia	o__Bacteroidales	f__Porphyromonadaceae	g__Porphyromonas	NA	82	zOTU_2367
k__Bacteria	p__Firmicutes	c__Negativicutes	o__Selenomonadales	f__Veillonellaceae	g__Veillonella	s__Veillonella_caviae	313	zOTU_2368
k__Bacteria	p__Bacteroidetes	c__Bacteroidia	o__Bacteroidales	f__Porphyromonadaceae	NA	NA	70	zOTU_2369
k__Bacteria	p__Firmicutes	c__Clostridia	o__Clostridiales	NA	NA	NA	192	zOTU_237
k__Bacteria	p__Bacteroidetes	c__Bacteroidia	o__Bacteroidales	f__Prevotellaceae	g__Prevotella	NA	89	zOTU_2370
k__Bacteria	p__Bacteroidetes	c__Bacteroidia	o__Bacteroidales	f__Prevotellaceae	g__Prevotella	NA	89	zOTU_2371
k__Bacteria	p__Firmicutes	c__Clostridia	o__Clostridiales	f__Lachnospiraceae	g__Howardella	s__Howardella_ureilytica	241	zOTU_2372
k__Bacteria	p__Bacteroidetes	c__Flavobacteriia	o__Flavobacteriales	f__Flavobacteriaceae	g__Bergeyella	NA	107	zOTU_2373
k__Bacteria	p__Bacteroidetes	c__Bacteroidia	o__Bacteroidales	f__Prevotellaceae	NA	NA	87	zOTU_2374
k__Bacteria	p__Firmicutes	c__Bacilli	o__Lactobacillales	f__Lactobacillaceae	g__Pediococcus	s__Pediococcus_inopinatus	174	zOTU_2375
k__Bacteria	p__Bacteroidetes	c__Bacteroidia	o__Bacteroidales	f__Prevotellaceae	g__Prevotella	NA	89	zOTU_2376
k__Bacteria	p__Bacteroidetes	c__Bacteroidia	o__Bacteroidales	f__Prevotellaceae	g__Prevotella	NA	89	zOTU_2377
k__Bacteria	p__Bacteroidetes	c__Bacteroidia	o__Bacteroidales	f__Prevotellaceae	g__Prevotella	NA	89	zOTU_2378
k__Bacteria	p__Firmicutes	c__Clostridia	o__Clostridiales	NA	NA	NA	192	zOTU_2379
k__Bacteria	p__Firmicutes	c__Clostridia	o__Clostridiales	f__Peptostreptococcaceae	g__Peptostreptococcus	s__Peptostreptococcus_stomatis	260	zOTU_238
k__Bacteria	p__Actinobacteria	c__Actinobacteria	o__Actinomycetales	f__Actinomycetaceae	g__Actinomyces	s__Actinomyces_hyovaginalis	8	zOTU_2380
k__Bacteria	p__Firmicutes	c__Clostridia	o__Clostridiales	f__Ruminococcaceae	g__Ruminococcus	NA	280	zOTU_2381
k__Bacteria	p__Bacteroidetes	c__Bacteroidia	o__Bacteroidales	NA	NA	NA	54	zOTU_2382
k__Bacteria	p__Bacteroidetes	c__Bacteroidia	o__Bacteroidales	f__Prevotellaceae	g__Prevotella	NA	89	zOTU_2383
k__Bacteria	p__Bacteroidetes	c__Bacteroidia	o__Bacteroidales	f__Prevotellaceae	g__Prevotella	NA	89	zOTU_2384
k__Bacteria	p__Spirochaetes	c__Spirochaetia	o__Spirochaetales	f__Spirochaetaceae	g__Treponema	s__Treponema_bryantii	408	zOTU_2385
k__Bacteria	p__Bacteroidetes	c__Bacteroidia	o__Bacteroidales	f__Porphyromonadaceae	g__Parabacteroides	s__Parabacteroides_chinchillae	77	zOTU_2386
k__Bacteria	p__Bacteroidetes	c__Bacteroidia	o__Bacteroidales	f__Prevotellaceae	g__Prevotella	NA	89	zOTU_2387
k__Bacteria	p__Firmicutes	c__Clostridia	o__Clostridiales	f__Ruminococcaceae	g__Ruminococcus	s__Ruminococcus_champanellensis	284	zOTU_2388
k__Bacteria	p__Firmicutes	c__Clostridia	o__Clostridiales	f__Lachnospiraceae	NA	NA	223	zOTU_2389
k__Bacteria	p__Spirochaetes	c__Spirochaetia	o__Spirochaetales	f__Spirochaetaceae	g__Treponema	s__Treponema_brennaborense	407	zOTU_239
k__Bacteria	p__Firmicutes	c__Clostridia	o__Clostridiales	NA	NA	NA	192	zOTU_2390
k__Bacteria	p__Firmicutes	c__Clostridia	o__Clostridiales	NA	NA	NA	192	zOTU_2391
k__Bacteria	p__Firmicutes	NA	NA	NA	NA	NA	120	zOTU_2392
k__Bacteria	p__Firmicutes	c__Clostridia	o__Clostridiales	f__Lachnospiraceae	g__Clostridium_XlVb	s__Clostridium_lactatifermentans	237	zOTU_2393
k__Bacteria	p__Firmicutes	c__Clostridia	o__Clostridiales	NA	NA	NA	192	zOTU_2394
k__Bacteria	NA	NA	NA	NA	NA	NA	1	zOTU_2395
k__Bacteria	p__Firmicutes	c__Clostridia	o__Clostridiales	f__Ruminococcaceae	NA	NA	262	zOTU_2396
k__Bacteria	p__Bacteroidetes	c__Bacteroidia	o__Bacteroidales	f__Porphyromonadaceae	g__Parabacteroides	s__Parabacteroides_chinchillae	77	zOTU_2397
k__Bacteria	p__Bacteroidetes	c__Flavobacteriia	o__Flavobacteriales	f__Flavobacteriaceae	NA	NA	106	zOTU_2398
k__Bacteria	p__Bacteroidetes	c__Bacteroidia	o__Bacteroidales	f__Bacteroidaceae	g__Bacteroides	NA	56	zOTU_2399
k__Bacteria	p__Firmicutes	c__Clostridia	o__Clostridiales	f__Lachnospiraceae	NA	NA	223	zOTU_24
k__Bacteria	p__Firmicutes	c__Clostridia	o__Clostridiales	NA	NA	NA	192	zOTU_240
k__Bacteria	NA	NA	NA	NA	NA	NA	1	zOTU_2400
k__Bacteria	p__Bacteroidetes	c__Bacteroidia	o__Bacteroidales	f__Prevotellaceae	g__Prevotella	NA	89	zOTU_2401
k__Bacteria	p__Firmicutes	c__Bacilli	o__Lactobacillales	f__Streptococcaceae	g__Streptococcus	NA	181	zOTU_2402
k__Bacteria	p__Firmicutes	c__Clostridia	o__Clostridiales	NA	NA	NA	192	zOTU_2403
k__Bacteria	p__Bacteroidetes	c__Bacteroidia	o__Bacteroidales	f__Bacteroidaceae	g__Bacteroides	NA	56	zOTU_2404
k__Bacteria	p__Deferribacteres	c__Deferribacteres	o__Deferribacterales	f__Deferribacteraceae	g__Mucispirillum	s__Mucispirillum_schaedleri	116	zOTU_2405
k__Bacteria	p__Firmicutes	c__Bacilli	o__Lactobacillales	f__Enterococcaceae	g__Enterococcus	s__Enterococcus_canintestini	145	zOTU_2406
k__Bacteria	p__Firmicutes	c__Bacilli	o__Lactobacillales	f__Lactobacillaceae	g__Lactobacillus	NA	150	zOTU_2407
k__Bacteria	p__Bacteroidetes	c__Bacteroidia	o__Bacteroidales	NA	NA	NA	54	zOTU_2408
k__Bacteria	p__Firmicutes	c__Bacilli	o__Lactobacillales	f__Aerococcaceae	g__Facklamia	s__Facklamia_tabacinasalis	141	zOTU_2409
k__Bacteria	p__Firmicutes	c__Clostridia	o__Clostridiales	NA	NA	NA	192	zOTU_241
k__Bacteria	p__Bacteroidetes	c__Bacteroidia	o__Bacteroidales	f__Prevotellaceae	g__Alloprevotella	s__Alloprevotella_rava	88	zOTU_2410
k__Bacteria	p__Firmicutes	c__Clostridia	o__Clostridiales	NA	NA	NA	192	zOTU_2411
k__Bacteria	p__Bacteroidetes	c__Bacteroidia	o__Bacteroidales	NA	NA	NA	54	zOTU_2412
k__Bacteria	p__Firmicutes	c__Clostridia	o__Clostridiales	f__Ruminococcaceae	NA	NA	262	zOTU_2413
k__Bacteria	p__Firmicutes	c__Clostridia	o__Clostridiales	f__Lachnospiraceae	NA	NA	223	zOTU_2414
k__Bacteria	p__Actinobacteria	c__Actinobacteria	o__Actinomycetales	f__Actinomycetaceae	g__Actinomyces	NA	5	zOTU_2415
k__Bacteria	NA	NA	NA	NA	NA	NA	1	zOTU_2416
k__Bacteria	p__Firmicutes	c__Clostridia	o__Clostridiales	f__Ruminococcaceae	NA	NA	262	zOTU_2417
k__Bacteria	p__Firmicutes	c__Bacilli	o__Lactobacillales	f__Lactobacillaceae	g__Lactobacillus	NA	150	zOTU_2418
k__Bacteria	p__Bacteroidetes	c__Bacteroidia	o__Bacteroidales	f__Prevotellaceae	g__Prevotella	NA	89	zOTU_2419
k__Bacteria	p__Proteobacteria	c__Gammaproteobacteria	o__Pasteurellales	f__Pasteurellaceae	g__Pasteurella	s__Pasteurella_aerogenes	388	zOTU_242
k__Bacteria	p__Bacteroidetes	c__Bacteroidia	o__Bacteroidales	NA	NA	NA	54	zOTU_2420
k__Bacteria	p__Firmicutes	c__Clostridia	o__Clostridiales	f__Lachnospiraceae	NA	NA	223	zOTU_2421
k__Bacteria	p__Firmicutes	c__Clostridia	o__Clostridiales	f__Ruminococcaceae	NA	NA	262	zOTU_2422
k__Bacteria	p__Firmicutes	c__Clostridia	o__Clostridiales	NA	NA	NA	192	zOTU_2423
k__Bacteria	p__Bacteroidetes	c__Bacteroidia	o__Bacteroidales	f__Prevotellaceae	g__Alloprevotella	s__Alloprevotella_rava	88	zOTU_2424
k__Bacteria	p__Firmicutes	c__Clostridia	o__Clostridiales	f__Ruminococcaceae	NA	NA	262	zOTU_2425
k__Bacteria	p__Firmicutes	c__Clostridia	o__Clostridiales	NA	NA	NA	192	zOTU_2426
k__Bacteria	p__Firmicutes	c__Clostridia	o__Clostridiales	f__Eubacteriaceae	g__Eubacterium	s__Eubacterium_desmolans	220	zOTU_2427
k__Bacteria	p__Firmicutes	c__Bacilli	o__Lactobacillales	f__Lactobacillaceae	g__Lactobacillus	s__Lactobacillus_sanfranciscensis	169	zOTU_2428
k__Bacteria	p__Chlamydiae	c__Chlamydiia	o__Chlamydiales	f__Chlamydiaceae	g__Chlamydia	s__Chlamydia_trachomatis	114	zOTU_2429
k__Bacteria	p__Firmicutes	c__Bacilli	o__Lactobacillales	f__Lactobacillaceae	g__Lactobacillus	NA	150	zOTU_243
k__Bacteria	p__Verrucomicrobia	c__Opitutae	NA	NA	NA	NA	422	zOTU_2430
k__Bacteria	p__Firmicutes	c__Clostridia	o__Clostridiales	NA	NA	NA	192	zOTU_2431
k__Bacteria	p__Bacteroidetes	c__Bacteroidia	o__Bacteroidales	f__Prevotellaceae	g__Prevotella	NA	89	zOTU_2432
k__Bacteria	NA	NA	NA	NA	NA	NA	1	zOTU_2433
k__Bacteria	p__Bacteroidetes	c__Bacteroidia	o__Bacteroidales	NA	NA	NA	54	zOTU_2434
k__Bacteria	p__Bacteroidetes	c__Bacteroidia	o__Bacteroidales	f__Prevotellaceae	NA	NA	87	zOTU_2435
k__Bacteria	p__Bacteroidetes	c__Bacteroidia	o__Bacteroidales	f__Porphyromonadaceae	g__Porphyromonas	s__Porphyromonas_asaccharolytica	83	zOTU_2436
k__Bacteria	p__Spirochaetes	c__Spirochaetia	o__Spirochaetales	f__Spirochaetaceae	g__Treponema	NA	405	zOTU_2437
k__Bacteria	p__Spirochaetes	c__Spirochaetia	o__Spirochaetales	f__Spirochaetaceae	g__Treponema	s__Treponema_bryantii	408	zOTU_2438
k__Bacteria	p__Firmicutes	c__Clostridia	o__Clostridiales	f__Ruminococcaceae	NA	NA	262	zOTU_2439
k__Bacteria	p__Bacteroidetes	c__Bacteroidia	o__Bacteroidales	f__Bacteroidaceae	g__Bacteroides	NA	56	zOTU_244
k__Bacteria	p__Firmicutes	c__Clostridia	o__Clostridiales	f__Ruminococcaceae	NA	NA	262	zOTU_2440
k__Bacteria	p__Firmicutes	c__Clostridia	o__Clostridiales	NA	NA	NA	192	zOTU_2441
k__Bacteria	p__Bacteroidetes	NA	NA	NA	NA	NA	53	zOTU_2442
k__Bacteria	p__Bacteroidetes	c__Flavobacteriia	o__Flavobacteriales	f__Flavobacteriaceae	NA	NA	106	zOTU_2443
k__Bacteria	p__Firmicutes	c__Clostridia	o__Clostridiales	NA	NA	NA	192	zOTU_2444
k__Bacteria	p__Bacteroidetes	c__Bacteroidia	o__Bacteroidales	f__Prevotellaceae	g__Prevotella	NA	89	zOTU_2445
k__Bacteria	p__Firmicutes	c__Clostridia	o__Clostridiales	NA	NA	NA	192	zOTU_2446
k__Bacteria	p__Spirochaetes	c__Spirochaetia	o__Spirochaetales	f__Spirochaetaceae	g__Treponema	NA	405	zOTU_2447
k__Bacteria	p__Firmicutes	NA	NA	NA	NA	NA	120	zOTU_2448
k__Bacteria	p__Firmicutes	c__Clostridia	o__Clostridiales	NA	NA	NA	192	zOTU_2449
k__Bacteria	p__Bacteroidetes	c__Bacteroidia	o__Bacteroidales	f__Bacteroidaceae	g__Bacteroides	s__Bacteroides_fragilis	60	zOTU_245
k__Bacteria	p__Proteobacteria	c__Betaproteobacteria	o__Burkholderiales	NA	NA	NA	346	zOTU_2450
k__Bacteria	p__Bacteroidetes	c__Bacteroidia	o__Bacteroidales	f__Prevotellaceae	g__Prevotella	NA	89	zOTU_2451
k__Bacteria	p__Firmicutes	c__Clostridia	o__Clostridiales	f__Lachnospiraceae	g__Clostridium_XlVb	s__Clostridium_lactatifermentans	237	zOTU_2452
k__Bacteria	p__Bacteroidetes	c__Bacteroidia	o__Bacteroidales	f__Bacteroidaceae	g__Bacteroides	s__Bacteroides_xylanisolvens	69	zOTU_2453
k__Bacteria	p__Firmicutes	c__Clostridia	o__Clostridiales	NA	NA	NA	192	zOTU_2454
k__Bacteria	NA	NA	NA	NA	NA	NA	1	zOTU_2455
k__Bacteria	p__Bacteroidetes	c__Bacteroidia	o__Bacteroidales	f__Bacteroidaceae	g__Bacteroides	NA	56	zOTU_2456
k__Bacteria	p__Firmicutes	c__Bacilli	o__Lactobacillales	f__Streptococcaceae	g__Streptococcus	NA	181	zOTU_2457
k__Bacteria	p__Bacteroidetes	c__Bacteroidia	o__Bacteroidales	f__Prevotellaceae	g__Prevotella	NA	89	zOTU_2458
k__Bacteria	p__Firmicutes	c__Clostridia	o__Clostridiales	f__Ruminococcaceae	g__Oscillibacter	NA	277	zOTU_2459
k__Bacteria	NA	NA	NA	NA	NA	NA	1	zOTU_246
k__Bacteria	NA	NA	NA	NA	NA	NA	1	zOTU_2460
k__Bacteria	NA	NA	NA	NA	NA	NA	1	zOTU_2461
k__Bacteria	p__Bacteroidetes	c__Bacteroidia	o__Bacteroidales	f__Prevotellaceae	g__Prevotella	NA	89	zOTU_2462
k__Bacteria	p__Bacteroidetes	c__Bacteroidia	o__Bacteroidales	f__Prevotellaceae	g__Prevotella	NA	89	zOTU_2463
k__Bacteria	p__Bacteroidetes	c__Bacteroidia	o__Bacteroidales	f__Prevotellaceae	g__Prevotella	NA	89	zOTU_2464
k__Bacteria	p__Bacteroidetes	c__Bacteroidia	o__Bacteroidales	f__Prevotellaceae	g__Prevotella	NA	89	zOTU_2465
k__Bacteria	p__Firmicutes	c__Clostridia	o__Clostridiales	NA	NA	NA	192	zOTU_2466
k__Bacteria	p__Bacteroidetes	c__Flavobacteriia	o__Flavobacteriales	f__Flavobacteriaceae	NA	NA	106	zOTU_2467
k__Bacteria	NA	NA	NA	NA	NA	NA	1	zOTU_2468
k__Bacteria	p__Bacteroidetes	c__Bacteroidia	o__Bacteroidales	f__Prevotellaceae	g__Prevotella	NA	89	zOTU_2469
[truncated: 8,269 more rows]
