# Supplementary material for: Post-weaning diarrhea in pigs from a single Danish production herd was not associated with the pre-weaning fecal microbiota composition and diversity
Source: Front Microbiol. 2023 Feb 24;14:1108197. doi: 10.3389/fmicb.2023.1108197 (PMC10010570; doi:10.3389/fmicb.2023.1108197)
Supplement: SUPPLEMENTARY MATERIAL 9 — Data sheet for analysis of clinical data and microbiology. [file Supplementary_material_9.CSV]

sow_no	parity	eartag_id	sex	age_days	date	time	weight_kg	fecal_score_1_4	diarrhea_yes_no	Dry_matter_perc	Container_with_wet_feces_g	Container_with_dry_feces_g	Container_weight_g	Hem_coli_out_of_total_growth_perc	F4	F18	STb	Sta	LT	FUT1_genotype
3379	3	F1	female	1	01-03-2020	birth	1,46													homozygous_susceptible
3379	3	F1	female	27	27-03-2020	weaning	4,28	1	no	34,57141032	16,9371	14,8884	13,8059	0	0	0	0	0	0	homozygous_susceptible
3379	3	F1	female	33	02-04-2020	7dpw	5,15	1	no	24,54782299	19,1412	15,1156	13,8059	50	0	1	0	0	1	homozygous_susceptible
3379	3	F3	female	1	01-03-2020	birth	1,14													homozygous_susceptible
3379	3	F3	female	27	27-03-2020	weaning	6,06	1	no	36,22206492	14,7948	14,1641	13,8059	0	0	0	0	0	0	homozygous_susceptible
3379	3	F3	female	33	02-04-2020	7dpw	6,55	2	no	18,54995825	15,2431	14,0725	13,8059	10	0	1	0	0	1	homozygous_susceptible
3379	3	F4	female	1	01-03-2020	birth	1,68													homozygous_susceptible
3379	3	F4	female	27	27-03-2020	weaning	7,36	2	no	36,90618947	17,0582	15,0062	13,8059	0	0	0	0	0	0	homozygous_susceptible
3379	3	F4	female	33	02-04-2020	7dpw	8,2	2	no	18,48631001	27,2829	16,2973	13,8059	40	0	0	0	0	0	homozygous_susceptible
3379	3	F5	female	1	01-03-2020	birth	1,48													homozygous_susceptible
3379	3	F5	female	27	27-03-2020	weaning	5,62	1	no	35,45360469	22,5029	16,8893	13,8059	0	0	0	0	0	0	homozygous_susceptible
3379	3	F5	female	33	02-04-2020	7dpw	7,3	2	no	19,03037572	18,1416	14,631	13,8059	60	0	0	0	0	0	homozygous_susceptible
3379	3	F6	female	1	01-03-2020	birth	1,44													homozygous_susceptible
3379	3	F6	female	27	27-03-2020	weaning	6,24	1	no	41,47551687	18,4009	15,7117	13,8059	0	0	0	0	0	0	homozygous_susceptible
3379	3	F6	female	33	02-04-2020	7dpw	7,15	2	no	18,8972065	17,0921	14,4269	13,8059	95	0	1	0	0	1	homozygous_susceptible
3121	4	G2	female	1	01-03-2020	birth	1,44													homozygous_susceptible
3121	4	G2	female	27	27-03-2020	weaning	7,3	1	no	31,48179038	19,2014	15,5045	13,8059	0	0	0	0	0	0	homozygous_susceptible
3121	4	G2	female	33	02-04-2020	7dpw	8,1	1	no	32,62892464	18,2872	15,2681	13,8059	95	0	1	0	0	1	homozygous_susceptible
3121	4	G3	female	1	01-03-2020	birth	1,26													homozygous_susceptible
3121	4	G3	female	27	27-03-2020	weaning	6,16	1	no	38,55393031	17,1695	15,1027	13,8059	0	0	0	0	0	0	homozygous_susceptible
3121	4	G3	female	33	02-04-2020	7dpw	6,5	2	no	21,18168137	21,979	15,5371	13,8059	100	0	1	0	0	1	homozygous_susceptible
3121	4	G4	female	1	01-03-2020	birth	1,36													heterozygous_susceptible
3121	4	G4	female	27	27-03-2020	weaning	7,3	1	no	29,426606	18,4432	15,1705	13,8059	0	0	0	0	0	0	heterozygous_susceptible
3121	4	G4	female	33	02-04-2020	7dpw	7,9	1	no	38,13878429	13,9918	13,8768	13,8059	90	0	1	0	0	1	heterozygous_susceptible
3121	4	G5	female	1	01-03-2020	birth	1,52													heterozygous_susceptible
3121	4	G5	female	27	27-03-2020	weaning	9,9	Na	Na				13,8059	Na	Na	Na	Na	Na	Na	heterozygous_susceptible
3121	4	G5	female	33	02-04-2020	7dpw	10	4	yes	13,37252021	14,0781	13,8423	13,8059	100	0	1	0	0	1	heterozygous_susceptible
3121	4	G6	female	1	01-03-2020	birth	1,6													homozygous_susceptible
3121	4	G6	female	27	27-03-2020	weaning	11,3	1	no	48,63764485	14,1252	13,9612	13,8059	0	0	0	0	0	0	homozygous_susceptible
3121	4	G6	female	33	02-04-2020	7dpw	11,55	4	yes	23,95399564	14,3102	13,9267	13,8059	100	0	1	0	0	1	homozygous_susceptible
3419	4	I1	female	1	01-03-2020	birth	1,2													heterozygous_susceptible
3419	4	I1	female	27	27-03-2020	weaning	9,16	Na	Na				13,8059	Na	Na	Na	Na	Na	Na	heterozygous_susceptible
3419	4	I1	female	33	02-04-2020	7dpw	9,2	3	yes	16,21897314	14,1	13,8536	13,8059	60	0	1	0	0	1	heterozygous_susceptible
3419	4	I2	female	1	01-03-2020	birth	1													homozygous_susceptible
3419	4	I2	female	27	27-03-2020	weaning	7,6	1	no	44,44600477	14,518	14,1224	13,8059	0	0	0	0	0	0	homozygous_susceptible
3419	4	I2	female	33	02-04-2020	7dpw	6,85	2	no	18,22400602	15,4005	14,0965	13,8059	60	0	1	0	0	1	homozygous_susceptible
3419	4	I3	female	1	01-03-2020	birth	1,16													homozygous_susceptible
3419	4	I3	female	27	27-03-2020	weaning	9,8	1	no	61,76945431	14,4253	14,1885	13,8059	0	0	0	0	0	0	homozygous_susceptible
3419	4	I3	female	33	02-04-2020	7dpw	9,3	4	yes	5,462747303	21,2765	14,214	13,8059	90	0	1	0	0	1	homozygous_susceptible
3419	4	I4	female	1	01-03-2020	birth	1,24													homozygous_susceptible
3419	4	I4	female	27	27-03-2020	weaning	8,56	2	no	27,41357051	14,503	13,997	13,8059	0	0	0	0	0	0	homozygous_susceptible
3419	4	I4	female	33	02-04-2020	7dpw	8,5	4	yes	4,9519765	22,8952	14,256	13,8059	90	0	0	0	0	0	homozygous_susceptible
3419	4	I6	female	1	01-03-2020	birth	1,28													homozygous_susceptible
3419	4	I6	female	27	27-03-2020	weaning	8,1	1	no	34,47800893	15,9113	14,5318	13,8059	0	0	0	0	0	0	homozygous_susceptible
3419	4	I6	female	33	02-04-2020	7dpw	8,2	3	yes	13,42100558	18,8398	14,4815	13,8059	90	0	1	0	0	1	homozygous_susceptible
2632	5	J1	female	1	01-03-2020	birth	1,52													homozygous_susceptible
2632	5	J1	female	27	27-03-2020	weaning	7,96	3	yes	23,09683605	14,8489	14,0468	13,8059	0	0	0	0	0	0	homozygous_susceptible
2632	5	J1	female	33	02-04-2020	7dpw	8,05	4	yes	8,854945524	14,7421	13,8888	13,8059	90	0	1	0	0	1	homozygous_susceptible
2632	5	J2	female	1	01-03-2020	birth	1,72													homozygous_susceptible
2632	5	J2	female	27	27-03-2020	weaning	6,38	1	no	49,76291919	16,7163	15,2542	13,8059	0	0	0	0	0	0	homozygous_susceptible
2632	5	J2	female	33	02-04-2020	7dpw	6,35	1	no	37,2543011	18,3745	15,5079	13,8059	95	0	1	0	0	1	homozygous_susceptible
2632	5	J3	female	1	01-03-2020	birth	1,6													heterozygous_susceptible
2632	5	J3	female	27	27-03-2020	weaning	9,7	1	no	49,47269745	15,086	14,4392	13,8059	0	0	0	0	0	0	heterozygous_susceptible
2632	5	J3	female	33	02-04-2020	7dpw	9,9	4	yes	8,845677071	19,2108	14,284	13,8059	95	0	1	0	0	1	heterozygous_susceptible
2632	5	J4	female	1	01-03-2020	birth	1,74													heterozygous_susceptible
2632	5	J4	female	27	27-03-2020	weaning	5,04	2	no	28,67615351	14,2697	13,9389	13,8059	0	0	0	0	0	0	heterozygous_susceptible
2632	5	J4	female	33	02-04-2020	7dpw	5,6	4	yes	7,925786738	19,7132	14,2741	13,8059	95	0	1	0	0	1	heterozygous_susceptible
2632	5	J5	female	1	01-03-2020	birth	1,56													homozygous_susceptible
2632	5	J5	female	27	27-03-2020	weaning	6,18	1	no	31,23398829	22,4324	16,5003	13,8059	0	0	0	0	0	0	homozygous_susceptible
2632	5	J5	female	33	02-04-2020	7dpw	7,4	2	no	26,03500972	14,1658	13,8996	13,8059	0	0	0	1	0	0	homozygous_susceptible
2754	5	K1	female	1	01-03-2020	birth	1,42													homozygous_susceptible
2754	5	K1	female	27	27-03-2020	weaning	6,1	1	no	32,95269168	17,0548	14,8765	13,8059	0	0	0	0	0	0	homozygous_susceptible
2754	5	K1	female	33	02-04-2020	7dpw	6,25	4	yes	10,55542073	25,3431	15,0237	13,8059	100	0	0	0	0	0	homozygous_susceptible
2754	5	K2	female	1	01-03-2020	birth	1,32													heterozygous_susceptible
2754	5	K2	female	27	27-03-2020	weaning	7,84	1	no	34,06234289	15,3971	14,3479	13,8059	0	0	0	0	0	0	heterozygous_susceptible
2754	5	K2	female	33	02-04-2020	7dpw	7,3	4	yes	5,60078428	18,4981	14,0687	13,8059	90	0	1	0	0	1	heterozygous_susceptible
2754	5	K3	female	1	01-03-2020	birth	1,32													homozygous_susceptible
2754	5	K3	female	27	27-03-2020	weaning	7,7	1	no	45,91505164	15,5293	14,5972	13,8059	0	0	0	0	0	0	homozygous_susceptible
2754	5	K3	female	33	02-04-2020	7dpw	8,5	3	yes	11,6111467	16,9279	14,1684	13,8059	90	0	0	0	0	0	homozygous_susceptible
2754	5	K4	female	1	01-03-2020	birth	1,26													homozygous_susceptible
2754	5	K4	female	27	27-03-2020	weaning	8,05	1	no	32,09159406	16,1816	14,5683	13,8059	0	0	0	0	0	0	homozygous_susceptible
2754	5	K4	female	33	02-04-2020	7dpw	7,9	4	yes	8,971946538	23,106	14,6403	13,8059	90	0	1	0	0	1	homozygous_susceptible
2754	5	K5	female	1	01-03-2020	birth	1,6													homozygous_susceptible
2754	5	K5	female	27	27-03-2020	weaning	11,1	1	no	39,62908181	15,5637	14,5025	13,8059	0	0	0	0	0	0	homozygous_susceptible
2754	5	K5	female	33	02-04-2020	7dpw	11,05	2	no	18,96762838	19,0327	14,7973	13,8059	30	0	0	0	0	0	homozygous_susceptible
2421	5	R1	female	1	01-03-2020	birth	1,28													heterozygous_susceptible
2421	5	R1	female	27	27-03-2020	weaning	10,3	Na	Na				13,8059	Na	Na	Na	Na	Na	Na	heterozygous_susceptible
2421	5	R1	female	33	02-04-2020	7dpw	10,5	3	yes	12,26579618	16,0422	14,0802	13,8059	50	0	1	0	0	1	heterozygous_susceptible
2421	5	R2	female	1	01-03-2020	birth	1													Resistant
2421	5	R2	female	27	27-03-2020	weaning	6,95	1	no	45,35204082	15,7659	14,6948	13,8059	0	0	0	0	0	0	Resistant
2421	5	R2	female	33	02-04-2020	7dpw	7,15	4	yes	11,2609473	17,1058	14,1775	13,8059	70	0	1	0	0	1	Resistant
2421	5	R3	female	1	01-03-2020	birth	1,14													homozygous_susceptible
2421	5	R3	female	27	27-03-2020	weaning	9,3	Na	Na				13,8059	Na	Na	Na	Na	Na	Na	homozygous_susceptible
2421	5	R3	female	33	02-04-2020	7dpw	8,6	4	yes	8,142929039	14,7994	13,8868	13,8059	80	0	1	0	0	1	homozygous_susceptible
2421	5	R4	female	1	01-03-2020	birth	1,36													homozygous_susceptible
2421	5	R4	female	27	27-03-2020	weaning	10,6	1	no	40,93215682	16,8998	15,0723	13,8059	0	0	0	0	0	0	homozygous_susceptible
2421	5	R4	female	33	02-04-2020	7dpw	10,6	4	yes	10,65902579	15,0274	13,9361	13,8059	20	0	0	1	0	0	homozygous_susceptible
2421	5	R5	female	1	01-03-2020	birth	1,26													homozygous_susceptible
2421	5	R5	female	27	27-03-2020	weaning	8,25	1	no	27,09525745	22,9086	16,2723	13,8059	0	0	0	0	0	0	homozygous_susceptible
2421	5	R5	female	33	02-04-2020	7dpw	7,7	1	no	26,10588235	18,0559	14,9154	13,8059	40	0	1	0	0	1	homozygous_susceptible
3789	2	Q1	female	1	01-03-2020	birth	1,12													heterozygous_susceptible
3789	2	Q1	female	27	27-03-2020	weaning	6,86	1	no	39,40397351	14,5911	14,1153	13,8059	0	0	0	0	0	0	heterozygous_susceptible
3789	2	Q1	female	33	02-04-2020	7dpw	6,95	1	no	32,37811985	16,294	14,6115	13,8059	95	0	1	0	0	1	heterozygous_susceptible
3789	2	Q2	female	1	01-03-2020	birth	1,52													homozygous_susceptible
3789	2	Q2	female	27	27-03-2020	weaning	8,4	1	no	39,62602756	15,5333	14,4904	13,8059	0	0	0	0	0	0	homozygous_susceptible
3789	2	Q2	female	33	02-04-2020	7dpw	9,4	1	no	21,63965732	32,6574	17,8853	13,8059	30	0	1	0	0	1	homozygous_susceptible
3789	2	Q3	female	1	01-03-2020	birth	1,3													heterozygous_susceptible
3789	2	Q3	female	27	27-03-2020	weaning	8,9	1	no	50,64610254	16,4448	15,1424	13,8059	0	0	0	0	0	0	heterozygous_susceptible
3789	2	Q3	female	33	02-04-2020	7dpw	10	1	no	30,50503828	23,72	16,8302	13,8059	50	0	1	0	0	1	heterozygous_susceptible
3789	2	Q5	female	1	01-03-2020	birth	1,3													homozygous_susceptible
3789	2	Q5	female	27	27-03-2020	weaning	6,76	1	no	39,06989696	17,0378	15,0686	13,8059	0	0	0	0	0	0	homozygous_susceptible
3789	2	Q5	female	33	02-04-2020	7dpw	6,85	3	yes	15,04176085	25,264	15,5294	13,8059	10	0	0	0	0	0	homozygous_susceptible
3789	2	Q6	female	1	01-03-2020	birth	1,26													heterozygous_susceptible
3789	2	Q6	female	27	27-03-2020	weaning	8,74	1	no	62,21515633	13,9946	13,9233	13,8059	0	0	0	0	0	0	heterozygous_susceptible
3789	2	Q6	female	33	02-04-2020	7dpw	8,6	3	yes	14,56211642	19,7858	14,6767	13,8059	70	0	1	0	0	1	heterozygous_susceptible
3416	3	P1	female	1	01-03-2020	birth	1,12													heterozygous_susceptible
3416	3	P1	female	27	27-03-2020	weaning	7,1	1	no	28,994221	15,519	14,3026	13,8059	0	0	0	0	0	0	heterozygous_susceptible
3416	3	P1	female	33	02-04-2020	7dpw	7,1	4	yes	9,823693557	16,9595	14,1157	13,8059	20	0	0	0	0	0	heterozygous_susceptible
3416	3	P2	female	1	01-03-2020	birth	1,08													homozygous_susceptible
3416	3	P2	female	27	27-03-2020	weaning	8,62	1	no	54,45102772	15,173	14,5503	13,8059	0	0	0	0	0	0	homozygous_susceptible
3416	3	P2	female	33	02-04-2020	7dpw	8,7	4	yes	9,92671638	21,5839	14,578	13,8059	Na	0	1	0	0	1	homozygous_susceptible
3416	3	P3	female	1	01-03-2020	birth	1,26													homozygous_susceptible
3416	3	P3	female	27	27-03-2020	weaning	9,16	1	no	36,19556149	16,8024	14,8905	13,8059	0	0	0	0	0	0	homozygous_susceptible
3416	3	P3	female	33	02-04-2020	7dpw	9,1	1	no	28,61746859	21,7493	16,0791	13,8059	1	0	1	0	0	1	homozygous_susceptible
3416	3	P4	female	1	01-03-2020	birth	1,4													homozygous_susceptible
3416	3	P4	female	27	27-03-2020	weaning	11,1	1	no	43,40952994	16,9119	15,1542	13,8059	0	0	0	0	0	0	homozygous_susceptible
3416	3	P4	female	33	02-04-2020	7dpw	10,4	3	yes	11,43804735	22,2785	14,775	13,8059	95	0	0	0	0	0	homozygous_susceptible
3416	3	P6	female	1	01-03-2020	birth	1,1													homozygous_susceptible
3416	3	P6	female	27	27-03-2020	weaning	9,7	1	no	43,07169045	16,0698	14,781	13,8059	0	0	0	0	0	0	homozygous_susceptible
3416	3	P6	female	33	02-04-2020	7dpw	10	2	no	17,64544779	16,3618	14,2569	13,8059	30	0	1	0	0	1	homozygous_susceptible
2742	5	O1	female	1	01-03-2020	birth	1,12													homozygous_susceptible
2742	5	O1	female	27	27-03-2020	weaning	7,94	2	no	19,37651116	18,8517	14,7836	13,8059	Na	0	1	0	0	1	homozygous_susceptible
2742	5	O1	female	33	02-04-2020	7dpw	7,95	1	no	24,07458275	22,9072	15,997	13,8059	90	0	1	0	0	1	homozygous_susceptible
2742	5	O2	female	1	01-03-2020	birth	1,42													homozygous_susceptible
2742	5	O2	female	27	27-03-2020	weaning	9,8	1	no	40,47974414	15,6819	14,5653	13,8059	0	0	0	0	0	0	homozygous_susceptible
2742	5	O2	female	33	02-04-2020	7dpw	11,2	4	yes	13,40963444	14,3913	13,8844	13,8059	95	0	1	0	0	1	homozygous_susceptible
2742	5	O3	female	1	01-03-2020	birth	1,22													homozygous_susceptible
2742	5	O3	female	27	27-03-2020	weaning	8,9	1	no	58,05954825	14,5851	14,2583	13,8059	0	0	0	0	0	0	homozygous_susceptible
2742	5	O3	female	33	02-04-2020	7dpw	10	3	yes	13,0627558	14,9787	13,9591	13,8059	50	0	1	0	0	1	homozygous_susceptible
2742	5	O4	female	1	01-03-2020	birth	1,88													homozygous_susceptible
2742	5	O4	female	27	27-03-2020	weaning	10,3	2	no	30,54283335	17,6487	14,9796	13,8059	0	0	0	0	0	0	homozygous_susceptible
2742	5	O4	female	33	02-04-2020	7dpw	11,2	2	no	17,78468361	26,1626	16,0035	13,8059	65	0	1	0	0	1	homozygous_susceptible
2742	5	O6	female	1	01-03-2020	birth	1,12													homozygous_susceptible
2742	5	O6	female	27	27-03-2020	weaning	9,2	1	no	26,14721391	16,6127	14,5398	13,8059	0	0	0	0	0	0	homozygous_susceptible
2742	5	O6	female	33	02-04-2020	7dpw	10,1	3	yes	14,29420505	15,1519	13,9983	13,8059	95	0	1	0	0	1	homozygous_susceptible
